# Supplementary material for: Rhodopsin gene copies in Japanese eel originated in a teleost-specific genome duplication
Source: Zoological Lett. 2017 Oct 17;3:18. doi: 10.1186/s40851-017-0079-2 (PMC5645911; doi:10.1186/s40851-017-0079-2)
Supplement: Supplementary file 1 — Sequencing results of the Japanese eel genome and cDNA. (XLS 32 kb) [file 40851_2017_79_MOESM1_ESM.xls]

## Sheet: TableS1
Additional file 1: Table S1. Sequencing results of the Japanese eel genome and cDNA.
NGS platform	library source	library type	insert size (bp)	No. of read pairs (x 106)	No. of reads (x 106)	No. of base pairs (Gbp)	coverage to the Japanese eel genome
454 FLX+	genomic	single-end			19.2	11.04	10.36
	genomic	paired-end_3kb	2450	2.1	4.21	2.02	1.89
	genomic	paired-end_6kb	6210	2.19	4.68	1.99	1.87
Illumina GAII	genomic	paired-end	800	480.19	960.39	72.01	67.57
	genomic	mate-pair_7kb	8210	35.76	71.53	5.36	5.03
	genomic	mate-pair_10kb	11000	64.59	129.18	9.68	9.08
	genomic	mate-pair_15kb	14350	151.57	303.14	2.27	21.32
	genomic	single-end			116.2	8.71	8.17
Illumina HiSeq	genomic	mate-pair_5kb	5460	21.23	42.46	4.24	3.98
total						117.3	129.2
Illumina HiSeq	cDNA	paired-end	225	22.525	45.05	4.51
