# Supplementary material for: Rhodopsin gene copies in Japanese eel originated in a teleost-specific genome duplication
Source: Zoological Lett. 2017 Oct 17;3:18. doi: 10.1186/s40851-017-0079-2 (PMC5645911; doi:10.1186/s40851-017-0079-2)
Supplement: Supplementary file 3 — LG mapping of the Japanese eel scaffolds. (XLS 335 kb) [file 40851_2017_79_MOESM3_ESM.xls]

## Sheet: TableS2
Additional file 3: Table S2. LG mapping of the Japanese eel scaffolds.
LG	Female cM	Male cM	Mapped scaffold	Direction	Start	End	RAD-tag ID*	Marker*	BLAST identity (%)	BLAST E-value
1	-	0	scaffold 808	unknown	193189	193288	YUJFF:01491:02559_1	Ajp-s1944	99	5e-44
1	-	0	scaffold 248	unknown	590977	591077	YUJFF:01512:02154_1	Ajp-s3975	99.01	5e-44
1	-	8.8	scaffold 640	unknown	350279	350378	YUJFF:03724:03368_1	Ajp-s10627	97	1e-40
1	-	11	scaffold 6635	unknown	3552	3653	YUJFF:01581:00678_1	Ajp-s9418	98.04	6e-43
1	-	11	scaffold 195232	unknown	6001	6098	YUJFF:01506:00585_1	Ajp-s3064	95.96	6e-38
1	0	-	scaffold 308	unknown	326978	327077	YUJFF:01548:02497_1	Ajp-s8713	97	1e-40
1	1.1	-	scaffold 409	unknown	361742	361842	YUJFF:01534:01586_1	Ajp-s6819	99.01	5e-44
1	16.9	-	scaffold 615	unknown	162687	162784	YUJFF:03758:03190_1	Ajp-s10714, Ajp-s10715	98.98	6e-43
1	-	23	scaffold 209	unknown	302913	303012	YUJFF:03770:02942_1	Ajp-s10864, Ajp-s10865	99	5e-44
1	20.1	-	scaffold 207	unknown	216934	217360	-	Ajp-188	95.61	0
1	26.7	33	scaffold 2546	unknown	11038	11474	-	Ajp-263	92.06	8e-173
1	-	38.5	scaffold 523	unknown	235303	235402	YUJFF:01522:01718_1	Ajp-s5284, Ajp-s5285	100	1e-45
1	30	-	scaffold 2039	unknown	50583	50682	YUJFF:01511:00813_1	Ajp-s3746, Ajp-s3747	99	5e-44
1	32.1	-	scaffold 792	unknown	220307	220406	YUJFF:01531:01665_1	Ajp-s6396, Ajp-s6397	99	5e-44
1	-	40.6	scaffold 16017	unknown	1404	1503	YUJFF:01478:03186_1	Ajp-s1502, Ajp-s1503, Ajp-s1505	97	1e-40
1	-	42.8	scaffold 1382	unknown	8690	8789	YUJFF:01540:01172_1	Ajp-s7600	99	5e-44
1	-	42.8	scaffold 241	unknown	1060999	1061098	YUJFF:01528:01005_1	Ajp-s5964	99	5e-44
1	-	42.8	scaffold 336	unknown	449541	449640	YUJFF:01505:02702_1	Ajp-s3038	98	2e-42
1	-	42.8	scaffold 241	unknown	754114	754214	YUJFF:01516:01268_1	Ajp-s4391	97.03	1e-40
1	32.1	-	scaffold 13435	unknown	308	407	YUJFF:01530:01370_1	Ajp-s6235	100	1e-45
1	32.1	-	scaffold 3606	unknown	8644	8744	YUJFF:01527:01266_1	Ajp-s5859	99.01	5e-44
1	37.6	-	scaffold 528	unknown	175776	175875	YUJFF:01590:00968_1	Ajp-s9612, Ajp-s9613	100	1e-45
1	37.6	-	scaffold 336	unknown	98745	98842	YUJFF:01532:02361_1	Ajp-s6550, Ajp-s6551, Ajp-s6552	97	4e-40
1	37.6	-	scaffold 336	unknown	220604	220703	YUJFF:01813:02353_1	Ajp-s10432	100	1e-45
1	-	42.8	scaffold 336	unknown	212005	212104	YUJFF:03776:02875_1	Ajp-s10944	99	5e-44
1	40.9	-	scaffold 15	-	2813518	2813617	YUJFF:01507:01077_1	Ajp-s3202	100	1e-45
1	-	43.9	scaffold 15	-	2774999	2775098	YUJFF:01545:00573_1	Ajp-s8250	100	1e-45
1	40.9	-	scaffold 127	unknown	936124	936223	YUJFF:01504:01893_1	Ajp-s2830	98	2e-42
1	-	45	scaffold 15	-	64975	65039	YUJFF:01520:00724_1	Ajp-s4957	100	3e-26
1	-	45	scaffold 181	unknown	577187	577286	YUJFF:01517:01377_1	Ajp-s4561	99	5e-44
1	-	45	scaffold 502	unknown	29168	29267	YUJFF:01476:02247_1	Ajp-s1415	99	5e-44
1	43	-	scaffold 15	-	2082223	2082320	YUJFF:01510:00601_1	Ajp-s3580	100	1e-44
1	47.4	-	scaffold 195284	unknown	456724	456823	YUJFF:01530:00693_1	Ajp-s6205	99	5e-44
1	-	45	scaffold 195284	unknown	694042	694141	YUJFF:01505:02398_1	Ajp-s3013, Ajp-s3014, Ajp-s3015	97	1e-40
1	-	45	scaffold 195235	unknown	91080	91179	YUJFF:01430:01085_1	Ajp-s479	100	1e-45
1	52.8	-	scaffold 195235	unknown	3763	3862	YUJFF:01524:01512_1	Ajp-s5537	98	2e-42
1	-	46.1	scaffold 783	unknown	421988	422087	YUJFF:01549:01584_1	Ajp-s8815, Ajp-s8816	100	1e-45
1	-	47.2	scaffold 229	unknown	1034420	1034519	YUJFF:01519:01639_1	Ajp-s4871	99	5e-44
1	52.8	-	scaffold 304	unknown	139361	139460	YUJFF:01503:00753_1	Ajp-s2632	100	1e-45
1	52.8	-	scaffold 195235	unknown	183912	184012	YUJFF:01512:02660_1	Ajp-s3993	99.01	5e-44
1	57.2	-	scaffold 229	unknown	686976	687075	YUJFF:01538:02574_1	Ajp-s7402	100	1e-45
1	57.2	-	scaffold 123	unknown	753642	753741	YUJFF:01596:00430_1	Ajp-s9720	100	1e-45
1	-	47.2	scaffold 1366	unknown	104809	104908	YUJFF:01541:02961_1	Ajp-s7834, Ajp-s7835, Ajp-s7837	99	5e-44
1	-	47.2	scaffold 1366	unknown	92912	93011	YUJFF:01626:01895_1	Ajp-s10044	99	5e-44
1	-	48.2	scaffold 27	unknown	842926	843025	YUJFF:01517:00607_1	Ajp-s4497	100	1e-45
1	-	48.2	scaffold 260	unknown	645615	645712	YUJFF:01537:01400_1	Ajp-s7203	100	1e-44
1	-	48.2	scaffold 260	unknown	905240	905340	YUJFF:01544:01543_1	Ajp-s8152	99.01	5e-44
1	-	48.2	scaffold 243	unknown	644825	644923	YUJFF:01512:00523_1	Ajp-s3893	100	4e-45
1	68.1	-	scaffold 243	unknown	609533	609632	YUJFF:01517:01492_1	Ajp-s4565	100	1e-45
1	-	48.2	scaffold 404	unknown	222279	222378	YUJFF:01586:02297_1	Ajp-s9549	100	1e-45
1	-	48.2	scaffold 260	unknown	183944	184043	YUJFF:01536:02075_1	Ajp-s7136	99	5e-44
1	-	48.2	scaffold 190	unknown	830673	830772	YUJFF:01502:01365_1	Ajp-s2520	100	1e-45
1	78	-	scaffold 2073	unknown	6574	6673	YUJFF:01513:01102_1	Ajp-s4027	100	1e-45
1	79.1	-	scaffold 589	unknown	4126	4225	YUJFF:01520:01164_1	Ajp-s4982	99	5e-44
1	80.2	-	scaffold 796	unknown	214742	214841	YUJFF:01516:01589_1	Ajp-s4422	100	1e-45
1	80.2	-	scaffold 274	unknown	30939	31038	YUJFF:01515:01273_1	Ajp-s4255	99	5e-44
1	80.2	-	scaffold 197	unknown	1030519	1030618	YUJFF:01535:02033_1	Ajp-s6971	100	1e-45
1	80.2	-	scaffold 27	unknown	1336291	1336390	YUJFF:03762:02725_1	Ajp-s10757, Ajp-s10758, Ajp-s10759	100	1e-45
1	80.2	-	scaffold 27	unknown	585927	586026	YUJFF:01511:02806_1	Ajp-s3886	100	1e-45
1	-	49.3	scaffold 774	unknown	121376	121476	YUJFF:01502:02137_1	Ajp-s2575, Ajp-s2576	99.01	5e-44
1	-	49.3	scaffold 177	unknown	933266	933366	YUJFF:01529:01543_1	Ajp-s6109	98.02	2e-42
1	-	49.3	scaffold 419	unknown	16082	16181	YUJFF:01547:01078_1	Ajp-s8513	100	1e-45
1	-	49.3	scaffold 166	unknown	503856	503955	YUJFF:01541:02696_1	Ajp-s7818	99	5e-44
1	-	49.3	scaffold 203	unknown	277142	277241	YUJFF:01524:02573_1	Ajp-s5623	100	1e-45
1	-	49.3	scaffold 109	unknown	446682	446781	YUJFF:01539:01069_1	Ajp-s7462	98	2e-42
1	-	49.3	scaffold 195325	unknown	481314	481413	YUJFF:01523:02388_1	Ajp-s5456, Ajp-s5457	99	5e-44
1	-	49.3	scaffold 195325	unknown	632068	632167	YUJFF:01603:01540_1	Ajp-s9806	100	1e-45
1	-	49.3	scaffold 203	unknown	650084	650183	YUJFF:01544:02089_1	Ajp-s8194, Ajp-s8195	99	5e-44
1	-	49.3	scaffold 560	unknown	231581	231681	YUJFF:01533:01295_1	Ajp-s6654	95.05	2e-37
1	-	49.3	scaffold 419	unknown	577402	577501	YUJFF:01507:01744_1	Ajp-s3258, Ajp-s3259	96.08	5e-39
1	86.7	-	scaffold 466	unknown	386506	386605	YUJFF:01534:01129_1	Ajp-s6778, Ajp-s6779	100	1e-45
1	86.7	-	scaffold 723	unknown	14629	14728	YUJFF:01497:01908_1	Ajp-s2129	99	5e-44
1	87.8	49.3	scaffold 12265	unknown	48	347	-	Ajp-161	92.68	7e-122
1	94.4	-	scaffold 607	unknown	152187	152283	YUJFF:01547:01115_1	Ajp-s8519	96	6e-38
1	97.7	-	scaffold 177	unknown	626836	626935	YUJFF:01516:01372_1	Ajp-s4401	99	5e-44
1	97.7	-	scaffold 177	unknown	344951	345050	YUJFF:01535:01260_1	Ajp-s6926, Ajp-s6927, Ajp-s6928	100	1e-45
1	-	49.3	scaffold 203	unknown	184536	184636	YUJFF:01521:01500_1	Ajp-s5142, Ajp-s5143	99.01	5e-44
1	97.7	-	scaffold 203	unknown	55008	55107	YUJFF:01539:02859_1	Ajp-s7559, Ajp-s7560	100	1e-45
1	105.3	-	scaffold 103	unknown	1001623	1001722	YUJFF:01512:02514_1	Ajp-s3984, Ajp-s3985	99	5e-44
1	105.3	-	scaffold 103	unknown	1180964	1181063	YUJFF:01548:02649_1	Ajp-s8720	100	1e-45
1	-	49.3	scaffold 103	unknown	1215064	1215163	YUJFF:01510:00604_1	Ajp-s3581, Ajp-s3582, Ajp-s3583	99	5e-44
1	-	49.3	scaffold 347	unknown	634631	634730	YUJFF:01561:01615_1	Ajp-s9104, Ajp-s9105	100	1e-45
1	108.6	-	scaffold 347	unknown	52730	52829	YUJFF:01579:01120_1	Ajp-s9377, Ajp-s9378, Ajp-s9379	99	5e-44
1	111.9	-	scaffold 329	unknown	88185	88284	YUJFF:01544:01298_1	Ajp-s8119, Ajp-s8120	100	1e-45
1	112.9	-	scaffold 195325	unknown	844199	844298	YUJFF:01515:02832_1	Ajp-s4355	98	2e-42
1	121.8	-	scaffold 109	unknown	1108601	1108700	YUJFF:01500:01394_1	Ajp-s2245	98	2e-42
1	126.1	-	scaffold 437	unknown	30348	30447	YUJFF:01473:01108_1	Ajp-s1293, Ajp-s1294	96	5e-39
1	131.6	-	scaffold 195316	unknown	215732	215831	YUJFF:01494:03160_1	Ajp-s2056, Ajp-s2057	100	1e-45
1	131.6	-	scaffold 195316	unknown	375018	375117	YUJFF:01509:02354_1	Ajp-s3553	95	2e-37
1	131.6	-	scaffold 195316	unknown	45343	45442	YUJFF:01859:03023_1	Ajp-s10442	100	1e-45
1	131.6	-	scaffold 195316	unknown	3252	3352	YUJFF:01502:01169_1	Ajp-s2501, Ajp-s2502	99.01	5e-44
1	-	53.8	scaffold 89	unknown	437231	437331	YUJFF:01486:03048_1	Ajp-s1768	99.01	5e-44
1	-	68.2	scaffold 659	+	384155	384254	YUJFF:01516:01734_1	Ajp-s4433	99	5e-44
1	-	74.8	scaffold 659	+	678904	679003	YUJFF:01521:00733_1	Ajp-s5102	100	1e-45
1	-	89.3	scaffold 1049	unknown	283782	283881	YUJFF:01548:03054_1	Ajp-s8736	100	1e-45
1	-	96.9	scaffold 2315	unknown	6910	7009	YUJFF:01520:01493_1	Ajp-s5001	98	2e-42
1	133.8	-	scaffold 2297	unknown	40075	40174	YUJFF:01463:01283_1	Ajp-s959, Ajp-s960	98	2e-42
1	133.8	-	scaffold 2297	unknown	24540	24639	YUJFF:01510:02609_1	Ajp-s3697, Ajp-s3698	99	5e-44
2	-	0	scaffold 1256	unknown	76938	77016	YUJFF:01539:01495_1	Ajp-s7494, Ajp-s7495, Ajp-s7496	97.47	4e-30
2	0	-	scaffold 702	unknown	116310	116409	YUJFF:01536:01219_1	Ajp-s7054	100	1e-45
2	0	-	scaffold 500	-	770303	770402	YUJFF:01524:03091_1	Ajp-s5636, Ajp-s5637, Ajp-s5638	99	5e-44
2	4.4	-	scaffold 1165	unknown	41523	41622	YUJFF:01507:01330_1	Ajp-s3225, Ajp-s3226, Ajp-s3227	100	1e-45
2	9.8	-	scaffold 423	unknown	58691	58791	YUJFF:01509:01839_1	Ajp-s3537, Ajp-s3538, Ajp-s3540	96.04	5e-39
2	10.9	-	scaffold 195328	unknown	173076	173175	YUJFF:01524:01826_1	Ajp-s5573, Ajp-s5575	97	1e-40
2	-	16.7	scaffold 600	unknown	120054	120153	YUJFF:01544:01310_1	Ajp-s8122, Ajp-s8123, Ajp-s8124	98	2e-42
2	-	16.7	scaffold 2162	unknown	54595	54694	YUJFF:01532:01370_1	Ajp-s6487	99	5e-44
2	-	16.7	scaffold 187	unknown	27515	27615	YUJFF:01546:02820_1	Ajp-s8495	99.01	5e-44
2	-	16.7	scaffold 861	unknown	204258	204357	YUJFF:01627:00915_1	Ajp-s10046	99	5e-44
2	-	16.7	scaffold 861	unknown	142867	142967	YUJFF:01520:01340_1	Ajp-s4993	99.01	5e-44
2	-	18.9	scaffold 843	-	296181	296280	YUJFF:03755:03250_1	Ajp-s10690, Ajp-s10691	98	2e-42
2	18.6	-	scaffold 195266	unknown	247690	247789	YUJFF:01503:02117_1	Ajp-s2704, Ajp-s2705, Ajp-s2706	96	5e-39
2	-	20	scaffold 843	-	55737	55836	YUJFF:01543:01246_1	Ajp-s7979	96	5e-39
2	-	24.3	scaffold 696	unknown	176856	176955	YUJFF:01543:00422_1	Ajp-s7932	100	1e-45
2	-	24.3	scaffold 195266	unknown	725341	725440	YUJFF:01487:02029_1	Ajp-s1800	100	1e-45
2	24	-	scaffold 105	unknown	530707	530806	YUJFF:01532:01193_1	Ajp-s6474	100	1e-45
2	24	-	scaffold 359	unknown	280891	280990	YUJFF:01455:01519_1	Ajp-s698	99	5e-44
2	24	-	scaffold 359	unknown	56122	56221	YUJFF:01461:03262_1	Ajp-s922	100	1e-45
2	-	24.3	scaffold 359	unknown	205298	205397	YUJFF:01538:01314_1	Ajp-s7315, Ajp-s7317	99	5e-44
2	24	-	scaffold 93	unknown	877070	877169	YUJFF:01519:00905_1	Ajp-s4820	99	5e-44
2	-	25.4	scaffold 93	unknown	931519	931618	YUJFF:01522:01749_1	Ajp-s5286	99	5e-44
2	-	26.5	scaffold 235	unknown	590522	590621	YUJFF:01503:01284_1	Ajp-s2654	100	1e-45
2	27.3	-	scaffold 235	unknown	458048	458147	YUJFF:01521:01207_1	Ajp-s5125	100	1e-45
2	-	26.5	scaffold 583	unknown	497228	497327	YUJFF:03778:03330_1	Ajp-s10972, Ajp-s10973	99	5e-44
2	51.9	-	scaffold 126	unknown	1160857	1160956	YUJFF:01509:02629_1	Ajp-s3563	97	1e-40
2	51.9	-	scaffold 126	unknown	1379245	1379344	YUJFF:01514:00495_1	Ajp-s4113, Ajp-s4114	100	1e-45
2	-	26.5	scaffold 784	unknown	83936	84035	YUJFF:01518:00739_1	Ajp-s4659	100	1e-45
2	51.9	27.6	scaffold 126	unknown	982845	983071	-	Ajp-266	97.36	1e-105
2	51.9	-	scaffold 126	unknown	822734	822833	YUJFF:01525:02583_1	Ajp-s5708	100	1e-45
2	55.1	-	scaffold 161	unknown	316385	316484	YUJFF:01506:00550_1	Ajp-s3062, Ajp-s3063	100	1e-45
2	-	27.6	scaffold 1007	unknown	50134	50233	YUJFF:01515:02844_1	Ajp-s4356	99	5e-44
2	-	27.6	scaffold 540	unknown	216080	216179	YUJFF:01518:00970_1	Ajp-s4662	100	1e-45
2	-	27.6	scaffold 427	unknown	199926	200022	YUJFF:01510:02873_1	Ajp-s3715	97	1e-39
2	-	27.6	scaffold 427	unknown	565772	565864	YUJFF:01487:03251_1	Ajp-s1807, Ajp-s1808, Ajp-s1809, Ajp-s1810, Ajp-s1811	97.85	2e-38
2	55.1	-	scaffold 161	unknown	1016375	1016474	YUJFF:01531:01625_1	Ajp-s6392	100	1e-45
2	55.1	-	scaffold 161	unknown	396378	396477	YUJFF:01505:01102_1	Ajp-s2924	98	8e-42
2	-	27.6	scaffold 195247	unknown	276132	276231	YUJFF:01592:01120_1	Ajp-s9639, Ajp-s9640, Ajp-s9641, Ajp-s9642	99	5e-44
2	68.3	-	scaffold 425	+	96877	96976	YUJFF:01538:02622_1	Ajp-s7403	99	5e-44
2	69.4	-	scaffold 425	+	697836	697935	YUJFF:01503:01400_1	Ajp-s2662	100	1e-45
2	69.4	-	scaffold 425	+	403202	403301	YUJFF:01531:01275_1	Ajp-s6357	99	5e-44
2	-	27.6	scaffold 161	unknown	785343	785442	YUJFF:00424:02601_1	Ajp-s87	100	1e-45
2	-	27.6	scaffold 365	unknown	255964	256063	YUJFF:01575:02358_1	Ajp-s9303	100	1e-45
2	-	27.6	scaffold 210	unknown	227391	227490	YUJFF:01541:01959_1	Ajp-s7793, Ajp-s7794	99	5e-44
2	-	27.6	scaffold 195278	unknown	101271	101370	YUJFF:01427:01628_1	Ajp-s473	100	1e-45
2	72.6	-	scaffold 239	unknown	534834	534932	YUJFF:01253:02846_1	Ajp-s159	97.03	4e-40
2	-	27.6	scaffold 239	unknown	438531	438627	YUJFF:01508:01111_1	Ajp-s3337	100	5e-44
2	-	27.6	scaffold 239	unknown	599420	599519	YUJFF:01535:01304_1	Ajp-s6931, Ajp-s6932	99	5e-44
2	-	27.6	scaffold 82	unknown	31238	31336	YUJFF:01499:02582_1	Ajp-s2195	99	2e-43
2	-	27.6	scaffold 258	unknown	597362	597461	YUJFF:01507:02218_1	Ajp-s3276	100	1e-45
2	-	27.6	scaffold 258	unknown	538490	538589	YUJFF:01532:01273_1	Ajp-s6481	100	1e-45
2	72.6	-	scaffold 820	unknown	160517	160616	YUJFF:01533:02310_1	Ajp-s6711, Ajp-s6712, Ajp-s6713	100	1e-45
2	72.6	-	scaffold 820	unknown	199960	200059	YUJFF:01536:01697_1	Ajp-s7123	100	1e-45
2	-	27.6	scaffold 84	unknown	639105	639423	-	Ajp-185	95.3	6e-138
2	77	27.6	scaffold 84	unknown	639040	639424	-	Ajp-213	96.36	2e-177
2	77	27.6	scaffold 84	unknown	936184	936470	-	Ajp-307	98.27	3e-140
2	-	27.6	scaffold 141	unknown	1340324	1340424	YUJFF:01515:01356_1	Ajp-s4256	97.03	1e-40
2	-	27.6	scaffold 249	unknown	569582	569681	YUJFF:03043:00896_1	Ajp-s10566	99	5e-44
2	-	27.6	scaffold 84	unknown	335906	336006	YUJFF:01518:02070_1	Ajp-s4762	99.01	5e-44
2	-	27.6	scaffold 84	unknown	170538	170637	YUJFF:01532:01442_1	Ajp-s6498, Ajp-s6499, Ajp-s6500, Ajp-s6501	97	1e-40
2	-	28.7	scaffold 195254	unknown	208265	208364	YUJFF:01528:01415_1	Ajp-s5990, Ajp-s5991	100	1e-45
2	83.5	-	scaffold 141	unknown	14915	15014	YUJFF:01528:01412_1	Ajp-s5989	100	1e-45
2	90.1	28.7	scaffold 130	unknown	364476	364958	-	Ajp-94	95.01	0
2	90.1	-	scaffold 130	unknown	255377	255474	YUJFF:01618:01408_1	Ajp-s9957	98	8e-42
2	90.1	-	scaffold 2207	unknown	1465	1565	YUJFF:01502:01704_1	Ajp-s2553	98.02	2e-42
2	90.1	-	scaffold 130	unknown	1158782	1158881	YUJFF:01512:00859_1	Ajp-s3914, Ajp-s3915	100	1e-45
2	-	29.8	scaffold 2207	unknown	33493	33590	YUJFF:01502:02664_1	Ajp-s2602	100	1e-44
2	91.2	-	scaffold 170	unknown	593721	593821	YUJFF:01588:01061_1	Ajp-s9573, Ajp-s9575	97.03	1e-40
2	-	30.8	scaffold 170	unknown	146081	146180	YUJFF:01520:01115_1	Ajp-s4980, Ajp-s4981	100	1e-45
2	-	30.8	scaffold 234	unknown	493989	494090	YUJFF:01526:01711_1	Ajp-s5780, Ajp-s5781, Ajp-s5782, Ajp-s5783	95.1	6e-38
2	96.6	-	scaffold 725	unknown	362392	362491	YUJFF:01486:01018_1	Ajp-s1735, Ajp-s1737, Ajp-s1738, Ajp-s1739	99	5e-44
2	97.7	-	scaffold 286	unknown	921731	921830	YUJFF:01511:01641_1	Ajp-s3797	100	1e-45
2	103.2	-	scaffold 13533	unknown	2024	2123	YUJFF:01550:02221_1	Ajp-s8912, Ajp-s8915	97	1e-40
2	-	37.4	scaffold 3819	unknown	5207	5306	YUJFF:01599:01560_1	Ajp-s9765	98	2e-42
2	106.4	-	scaffold 2310	unknown	3624	3724	YUJFF:01505:01351_1	Ajp-s2957, Ajp-s2958	99.01	5e-44
2	-	37.4	scaffold 3418	unknown	2328	2427	YUJFF:01526:02135_1	Ajp-s5794	100	1e-45
2	-	41.7	scaffold 441	unknown	428869	428968	YUJFF:01742:02680_1	Ajp-s10416, Ajp-s10417	99	5e-44
2	107.5	-	scaffold 500	-	103851	103949	YUJFF:01492:01629_1	Ajp-s1984, Ajp-s1985	95	8e-37
2	-	41.7	scaffold 500	-	145874	145973	YUJFF:01527:01538_1	Ajp-s5872, Ajp-s5873	97	1e-40
2	107.5	-	scaffold 441	unknown	891243	891342	YUJFF:01527:01089_1	Ajp-s5849, Ajp-s5850, Ajp-s5851	100	1e-45
2	107.5	-	scaffold 500	-	315737	315836	YUJFF:01540:00549_1	Ajp-s7576	100	1e-45
2	107.5	-	scaffold 441	unknown	447020	447119	YUJFF:01508:02178_1	Ajp-s3411, Ajp-s3412, Ajp-s3413, Ajp-s3414	98	2e-42
2	-	58.7	scaffold 803	-	164175	164274	YUJFF:01511:00679_1	Ajp-s3737, Ajp-s3738, Ajp-s3739	100	1e-45
2	-	64.1	scaffold 803	-	116885	116984	YUJFF:01561:00816_1	Ajp-s9093, Ajp-s9094, Ajp-s9095, Ajp-s9096, Ajp-s9097	99	5e-44
2	-	77.5	scaffold 813	unknown	59691	59790	YUJFF:01509:02728_1	Ajp-s3572, Ajp-s3573, Ajp-s3574	97	1e-40
2	109.7	-	scaffold 470	unknown	162974	163073	YUJFF:01542:01586_1	Ajp-s7892, Ajp-s7893, Ajp-s7894	98	2e-42
2	109.7	-	scaffold 470	unknown	378038	378137	YUJFF:01529:02487_1	Ajp-s6171, Ajp-s6172	100	1e-45
2	109.7	-	scaffold 572	unknown	122793	122892	YUJFF:01535:02234_1	Ajp-s6988	98	2e-42
2	-	81.9	scaffold 572	unknown	170502	170601	YUJFF:01476:02465_1	Ajp-s1420, Ajp-s1422	99	5e-44
2	109.7	-	scaffold 572	unknown	196270	196369	YUJFF:01521:01986_1	Ajp-s5160, Ajp-s5161, Ajp-s5162, Ajp-s5163	97	1e-40
2	109.7	-	scaffold 572	unknown	152862	152961	YUJFF:01586:00936_1	Ajp-s9541, Ajp-s9542, Ajp-s9543	97	1e-40
2	109.7	85.1	scaffold 195263	unknown	562126	562412	-	AjTR-24	99.65	2e-147
3	-	0	scaffold 670	unknown	236857	237239	-	Ajp-395	97.7	0
3	-	0	scaffold 1286	unknown	14687	14786	YUJFF:01522:02339_1	Ajp-s5314, Ajp-s5315, Ajp-s5316	100	1e-45
3	-	0	scaffold 195236	-	3100071	3100170	YUJFF:01503:02444_1	Ajp-s2727	99	5e-44
3	-	0	scaffold 1739	unknown	64446	64545	YUJFF:01488:01743_1	Ajp-s1828, Ajp-s1829	100	1e-45
3	-	0	scaffold 1533	unknown	88628	88722	YUJFF:01450:02856_1	Ajp-s575	100	6e-43
3	0	-	scaffold 2766	unknown	54348	54447	YUJFF:01532:02682_1	Ajp-s6572, Ajp-s6573	96	5e-39
3	0	-	scaffold 195343	unknown	206314	206413	YUJFF:01534:01016_1	Ajp-s6769, Ajp-s6770, Ajp-s6771	99	5e-44
3	1.1	-	scaffold 2334	unknown	24204	24303	YUJFF:01536:01594_1	Ajp-s7106, Ajp-s7107	99	5e-44
3	-	0	scaffold 705	unknown	62559	62655	YUJFF:01594:01329_1	Ajp-s9685, Ajp-s9686, Ajp-s9687, Ajp-s9688	98.97	2e-42
3	3.3	-	scaffold 1649	unknown	116369	116709	-	Ajp-226	97.12	5e-164
3	5.5	-	scaffold 195236	-	1766005	1766105	YUJFF:01520:02405_1	Ajp-s5056	95.05	2e-37
3	-	1.1	scaffold 195236	-	1370681	1370779	YUJFF:01538:01071_1	Ajp-s7298, Ajp-s7299	100	4e-45
3	-	3.2	scaffold 316	unknown	641207	641488	-	Ajp-167	97.16	1e-131
3	-	3.2	scaffold 12	+	1052507	1052607	YUJFF:01624:01401_1	Ajp-s10010	99.01	5e-44
3	-	3.2	scaffold 16676	unknown	676	775	YUJFF:01577:01109_1	Ajp-s9330, Ajp-s9331, Ajp-s9332	100	1e-45
3	-	3.2	scaffold 5	unknown	2291517	2291616	YUJFF:01513:01705_1	Ajp-s4068	99	5e-44
3	-	3.2	scaffold 12	+	1793872	1793971	YUJFF:01506:01256_1	Ajp-s3090, Ajp-s3092, Ajp-s3093, Ajp-s3094, Ajp-s3095	97	1e-40
3	-	3.2	scaffold 5	unknown	3209001	3209100	YUJFF:01480:01268_1	Ajp-s1540	100	1e-45
3	-	3.2	scaffold 5	unknown	3033993	3034093	YUJFF:01498:00476_1	Ajp-s2145	99.01	5e-44
3	-	3.2	scaffold 20	unknown	1303884	1303983	YUJFF:01312:01434_1	Ajp-s276	100	1e-45
3	12.1	3.2	scaffold 195236	-	702273	702668	-	Ajp-146	91.28	1e-151
3	-	3.2	scaffold 20	unknown	875322	875421	YUJFF:01541:00968_1	Ajp-s7702, Ajp-s7703, Ajp-s7704	98.02	2e-42
3	21.9	-	scaffold 7	unknown	2851003	2851102	YUJFF:01530:01380_1	Ajp-s6236	99	5e-44
3	24.1	-	scaffold 5	unknown	2815754	2815853	YUJFF:01641:02702_1	Ajp-s10243	96.04	5e-39
3	-	3.2	scaffold 12	+	1954701	1955124	-	Ajp-162	97.64	0
3	-	3.2	scaffold 12	+	2028406	2028504	YUJFF:01528:02585_1	Ajp-s6037, Ajp-s6038	98	8e-42
3	31.7	-	scaffold 12	+	1542927	1543026	YUJFF:01536:01054_1	Ajp-s7046, Ajp-s7047	100	1e-45
3	31.7	-	scaffold 12	+	1146873	1146972	YUJFF:01503:01153_1	Ajp-s2642	99	5e-44
3	31.7	-	scaffold 12	+	1244285	1244385	YUJFF:01545:01539_1	Ajp-s8296	99.01	5e-44
3	32.8	-	scaffold 12	+	2076589	2076688	YUJFF:01530:01097_1	Ajp-s6223, Ajp-s6224	100	1e-45
3	-	3.2	scaffold 195359	unknown	15606	15705	YUJFF:01466:01460_1	Ajp-s1061, Ajp-s1062, Ajp-s1063, Ajp-s1064	98	2e-42
3	42.5	-	scaffold 195269	unknown	1456800	1456899	YUJFF:01483:01324_1	Ajp-s1634	100	1e-45
3	42.5	-	scaffold 12	+	2299704	2299797	YUJFF:01506:00596_1	Ajp-s3065	100	2e-42
3	-	3.2	scaffold 12	+	2464130	2464229	YUJFF:01560:01482_1	Ajp-s9087	99	5e-44
3	45.7	-	scaffold 65	+	258417	258516	YUJFF:01527:01508_1	Ajp-s5867, Ajp-s5869	99	5e-44
3	45.7	-	scaffold 65	+	254227	254326	YUJFF:01546:01237_1	Ajp-s8401, Ajp-s8402	100	1e-45
3	45.7	-	scaffold 195317	unknown	110738	110836	YUJFF:01506:01515_1	Ajp-s3119	98.99	2e-43
3	46.8	-	scaffold 65	+	1574312	1574411	YUJFF:01498:02802_1	Ajp-s2171	99	5e-44
3	51.2	-	scaffold 13	-	2104664	2104723	YUJFF:01511:02735_1	Ajp-s3876, Ajp-s3877, Ajp-s3878, Ajp-s3879, Ajp-s3880	100	2e-23
3	-	6.5	scaffold 13	-	1418643	1418742	YUJFF:01539:01420_1	Ajp-s7480	100	1e-45
3	51.2	-	scaffold 13	-	879831	879930	YUJFF:01543:01154_1	Ajp-s7968	99	5e-44
3	52.3	13.1	scaffold 408	unknown	46141	46445	-	Ajp-184	96.07	6e-139
3	52.3	-	scaffold 764	+	190902	191001	YUJFF:01532:00986_1	Ajp-s6452, Ajp-s6453	99	5e-44
3	52.3	-	scaffold 13	-	1533839	1533938	YUJFF:01544:00592_1	Ajp-s8082	99	5e-44
3	53.4	-	scaffold 1018	unknown	101563	101663	YUJFF:01510:00749_1	Ajp-s3593, Ajp-s3594, Ajp-s3595	97.03	1e-40
3	-	13.1	scaffold 1018	unknown	110769	110856	YUJFF:01515:01101_1	Ajp-s4247, Ajp-s4248, Ajp-s4249	96.63	5e-34
3	53.4	-	scaffold 1018	unknown	110853	110952	YUJFF:01518:01132_1	Ajp-s4682, Ajp-s4683, Ajp-s4684	98	2e-42
3	-	14.2	scaffold 1187	unknown	152718	152812	YUJFF:01574:01268_1	Ajp-s9281	95	1e-35
3	53.4	-	scaffold 764	+	481863	481964	YUJFF:01523:01954_1	Ajp-s5423	98.04	6e-43
3	-	14.2	scaffold 1187	unknown	30264	30365	YUJFF:01548:01066_1	Ajp-s8667, Ajp-s8668, Ajp-s8669	96.08	1e-39
3	-	17.4	scaffold 1551	unknown	58422	58521	YUJFF:03761:02730_1	Ajp-s10749, Ajp-s10750	99	5e-44
3	-	17.4	scaffold 1551	unknown	44742	44841	YUJFF:01486:02949_1	Ajp-s1765	100	1e-45
3	-	17.4	scaffold 1340	unknown	86474	86573	YUJFF:01533:00649_1	Ajp-s6603, Ajp-s6604	96	5e-39
3	-	19.6	scaffold 529	unknown	315838	315937	YUJFF:02953:03126_1	Ajp-s10557	100	1e-45
3	-	19.6	scaffold 195352	unknown	118477	118576	YUJFF:01505:01295_1	Ajp-s2945	100	1e-45
3	59.9	-	scaffold 1115	unknown	66276	66509	-	Ajp-257	98.72	9e-115
3	-	19.6	scaffold 2627	unknown	2959	3056	YUJFF:01393:03023_1	Ajp-s432, Ajp-s433, Ajp-s435, Ajp-s436, Ajp-s437	93.88	1e-34
3	63.2	-	scaffold 575	unknown	256124	256222	YUJFF:01505:00415_1	Ajp-s2885, Ajp-s2886, Ajp-s2887, Ajp-s2888	96	2e-38
3	67.1	19.6	scaffold 1235	unknown	85363	85590	-	Ajp-405	99.12	1e-113
3	69.7	-	scaffold 195352	unknown	80264	80363	YUJFF:01504:01824_1	Ajp-s2825, Ajp-s2826	97	1e-40
3	74.1	-	scaffold 1025	unknown	200168	200268	YUJFF:01472:01357_1	Ajp-s1266	99.01	5e-44
4	0	-	scaffold 1305	unknown	145162	145261	YUJFF:01533:01068_1	Ajp-s6628, Ajp-s6629, Ajp-s6630, Ajp-s6631	100	1e-45
4	0	-	scaffold 655	unknown	89173	89271	YUJFF:01530:01145_1	Ajp-s6227	99	2e-43
4	-	0	scaffold 195296	unknown	427090	427187	YUJFF:01577:01170_1	Ajp-s9333, Ajp-s9334, Ajp-s9335, Ajp-s9336	98.98	6e-43
4	-	7.1	scaffold 176	unknown	343085	343184	YUJFF:01548:01701_1	Ajp-s8697	98	2e-42
4	-	13.1	scaffold 726	unknown	233836	233936	EGKX0:02792:01820_1	Ajp-s10	93.07	5e-34
4	-	13.1	scaffold 368	unknown	143856	143952	YUJFF:01520:01512_1	Ajp-s5008, Ajp-s5009	94.85	1e-35
4	-	20.8	scaffold 47	unknown	273337	273436	YUJFF:01301:02524_1	Ajp-s251	100	1e-45
4	-	20.8	scaffold 47	unknown	709184	709283	YUJFF:01516:02497_1	Ajp-s4458, Ajp-s4459	99	5e-44
4	4.3	-	scaffold 444	unknown	290409	290508	YUJFF:01512:01634_1	Ajp-s3956	100	1e-45
4	4.3	-	scaffold 444	unknown	387828	387927	YUJFF:01544:01119_1	Ajp-s8105	100	1e-45
4	-	20.8	scaffold 47	unknown	564792	564891	YUJFF:01537:01105_1	Ajp-s7193, Ajp-s7194	98	2e-42
4	8.7	-	scaffold 47	unknown	1309553	1309652	YUJFF:01524:02406_1	Ajp-s5601, Ajp-s5602, Ajp-s5603	99	5e-44
4	11.9	-	scaffold 914	unknown	118841	118941	YUJFF:01508:00763_1	Ajp-s3308	98.02	2e-42
4	24.1	-	scaffold 191	unknown	128369	128468	YUJFF:01559:02832_1	Ajp-s9082, Ajp-s9083, Ajp-s9084	99	5e-44
4	24.1	-	scaffold 191	unknown	167436	167535	YUJFF:01547:02991_1	Ajp-s8632	99	5e-44
4	28.5	-	scaffold 35	conflict	609354	609453	YUJFF:01545:01139_1	Ajp-s8278	100	1e-45
4	28.5	-	scaffold 208	unknown	559305	559404	YUJFF:01534:02222_1	Ajp-s6857, Ajp-s6858, Ajp-s6859	98	2e-42
4	28.5	26.2	scaffold 35	conflict	1130536	1131032	-	Ajp-141	94.26	0
4	29.6	-	scaffold 35	conflict	1270307	1270406	YUJFF:01519:01242_1	Ajp-s4834, Ajp-s4835, Ajp-s4836, Ajp-s4837, Ajp-s4838	97	1e-40
4	29.6	-	scaffold 35	conflict	1862639	1862739	YUJFF:01505:01824_1	Ajp-s2982	99.01	5e-44
4	33.9	-	scaffold 94	unknown	862698	862795	YUJFF:01490:01717_1	Ajp-s1904	97.96	3e-41
4	-	27.3	scaffold 2906	unknown	29303	29400	YUJFF:01544:01381_1	Ajp-s8127, Ajp-s8128, Ajp-s8129, Ajp-s8130	98.98	6e-43
4	38.3	-	scaffold 910	unknown	132661	132760	YUJFF:01548:03030_1	Ajp-s8735	100	1e-45
4	39.4	-	scaffold 217	unknown	53895	53994	YUJFF:01546:00870_1	Ajp-s8374, Ajp-s8375	97	1e-40
4	-	27.3	scaffold 35	conflict	976127	976227	YUJFF:01557:01715_1	Ajp-s9029	97.03	1e-40
4	-	27.3	scaffold 733	unknown	226338	226437	YUJFF:01517:01858_1	Ajp-s4600, Ajp-s4601, Ajp-s4602	97	1e-40
4	-	28.4	scaffold 747	unknown	292092	292191	YUJFF:01532:02416_1	Ajp-s6553	99	5e-44
4	-	28.4	scaffold 2576	unknown	23595	23694	YUJFF:01541:02596_1	Ajp-s7815	99	5e-44
4	-	29.5	scaffold 217	unknown	165051	165151	YUJFF:01525:02679_1	Ajp-s5714	98.02	2e-42
4	-	29.5	scaffold 1644	unknown	89527	89626	YUJFF:01332:00904_1	Ajp-s317	98	2e-42
4	-	29.5	scaffold 195275	unknown	26827	26925	YUJFF:01532:01710_1	Ajp-s6521, Ajp-s6522	99	2e-43
4	-	29.5	scaffold 217	unknown	368720	368819	YUJFF:01519:01340_1	Ajp-s4846	99	5e-44
4	-	30.6	scaffold 701	unknown	125160	125259	YUJFF:01519:00556_1	Ajp-s4812, Ajp-s4813	100	1e-45
4	42.7	30.6	scaffold 211	unknown	471221	471467	-	Ajp-191	91.5	8e-87
4	-	30.6	scaffold 195345	unknown	751	850	YUJFF:01464:00910_1	Ajp-s978, Ajp-s979, Ajp-s980	98	2e-42
4	42.7	-	scaffold 518	unknown	108203	108302	YUJFF:01545:01212_1	Ajp-s8279	100	1e-45
4	42.7	-	scaffold 57	unknown	1263764	1263863	YUJFF:01549:01298_1	Ajp-s8782, Ajp-s8784, Ajp-s8785	99	5e-44
4	42.7	-	scaffold 518	unknown	286433	286532	YUJFF:01521:01352_1	Ajp-s5135	100	1e-45
4	48.1	30.6	scaffold 296	unknown	644687	644997	-	Ajp-155	99.68	1e-160
4	48.1	30.6	scaffold 296	unknown	722495	722839	-	Ajp-254	95.18	4e-155
4	48.1	-	scaffold 595	unknown	296550	296649	YUJFF:01452:01329_1	Ajp-s607, Ajp-s608	100	1e-45
4	48.1	-	scaffold 296	unknown	1030936	1031035	YUJFF:01454:03209_1	Ajp-s685	99	5e-44
4	48.1	-	scaffold 1981	unknown	25593	25691	YUJFF:01409:01764_1	Ajp-s453	99	2e-43
4	48.1	-	scaffold 296	unknown	789994	790094	YUJFF:01533:02709_1	Ajp-s6746	98.02	2e-42
4	-	30.6	scaffold 238	unknown	289442	289541	YUJFF:01508:01728_1	Ajp-s3390	99	5e-44
4	-	30.6	scaffold 447	unknown	137996	138095	YUJFF:01303:02432_1	Ajp-s263	99	5e-44
4	-	30.6	scaffold 595	unknown	117275	117374	YUJFF:01492:01595_1	Ajp-s1979, Ajp-s1980	100	1e-45
4	-	30.6	scaffold 211	unknown	201883	201982	YUJFF:01527:02785_1	Ajp-s5939	100	1e-45
4	-	30.6	scaffold 211	unknown	294814	294913	YUJFF:01535:02674_1	Ajp-s7020	99	5e-44
4	-	30.6	scaffold 296	unknown	484619	484718	YUJFF:01546:02530_1	Ajp-s8471, Ajp-s8472	98	2e-42
4	-	30.6	scaffold 9	+	589777	589876	YUJFF:01635:02815_1	Ajp-s10177	100	1e-45
4	-	31.6	scaffold 59	unknown	1044035	1044134	YUJFF:01503:02251_1	Ajp-s2712	100	1e-45
4	-	31.6	scaffold 59	unknown	279273	279372	YUJFF:01518:02228_1	Ajp-s4768	99	5e-44
4	-	31.6	scaffold 59	unknown	475167	475266	YUJFF:01512:00586_1	Ajp-s3896	100	1e-45
4	-	31.6	scaffold 195221	unknown	814937	815036	YUJFF:01516:02972_1	Ajp-s4482	99	5e-44
4	-	31.6	scaffold 195221	unknown	625450	625550	YUJFF:01532:01098_1	Ajp-s6470	95.05	2e-37
4	-	31.6	scaffold 9	+	2266590	2266689	YUJFF:01541:00956_1	Ajp-s7701	100	1e-45
4	51.4	-	scaffold 50	unknown	1511790	1511889	YUJFF:01505:01471_1	Ajp-s2965	100	1e-45
4	51.4	-	scaffold 195221	unknown	1263347	1263446	YUJFF:01535:00718_1	Ajp-s6894, Ajp-s6895	98	2e-42
4	51.4	-	scaffold 50	unknown	817606	817705	YUJFF:01548:00862_1	Ajp-s8651	99	5e-44
4	-	31.6	scaffold 50	unknown	430602	430701	YUJFF:01327:01936_1	Ajp-s310, Ajp-s311	98	2e-42
4	51.4	-	scaffold 50	unknown	645371	645470	YUJFF:01475:02041_1	Ajp-s1380	100	1e-45
4	51.4	-	scaffold 50	unknown	685900	685999	YUJFF:01522:01266_1	Ajp-s5256	100	1e-45
4	51.4	-	scaffold 59	unknown	50340	50439	YUJFF:01471:02636_1	Ajp-s1238	100	1e-45
4	-	31.6	scaffold 195221	unknown	87969	88068	YUJFF:01243:02434_1	Ajp-s139	100	1e-45
4	-	31.6	scaffold 195221	unknown	105336	105435	YUJFF:01524:01847_1	Ajp-s5576	99	5e-44
4	-	31.6	scaffold 195221	unknown	159953	160052	YUJFF:01586:00593_1	Ajp-s9531, Ajp-s9532, Ajp-s9533, Ajp-s9534	97	1e-40
4	55.7	-	scaffold 421	unknown	123883	123982	YUJFF:01491:01555_1	Ajp-s1933, Ajp-s1934	100	1e-45
4	55.7	-	scaffold 421	unknown	656836	656935	YUJFF:01502:01732_1	Ajp-s2561	100	1e-45
4	-	31.6	scaffold 421	unknown	696588	696687	YUJFF:01629:00585_1	Ajp-s10078, Ajp-s10079	99	5e-44
4	-	31.6	scaffold 382	unknown	343748	343847	YUJFF:01518:02041_1	Ajp-s4754, Ajp-s4755, Ajp-s4756, Ajp-s4757	100	1e-45
4	-	32.7	scaffold 271	unknown	521984	522084	YUJFF:01539:01152_1	Ajp-s7468	99.01	5e-44
4	55.7	-	scaffold 690	unknown	346448	346548	YUJFF:01479:00828_1	Ajp-s1510	99.01	5e-44
4	-	32.7	scaffold 690	unknown	292337	292436	YUJFF:01513:01065_1	Ajp-s4024	100	1e-45
4	55.7	-	scaffold 382	unknown	204123	204222	YUJFF:01595:01595_1	Ajp-s9711, Ajp-s9712	98	2e-42
4	57.9	-	scaffold 195238	-	4338	4437	YUJFF:01536:01397_1	Ajp-s7080	100	1e-45
4	57.9	-	scaffold 271	unknown	158482	158581	YUJFF:01529:01586_1	Ajp-s6122	100	1e-45
4	-	32.7	scaffold 195238	-	226957	227056	YUJFF:01507:01403_1	Ajp-s3239	100	1e-45
4	-	33.8	scaffold 195238	-	200027	200126	YUJFF:01458:02917_1	Ajp-s841	97	1e-40
4	59	33.8	scaffold 335	unknown	414150	414696	-	Ajp-325	97.45	0
4	59	33.8	scaffold 335	unknown	196063	196573	-	Ajp-183	96.31	0
4	-	33.8	scaffold 403	unknown	211215	211314	YUJFF:01538:02406_1	Ajp-s7385	100	1e-45
4	-	34.9	scaffold 888	unknown	125571	125670	YUJFF:01604:01780_1	Ajp-s9817, Ajp-s9818, Ajp-s9819	97	1e-40
4	75.9	-	scaffold 663	unknown	138858	138957	YUJFF:01517:01347_1	Ajp-s4553	100	1e-45
4	75.9	-	scaffold 8316	unknown	1409	1508	YUJFF:01527:01693_1	Ajp-s5886, Ajp-s5888, Ajp-s5889	99	5e-44
4	75.9	-	scaffold 1302	unknown	252688	252787	YUJFF:01549:02573_1	Ajp-s8861, Ajp-s8862, Ajp-s8863, Ajp-s8864	98	2e-42
4	-	41.4	scaffold 1302	unknown	297040	297140	YUJFF:01523:01235_1	Ajp-s5377, Ajp-s5378	96.04	5e-39
4	88.1	-	scaffold 11432	unknown	381	480	YUJFF:01599:00903_1	Ajp-s9754, Ajp-s9755, Ajp-s9757	97.03	1e-40
4	-	44.7	scaffold 554	unknown	216761	216862	YUJFF:01506:02295_1	Ajp-s3163	98.04	6e-43
4	-	44.7	scaffold 724	unknown	165055	165154	YUJFF:01511:02444_1	Ajp-s3849, Ajp-s3850	98	2e-42
4	-	49.1	scaffold 1418	unknown	84382	84479	YUJFF:01540:02428_1	Ajp-s7668, Ajp-s7669, Ajp-s7670	97	4e-40
4	89.1	-	scaffold 2946	unknown	35876	35974	YUJFF:01505:02748_1	Ajp-s3042, Ajp-s3043, Ajp-s3044	98	8e-42
4	89.1	-	scaffold 2070	unknown	41850	41949	YUJFF:01545:00782_1	Ajp-s8266, Ajp-s8267	100	1e-45
4	93.5	-	scaffold 2000	unknown	25287	25381	YUJFF:01502:02961_1	Ajp-s2615	98.95	1e-40
4	-	61.2	scaffold 195346	unknown	69097	69196	YUJFF:01497:01474_1	Ajp-s2125	99	5e-44
4	-	61.2	scaffold 2237	unknown	29663	29763	YUJFF:02035:01417_1	Ajp-s10529	99.01	5e-44
4	-	61.2	scaffold 1028	unknown	102482	102581	YUJFF:01548:02829_1	Ajp-s8729	100	1e-45
4	-	61.2	scaffold 501	unknown	236284	236383	YUJFF:01502:01399_1	Ajp-s2523, Ajp-s2524, Ajp-s2525	100	1e-45
4	-	66.7	scaffold 672	unknown	359519	359619	YUJFF:01532:02143_1	Ajp-s6538	99.01	5e-44
4	-	66.7	scaffold 963	unknown	193756	193855	YUJFF:01515:02340_1	Ajp-s4328, Ajp-s4329, Ajp-s4330	98	2e-42
4	-	66.7	scaffold 2596	unknown	30051	30150	YUJFF:03671:02837_1	Ajp-s10581, Ajp-s10582	96	5e-39
4	-	66.7	scaffold 1281	unknown	71085	71184	YUJFF:01538:01336_1	Ajp-s7318	100	1e-45
5	-	0	scaffold 1670	unknown	68420	68519	YUJFF:03760:03112_1	Ajp-s10742, Ajp-s10743	100	1e-45
5	0	-	scaffold 1222	unknown	50127	50226	YUJFF:01514:02453_1	Ajp-s4193, Ajp-s4194	97	1e-40
5	0	-	scaffold 3235	unknown	26785	26884	YUJFF:01517:01384_1	Ajp-s4562	100	1e-45
5	0	-	scaffold 3885	unknown	1650	1749	YUJFF:01501:02726_1	Ajp-s2445, Ajp-s2446, Ajp-s2447, Ajp-s2449, Ajp-s2450	97	1e-40
5	-	13.2	scaffold 195351	unknown	433	533	YUJFF:01532:00745_1	Ajp-s6440, Ajp-s6441	98.02	2e-42
5	0	17.5	scaffold 1237	unknown	94436	94535	YUJFF:01458:02540_1	Ajp-s830, Ajp-s833	97	1e-40
5	0	-	scaffold 3007	unknown	29158	29257	YUJFF:01538:01036_1	Ajp-s7297	99	5e-44
5	-	44.4	scaffold 4153	unknown	5781	5880	YUJFF:01549:01475_1	Ajp-s8800, Ajp-s8801	98	2e-42
5	-	44.4	scaffold 462	unknown	51370	51469	YUJFF:01548:00894_1	Ajp-s8653	100	1e-45
5	-	44.4	scaffold 195274	unknown	61368	61468	YUJFF:01551:01145_1	Ajp-s8925	98.02	2e-42
5	-	44.4	scaffold 80	unknown	590377	590476	YUJFF:01489:03169_1	Ajp-s1889	100	1e-45
5	-	44.4	scaffold 954	unknown	150172	150272	YUJFF:03764:03023_1	Ajp-s10795	97.03	1e-40
5	20.6	-	scaffold 891	-	277407	277507	YUJFF:01533:01269_1	Ajp-s6652	99.01	5e-44
5	21.8	-	scaffold 80	unknown	844999	845099	YUJFF:01515:00498_1	Ajp-s4224	99.01	5e-44
5	21.8	-	scaffold 80	unknown	856430	856529	YUJFF:01545:00628_1	Ajp-s8252, Ajp-s8253	99	5e-44
5	21.8	-	scaffold 891	-	85743	85805	YUJFF:01517:01682_1	Ajp-s4591	98.41	6e-23
5	22.9	-	scaffold 1826	unknown	69331	69430	YUJFF:01509:01250_1	Ajp-s3482, Ajp-s3483, Ajp-s3484, Ajp-s3485	99	5e-44
5	22.9	-	scaffold 388	unknown	470757	470856	YUJFF:01515:01935_1	Ajp-s4310	97	1e-40
5	-	44.4	scaffold 168	unknown	365435	365535	YUJFF:01533:02617_1	Ajp-s6731, Ajp-s6733	98.02	2e-42
5	29.5	-	scaffold 307	unknown	485197	485631	-	Ajp-149	97.53	0
5	29.5	-	scaffold 307	unknown	440679	440777	YUJFF:01513:00940_1	Ajp-s4022, Ajp-s4023	99	2e-43
5	-	44.4	scaffold 195274	unknown	1364	1462	YUJFF:01465:01043_1	Ajp-s1006, Ajp-s1007, Ajp-s1008	97.98	8e-42
5	31.7	-	scaffold 5990	unknown	5678	5777	YUJFF:01503:02828_1	Ajp-s2743	100	1e-45
5	31.7	-	scaffold 64	unknown	726443	726542	YUJFF:01503:01328_1	Ajp-s2656	100	1e-45
5	-	44.4	scaffold 270	unknown	425059	425157	YUJFF:01542:01422_1	Ajp-s7887, Ajp-s7888, Ajp-s7889, Ajp-s7890, Ajp-s7891	98.99	2e-43
5	40.4	-	scaffold 218	-	1017172	1017271	YUJFF:01526:01324_1	Ajp-s5759	100	1e-45
5	43.6	-	scaffold 218	-	75643	75742	YUJFF:01527:02028_1	Ajp-s5901	98	2e-42
5	48	-	scaffold 763	unknown	39092	39191	YUJFF:01538:02830_1	Ajp-s7416	99	5e-44
5	-	45.4	scaffold 195287	unknown	653845	654307	-	Ajp-177	99.35	0
5	-	45.4	scaffold 195301	unknown	10038	10137	YUJFF:03764:03219_1	Ajp-s10797, Ajp-s10799	100	1e-45
5	51.3	-	scaffold 195295	+	6881	6980	YUJFF:01518:01322_1	Ajp-s4698	100	1e-45
5	53.4	-	scaffold 195295	+	1958997	1959096	YUJFF:01519:02605_1	Ajp-s4928	99	5e-44
5	54.5	-	scaffold 195295	+	2467489	2467590	YUJFF:01503:01743_1	Ajp-s2688, Ajp-s2689	96.08	1e-39
5	54.5	-	scaffold 40	unknown	1593802	1593900	YUJFF:01535:02378_1	Ajp-s7000	96.04	2e-38
5	54.5	-	scaffold 40	unknown	1336163	1336262	YUJFF:01519:00790_1	Ajp-s4817	99	5e-44
5	55.6	-	scaffold 255	unknown	205757	205856	YUJFF:01493:01363_1	Ajp-s2017, Ajp-s2019	97	1e-40
5	55.6	-	scaffold 255	unknown	179662	179761	YUJFF:01535:02203_1	Ajp-s6978, Ajp-s6979	98	2e-42
5	55.6	-	scaffold 121	unknown	983314	983413	YUJFF:01526:02231_1	Ajp-s5802, Ajp-s5803	96	5e-39
5	58.9	-	scaffold 1637	unknown	104440	104539	YUJFF:01530:01106_1	Ajp-s6225	99	5e-44
5	60	-	scaffold 118	+	1386951	1387047	YUJFF:01485:02855_1	Ajp-s1722	96.91	5e-39
5	64.3	-	scaffold 118	+	2152188	2152288	YUJFF:01456:02419_1	Ajp-s741, Ajp-s742	99.01	5e-44
5	65.4	-	scaffold 411	unknown	20595	20694	YUJFF:01525:03057_1	Ajp-s5734	100	1e-45
5	65.4	-	scaffold 140	unknown	1394012	1394111	YUJFF:01500:01272_1	Ajp-s2242	100	1e-45
5	69.8	-	scaffold 195239	+	312540	312639	YUJFF:01535:01222_1	Ajp-s6920	100	1e-45
5	70.9	-	scaffold 195239	+	355949	356048	YUJFF:01521:00654_1	Ajp-s5101	97	1e-40
5	77.4	-	scaffold 11	+	978810	978909	YUJFF:01532:01594_1	Ajp-s6517, Ajp-s6518, Ajp-s6519	96	5e-39
5	79.6	-	scaffold 11	+	1211445	1211544	YUJFF:01488:02764_1	Ajp-s1839, Ajp-s1840, Ajp-s1841	99	5e-44
5	-	48.7	scaffold 11	+	1189565	1189664	YUJFF:01546:00938_1	Ajp-s8384	99	5e-44
5	-	48.7	scaffold 195239	+	1685638	1685737	YUJFF:01600:01770_1	Ajp-s9779	100	1e-45
5	-	48.7	scaffold 195239	+	793450	793549	YUJFF:01477:00994_1	Ajp-s1443	100	1e-45
5	-	52	scaffold 22	+	245030	245129	YUJFF:03754:02888_1	Ajp-s10678, Ajp-s10680	99	5e-44
5	89.5	-	scaffold 195262	unknown	8267	8366	YUJFF:01502:01165_1	Ajp-s2499, Ajp-s2500	99	5e-44
5	89.5	-	scaffold 11	+	2243315	2243411	YUJFF:01535:00850_1	Ajp-s6903	97	1e-39
5	89.5	-	scaffold 11	+	2490999	2491098	YUJFF:01502:01718_1	Ajp-s2555, Ajp-s2556	100	1e-45
5	95	-	scaffold 61	unknown	1055253	1055352	YUJFF:01522:01964_1	Ajp-s5293	100	1e-45
5	95	-	scaffold 61	unknown	937600	937699	YUJFF:01453:03212_1	Ajp-s658, Ajp-s659	98	2e-42
5	-	54.2	scaffold 22	+	2187488	2187587	YUJFF:01554:00780_1	Ajp-s8976, Ajp-s8977, Ajp-s8978, Ajp-s8979	99	5e-44
5	-	57.4	scaffold 346	unknown	395978	396077	YUJFF:01646:02270_1	Ajp-s10290, Ajp-s10291	97	1e-40
5	-	59.6	scaffold 195310	unknown	115	214	YUJFF:01526:01153_1	Ajp-s5754	100	1e-45
5	105.9	-	scaffold 6041	unknown	7244	7343	YUJFF:01510:00735_1	Ajp-s3592	99	5e-44
5	112.5	-	scaffold 410	unknown	2548	2647	YUJFF:01539:00851_1	Ajp-s7448, Ajp-s7449	100	1e-45
5	115.7	-	scaffold 1051	unknown	102735	102834	YUJFF:01457:02175_1	Ajp-s783	98	2e-42
5	-	96.2	scaffold 3736	unknown	15414	15513	YUJFF:01525:02691_1	Ajp-s5715	100	1e-45
5	-	96.2	scaffold 2834	unknown	23155	23254	YUJFF:01533:02436_1	Ajp-s6721	99	5e-44
5	-	96.2	scaffold 2487	unknown	31408	31506	YUJFF:01474:02543_1	Ajp-s1347	98.99	2e-43
5	117.9	-	scaffold 2487	unknown	42686	42785	YUJFF:01524:01514_1	Ajp-s5538, Ajp-s5539, Ajp-s5540	99	5e-44
5	117.9	-	scaffold 717	unknown	296551	296650	YUJFF:01526:01667_1	Ajp-s5779	100	1e-45
6	0	-	scaffold 1466	unknown	73699	73798	YUJFF:01526:01314_1	Ajp-s5757, Ajp-s5758	97	1e-40
6	-	0	scaffold 1113	unknown	3078	3177	YUJFF:03750:02917_1	Ajp-s10642, Ajp-s10643, Ajp-s10644, Ajp-s10645	100	1e-45
6	9.8	-	scaffold 1339	unknown	103809	103908	YUJFF:01533:02697_1	Ajp-s6745	100	1e-45
6	13.1	-	scaffold 219	-	451124	451223	YUJFF:01512:01059_1	Ajp-s3920, Ajp-s3921	98	2e-42
6	13.1	-	scaffold 219	-	1071963	1072055	YUJFF:01529:01421_1	Ajp-s6092, Ajp-s6093, Ajp-s6094	92	1e-30
6	18.5	-	scaffold 219	-	60499	60598	YUJFF:01500:01638_1	Ajp-s2260, Ajp-s2261, Ajp-s2262	98	2e-42
6	-	4.3	scaffold 195349	unknown	19479	19842	-	Ajp-242	95.63	5e-164
6	-	4.3	scaffold 313	unknown	401597	402140	-	Ajp-230	97.43	0
6	-	4.3	scaffold 549	unknown	136156	136255	YUJFF:01552:02188_1	Ajp-s8947	98	2e-42
6	-	4.3	scaffold 195277	unknown	26979	27078	YUJFF:01533:01358_1	Ajp-s6666, Ajp-s6667	100	1e-45
6	22.9	-	scaffold 645	unknown	282424	282523	YUJFF:01544:01860_1	Ajp-s8182	99	5e-44
6	22.9	-	scaffold 2136	unknown	49215	49313	YUJFF:01532:01094_1	Ajp-s6468, Ajp-s6469	98	8e-42
6	-	4.3	scaffold 325	unknown	64184	64283	YUJFF:01542:01342_1	Ajp-s7882, Ajp-s7883, Ajp-s7884, Ajp-s7885	97	1e-40
6	26.1	-	scaffold 325	unknown	1475	1574	YUJFF:01549:01686_1	Ajp-s8821, Ajp-s8822	100	1e-45
6	-	4.3	scaffold 195311	unknown	182803	182902	YUJFF:01535:02223_1	Ajp-s6984, Ajp-s6985, Ajp-s6986	98	2e-42
6	28.3	4.3	scaffold 195277	unknown	821257	821679	-	Ajp-227	98.82	0
6	28.3	-	scaffold 195311	unknown	691103	691202	YUJFF:01512:00843_1	Ajp-s3911, Ajp-s3912	100	1e-45
6	-	4.3	scaffold 195277	unknown	973951	974050	YUJFF:01546:02521_1	Ajp-s8469, Ajp-s8470	100	1e-45
6	-	5.4	scaffold 195331	unknown	65114	65521	-	Ajp-174	96.12	0
6	-	5.4	scaffold 646	unknown	521772	521871	YUJFF:01532:02742_1	Ajp-s6580, Ajp-s6582	99	5e-44
6	-	5.4	scaffold 28	unknown	1305351	1305451	YUJFF:01506:00670_1	Ajp-s3071	99.01	5e-44
6	-	5.4	scaffold 28	unknown	1291297	1291396	YUJFF:01584:01528_1	Ajp-s9491	99	5e-44
6	-	5.4	scaffold 195268	unknown	806051	806150	YUJFF:01514:01314_1	Ajp-s4142, Ajp-s4143	100	1e-45
6	-	5.4	scaffold 552	unknown	301216	301315	YUJFF:01532:02650_1	Ajp-s6565	100	1e-45
6	-	5.4	scaffold 552	unknown	287834	287933	YUJFF:01590:02059_1	Ajp-s9615, Ajp-s9616	100	1e-45
6	-	5.4	scaffold 646	unknown	200413	200512	YUJFF:01386:02551_1	Ajp-s418	99	5e-44
6	33.8	-	scaffold 646	unknown	76970	77069	YUJFF:01501:01346_1	Ajp-s2378, Ajp-s2379	100	1e-45
6	35.9	5.4	scaffold 55	unknown	366984	367392	-	Ajp-273	90.69	5e-151
6	-	5.4	scaffold 251	unknown	721684	721783	YUJFF:01541:01360_1	Ajp-s7742, Ajp-s7743	97	1e-40
6	35.9	-	scaffold 525	unknown	172590	172689	YUJFF:01525:01613_1	Ajp-s5677	100	1e-45
6	42.5	-	scaffold 195331	unknown	503161	503260	YUJFF:01501:01486_1	Ajp-s2383	100	1e-45
6	-	5.4	scaffold 195331	unknown	457746	457845	YUJFF:01525:01500_1	Ajp-s5669	100	1e-45
6	49.1	-	scaffold 28	unknown	2918805	2918904	YUJFF:01539:02972_1	Ajp-s7564	100	1e-45
6	-	5.4	scaffold 505	unknown	267080	267179	YUJFF:01265:02942_1	Ajp-s184, Ajp-s185	99	5e-44
6	49.1	-	scaffold 195336	unknown	8130	8229	YUJFF:01501:02212_1	Ajp-s2423	100	1e-45
6	50.2	-	scaffold 195268	unknown	15348	15447	YUJFF:01507:01237_1	Ajp-s3216	100	1e-45
6	-	5.4	scaffold 495	unknown	337268	337367	YUJFF:01521:01237_1	Ajp-s5128	100	1e-45
6	-	8.7	scaffold 546	unknown	276864	276963	YUJFF:01543:01924_1	Ajp-s8024	100	1e-45
6	61.2	-	scaffold 43	unknown	580770	580869	YUJFF:01454:03224_1	Ajp-s686, Ajp-s687, Ajp-s688, Ajp-s689	100	1e-45
6	61.2	-	scaffold 43	unknown	884634	884733	YUJFF:01508:01324_1	Ajp-s3365	99	5e-44
6	64.5	-	scaffold 242	unknown	575532	575631	YUJFF:01505:00627_1	Ajp-s2892	100	1e-45
6	65.6	-	scaffold 2148	unknown	27801	27900	YUJFF:01535:01707_1	Ajp-s6958, Ajp-s6959	100	1e-45
6	67.7	-	scaffold 1389	unknown	108793	108892	YUJFF:01541:01176_1	Ajp-s7728, Ajp-s7729	96	5e-39
6	-	8.7	scaffold 827	-	287440	287539	YUJFF:01473:01713_1	Ajp-s1298, Ajp-s1299, Ajp-s1300	97	1e-40
6	-	8.7	scaffold 827	-	351524	351623	YUJFF:01499:02829_1	Ajp-s2197	100	1e-45
6	71	-	scaffold 827	-	101132	101231	YUJFF:01522:01242_1	Ajp-s5254, Ajp-s5255	100	1e-45
6	-	8.7	scaffold 3018	unknown	14017	14110	YUJFF:01520:01217_1	Ajp-s4984, Ajp-s4986	97.87	5e-39
6	72.1	-	scaffold 1265	unknown	85502	85601	YUJFF:01532:01452_1	Ajp-s6505, Ajp-s6506, Ajp-s6507	98	2e-42
6	-	20.8	scaffold 827	-	71256	71355	YUJFF:01542:01930_1	Ajp-s7901, Ajp-s7902	98	2e-42
6	72.1	-	scaffold 546	unknown	151999	152098	YUJFF:01524:01068_1	Ajp-s5503, Ajp-s5504, Ajp-s5505	100	1e-45
6	79.7	-	scaffold 2755	unknown	7855	7954	YUJFF:01547:01431_1	Ajp-s8545, Ajp-s8546, Ajp-s8547	96	5e-39
6	80.8	-	scaffold 895	unknown	168088	168187	YUJFF:01537:02121_1	Ajp-s7236	99	5e-44
6	83	-	scaffold 1267	unknown	77078	77177	YUJFF:01515:01679_1	Ajp-s4295	100	1e-45
6	-	30.7	scaffold 3359	unknown	14403	14503	YUJFF:01577:00685_1	Ajp-s9327, Ajp-s9328, Ajp-s9329	98.02	2e-42
6	-	38.4	scaffold 2200	unknown	63866	63965	YUJFF:01466:00850_1	Ajp-s1051, Ajp-s1052	100	1e-45
6	-	53	scaffold 9901	unknown	2414	2483	YUJFF:01461:02439_1	Ajp-s910, Ajp-s911, Ajp-s912	98.57	2e-27
6	84.1	-	scaffold 2480	unknown	21234	21333	YUJFF:01543:02399_1	Ajp-s8051, Ajp-s8052, Ajp-s8053, Ajp-s8054	99	5e-44
6	84.1	-	scaffold 2862	unknown	87843	87942	YUJFF:01510:01401_1	Ajp-s3630	99	5e-44
6	84.1	-	scaffold 1135	unknown	86589	86688	YUJFF:01528:01152_1	Ajp-s5971, Ajp-s5972, Ajp-s5973	95	2e-37
7	0	-	scaffold 788	unknown	375835	375934	YUJFF:01507:01334_1	Ajp-s3231	100	1e-45
7	4.3	-	scaffold 195330	unknown	1640	1739	YUJFF:01563:01489_1	Ajp-s9131, Ajp-s9133, Ajp-s9134	98	2e-42
7	-	2.1	scaffold 375	unknown	470481	470581	YUJFF:01470:02556_1	Ajp-s1199	98.02	2e-42
7	-	2.1	scaffold 788	unknown	476208	476307	YUJFF:01532:01213_1	Ajp-s6475, Ajp-s6476	100	1e-45
7	4.3	-	scaffold 375	unknown	70211	70306	YUJFF:01520:02421_1	Ajp-s5060	91	1e-29
7	4.3	-	scaffold 866	unknown	353927	354025	YUJFF:01501:01981_1	Ajp-s2415	96.04	2e-38
7	4.3	6.4	scaffold 405	-	444303	444824	-	Ajp-258	95.16	0
7	-	16.4	scaffold 405	-	248788	248884	YUJFF:01450:00909_1	Ajp-s535	93.88	5e-34
7	-	19.6	scaffold 579	unknown	9421	9520	YUJFF:03783:02988_1	Ajp-s11014	100	1e-45
7	-	19.6	scaffold 652	unknown	222735	222839	YUJFF:01504:00862_1	Ajp-s2774, Ajp-s2775, Ajp-s2776, Ajp-s2777	93.33	4e-35
7	-	19.6	scaffold 1137	unknown	119003	119102	YUJFF:01504:00806_1	Ajp-s2773	100	1e-45
7	5.4	19.6	scaffold 579	unknown	37562	38116	-	Ajp-229	94.27	0
7	5.4	-	scaffold 579	unknown	383739	383838	YUJFF:01484:03182_1	Ajp-s1686	98	2e-42
7	-	22.9	scaffold 42	+	454537	454638	YUJFF:01552:00839_1	Ajp-s8934, Ajp-s8935	97.06	3e-41
7	-	30.6	scaffold 42	+	2225608	2225707	YUJFF:01411:03227_1	Ajp-s455	99	5e-44
7	9.8	-	scaffold 564	unknown	155422	155521	YUJFF:01541:02398_1	Ajp-s7802, Ajp-s7803, Ajp-s7804	100	1e-45
7	9.8	-	scaffold 564	unknown	96517	96616	YUJFF:01501:01266_1	Ajp-s2370	94	1e-35
7	11.9	-	scaffold 42	+	2329580	2329679	YUJFF:01543:00679_1	Ajp-s7943, Ajp-s7944, Ajp-s7945, Ajp-s7947	98	2e-42
7	-	31.6	scaffold 550	+	237899	237998	YUJFF:01506:00809_1	Ajp-s3072, Ajp-s3073	99	5e-44
7	-	32.7	scaffold 550	+	486695	486792	YUJFF:01498:03237_1	Ajp-s2178, Ajp-s2179	93	2e-33
7	13	-	scaffold 550	+	518808	518907	YUJFF:01517:01355_1	Ajp-s4559, Ajp-s4560	99	5e-44
7	-	36	scaffold 195302	unknown	326053	326152	YUJFF:01518:02972_1	Ajp-s4805, Ajp-s4807	99	5e-44
7	-	39.3	scaffold 99	unknown	917278	917377	YUJFF:01451:01256_1	Ajp-s582, Ajp-s583	98	2e-42
7	16.3	-	scaffold 151	unknown	175974	176073	YUJFF:01529:01166_1	Ajp-s6061, Ajp-s6062, Ajp-s6063, Ajp-s6064	100	1e-45
7	-	42.5	scaffold 151	unknown	139904	140003	YUJFF:01533:01985_1	Ajp-s6696, Ajp-s6697	100	1e-45
7	16.3	-	scaffold 151	unknown	788879	788978	YUJFF:01524:01182_1	Ajp-s5513	100	1e-45
7	-	42.5	scaffold 25	unknown	569591	569691	YUJFF:01534:01322_1	Ajp-s6800	99.01	5e-44
7	-	42.5	scaffold 51	unknown	939934	940033	YUJFF:01592:01963_1	Ajp-s9658	100	1e-45
7	-	44.7	scaffold 117	+	654689	654789	YUJFF:01371:03156_1	Ajp-s408	99.01	5e-44
7	-	46.9	scaffold 117	+	1313518	1313617	YUJFF:01629:02821_1	Ajp-s10088, Ajp-s10089	99	5e-44
7	27.3	-	scaffold 265	unknown	790686	790785	YUJFF:01537:01586_1	Ajp-s7217, Ajp-s7218	100	1e-45
7	-	46.9	scaffold 265	unknown	862818	862917	YUJFF:01548:03004_1	Ajp-s8733	98	2e-42
7	-	46.9	scaffold 117	+	1192228	1192556	-	Ajp-87	94.24	5e-139
7	27.3	-	scaffold 117	+	955553	955652	YUJFF:01503:01206_1	Ajp-s2649, Ajp-s2650, Ajp-s2651, Ajp-s2652	94	1e-35
7	27.3	-	scaffold 25	unknown	107537	107636	YUJFF:01540:01260_1	Ajp-s7605	99	5e-44
7	27.3	-	scaffold 117	+	1401273	1401372	YUJFF:01517:01636_1	Ajp-s4580	100	1e-45
7	29.4	-	scaffold 66	unknown	1197483	1197582	YUJFF:01505:01464_1	Ajp-s2962, Ajp-s2964	99	5e-44
7	29.4	-	scaffold 66	unknown	1014892	1014992	YUJFF:01542:02042_1	Ajp-s7904, Ajp-s7905	99.01	5e-44
7	29.4	-	scaffold 66	unknown	1204323	1204422	YUJFF:01577:01334_1	Ajp-s9337, Ajp-s9338	97	1e-40
7	-	46.9	scaffold 195308	unknown	349177	349276	YUJFF:01484:03255_1	Ajp-s1689	100	1e-45
7	29.4	-	scaffold 66	unknown	540126	540225	YUJFF:01522:02861_1	Ajp-s5341	100	1e-45
7	-	46.9	scaffold 66	unknown	22239	22338	YUJFF:01525:02613_1	Ajp-s5712, Ajp-s5713	98	2e-42
7	30.5	-	scaffold 328	+	142406	142506	YUJFF:01499:03159_1	Ajp-s2202	98.02	2e-42
7	32.7	-	scaffold 328	+	523518	523617	YUJFF:01510:02446_1	Ajp-s3684, Ajp-s3685, Ajp-s3686	97	1e-40
7	32.7	-	scaffold 169	unknown	75959	76058	YUJFF:01538:01511_1	Ajp-s7344	96	5e-39
7	-	48	scaffold 169	unknown	1725476	1725575	YUJFF:01521:01785_1	Ajp-s5155, Ajp-s5156	99	5e-44
7	37.1	-	scaffold 301	unknown	369693	369792	YUJFF:01526:02423_1	Ajp-s5816, Ajp-s5817	99	5e-44
7	37.1	-	scaffold 287	unknown	148372	148471	YUJFF:01510:01203_1	Ajp-s3615	100	1e-45
7	-	49.1	scaffold 245	+	112616	112715	YUJFF:01511:01339_1	Ajp-s3783	100	1e-45
7	-	49.1	scaffold 485	unknown	286427	286526	YUJFF:01505:01288_1	Ajp-s2944	100	1e-45
7	48.1	-	scaffold 58	unknown	1009850	1009949	YUJFF:01477:01680_1	Ajp-s1455, Ajp-s1456	100	1e-45
7	-	49.1	scaffold 471	unknown	293449	293548	YUJFF:01535:01164_1	Ajp-s6918, Ajp-s6919	100	1e-45
7	-	50.1	scaffold 245	+	1020875	1020974	YUJFF:01326:02433_1	Ajp-s306	100	1e-45
7	53.6	-	scaffold 245	+	977166	977265	YUJFF:01522:01595_1	Ajp-s5282	100	1e-45
7	66.8	-	scaffold 253	unknown	374882	374981	YUJFF:01507:01315_1	Ajp-s3222	99	5e-44
7	66.8	-	scaffold 384	unknown	217149	217249	YUJFF:01601:02155_1	Ajp-s9794, Ajp-s9795	99.01	5e-44
7	66.8	-	scaffold 152	unknown	574354	574453	YUJFF:01232:02700_1	Ajp-s137	99	5e-44
7	68.9	-	scaffold 323	unknown	14705	14804	YUJFF:01503:02685_1	Ajp-s2737, Ajp-s2738, Ajp-s2739, Ajp-s2740	100	1e-45
7	-	50.1	scaffold 807	unknown	313492	313591	P32JD:00426:01166_1	Ajp-s23, Ajp-s24, Ajp-s25	100	1e-45
7	79.9	-	scaffold 100	unknown	1043339	1043438	YUJFF:01483:00629_1	Ajp-s1619	99	5e-44
7	88.7	-	scaffold 124	-	257045	257144	YUJFF:03688:02801_1	Ajp-s10613	99	5e-44
7	91.9	-	scaffold 147	unknown	717882	717981	YUJFF:01514:00566_1	Ajp-s4115	99	5e-44
7	-	50.1	scaffold 323	unknown	59449	59548	YUJFF:01522:00812_1	Ajp-s5226, Ajp-s5227, Ajp-s5228	95	2e-37
7	-	50.1	scaffold 195299	unknown	467249	467348	YUJFF:01519:02694_1	Ajp-s4935	100	1e-45
7	-	50.1	scaffold 70	unknown	377624	377723	YUJFF:01511:02070_1	Ajp-s3826, Ajp-s3827	100	1e-45
7	-	50.1	scaffold 807	unknown	212600	212690	YUJFF:01506:01193_1	Ajp-s3084	100	1e-40
7	-	50.1	scaffold 155	unknown	1003648	1003747	YUJFF:01545:02090_1	Ajp-s8320, Ajp-s8321	100	1e-45
7	-	50.1	scaffold 291	unknown	171922	172021	YUJFF:01517:00686_1	Ajp-s4509	100	1e-45
7	-	50.1	scaffold 818	unknown	198453	198552	YUJFF:01565:01275_1	Ajp-s9156	97	1e-40
7	-	50.1	scaffold 573	unknown	234559	234655	YUJFF:01547:01095_1	Ajp-s8516, Ajp-s8518	98.97	2e-42
7	-	50.1	scaffold 124	-	809880	809979	YUJFF:01522:01367_1	Ajp-s5259	100	1e-45
7	-	50.1	scaffold 124	-	878446	878545	YUJFF:01533:02610_1	Ajp-s6730	96	5e-39
7	-	50.1	scaffold 142	unknown	336108	336207	YUJFF:01335:02457_1	Ajp-s331	98	2e-42
7	-	50.1	scaffold 142	unknown	466311	466411	YUJFF:01547:02420_1	Ajp-s8606, Ajp-s8607	96.04	5e-39
7	-	50.1	scaffold 97	unknown	563609	563708	YUJFF:01485:00642_1	Ajp-s1690	100	1e-45
7	-	50.1	scaffold 372	unknown	135810	135909	YUJFF:01475:01629_1	Ajp-s1373	100	1e-45
7	-	50.1	scaffold 195256	unknown	1325	1424	YUJFF:01512:01322_1	Ajp-s3938	99	5e-44
7	-	51.2	scaffold 45	unknown	402579	402678	YUJFF:01544:02932_1	Ajp-s8237, Ajp-s8238	99	5e-44
7	-	51.2	scaffold 240	unknown	493946	494045	YUJFF:01578:01218_1	Ajp-s9354	99	5e-44
7	-	51.2	scaffold 124	-	692253	692352	YUJFF:01504:01763_1	Ajp-s2821	99	5e-44
7	-	51.2	scaffold 188	unknown	54103	54202	YUJFF:01508:01874_1	Ajp-s3406	98	2e-42
7	-	51.2	scaffold 195293	unknown	431024	431123	YUJFF:01535:02900_1	Ajp-s7025	99	5e-44
7	-	51.2	scaffold 195293	unknown	343725	343824	YUJFF:01510:00577_1	Ajp-s3579	100	1e-45
7	93	-	scaffold 195293	unknown	321673	321772	YUJFF:01513:01610_1	Ajp-s4059, Ajp-s4060	100	1e-45
7	94.1	-	scaffold 195271	unknown	2080	2849	-	Ajp-359	98.31	0
7	94.1	-	scaffold 85	unknown	782686	782785	YUJFF:01519:01367_1	Ajp-s4847	100	1e-45
7	-	51.2	scaffold 85	unknown	1086319	1086418	YUJFF:01313:00925_1	Ajp-s277, Ajp-s278	100	1e-45
7	-	51.2	scaffold 85	unknown	1043633	1043732	YUJFF:01473:00636_1	Ajp-s1288	100	1e-45
7	94.1	-	scaffold 85	unknown	1169883	1169982	YUJFF:01529:01491_1	Ajp-s6103, Ajp-s6104	99	5e-44
7	95.2	-	scaffold 196	unknown	279809	279905	YUJFF:01545:00654_1	Ajp-s8257, Ajp-s8259, Ajp-s8261, Ajp-s8262	96	6e-38
7	97.4	-	scaffold 16	unknown	2409906	2410005	YUJFF:01536:02833_1	Ajp-s7177, Ajp-s7178	100	1e-45
7	-	51.2	scaffold 240	unknown	201739	201806	YUJFF:01522:01538_1	Ajp-s5277, Ajp-s5278, Ajp-s5279	98.53	3e-26
7	-	51.2	scaffold 195230	unknown	6006	6105	YUJFF:01474:02733_1	Ajp-s1352, Ajp-s1353, Ajp-s1354	99	5e-44
7	-	51.2	scaffold 1221	unknown	31744	31843	YUJFF:01486:03101_1	Ajp-s1771	100	1e-45
7	-	51.2	scaffold 16	unknown	435161	435260	YUJFF:01550:00758_1	Ajp-s8891, Ajp-s8892, Ajp-s8894, Ajp-s8896	98	2e-42
7	-	51.2	scaffold 195230	unknown	918874	918973	YUJFF:01585:00527_1	Ajp-s9501, Ajp-s9502	97.03	1e-40
7	-	51.2	scaffold 74	unknown	568541	568640	YUJFF:01341:01606_1	Ajp-s349	100	1e-45
7	100.6	-	scaffold 136	unknown	555229	555328	YUJFF:01481:03227_1	Ajp-s1592, Ajp-s1593	98	2e-42
7	-	51.2	scaffold 136	unknown	628967	629066	YUJFF:01592:01123_1	Ajp-s9644	100	1e-45
7	-	51.2	scaffold 16	unknown	2215177	2215276	YUJFF:01487:02682_1	Ajp-s1805	100	1e-45
7	-	51.2	scaffold 195257	unknown	1240002	1240101	YUJFF:01491:01217_1	Ajp-s1931, Ajp-s1932	100	1e-45
7	102.8	-	scaffold 195257	unknown	396613	396712	YUJFF:01452:03216_1	Ajp-s632	99	5e-44
7	-	51.2	scaffold 195257	unknown	413975	414075	YUJFF:01477:02280_1	Ajp-s1464	99.01	5e-44
7	-	55.6	scaffold 117	+	1413574	1413673	YUJFF:01504:01690_1	Ajp-s2820	100	1e-45
7	-	55.6	scaffold 352	unknown	250250	250350	YUJFF:01507:01707_1	Ajp-s3254, Ajp-s3255	98.02	2e-42
7	109.4	55.6	scaffold 1601	unknown	30947	31364	-	Ajp-203	94.81	0
7	110.4	-	scaffold 117	+	1643258	1643357	YUJFF:01509:01694_1	Ajp-s3526, Ajp-s3527	100	1e-45
7	111.5	61	scaffold 719	unknown	195224	195898	-	Ajp-267	95.41	0
7	-	61	scaffold 1692	unknown	3314	3413	YUJFF:01522:01454_1	Ajp-s5261	97	1e-40
7	111.5	66.5	scaffold 825	unknown	60649	61070	-	Ajp-119	95.73	0
7	120.3	-	scaffold 1474	unknown	97786	97886	YUJFF:01517:01350_1	Ajp-s4554, Ajp-s4555, Ajp-s4556	98.02	2e-42
7	138.4	-	scaffold 2772	unknown	19083	19182	YUJFF:01528:01313_1	Ajp-s5982	100	1e-45
7	-	96.3	scaffold 543	unknown	241486	241585	YUJFF:01547:01424_1	Ajp-s8540, Ajp-s8542, Ajp-s8543, Ajp-s8544	98	2e-42
7	-	99.5	scaffold 1449	unknown	91069	91170	YUJFF:01548:01322_1	Ajp-s8680	98.04	6e-43
8	-	0	scaffold 1373	unknown	46794	46893	YUJFF:01528:00448_1	Ajp-s5958	99	5e-44
8	0	-	scaffold 499	unknown	34258	34357	YUJFF:01534:01941_1	Ajp-s6842	99	5e-44
8	0	0	scaffold 2793	unknown	22029	22347	-	Ajp-249	94.36	4e-134
8	-	0	scaffold 5196	unknown	883	1044	-	Aro063	96.3	2e-68
8	0	-	scaffold 1475	unknown	52184	52283	YUJFF:01502:01441_1	Ajp-s2531, Ajp-s2532	100	1e-45
8	-	4.4	scaffold 1475	unknown	52088	52187	YUJFF:01541:00565_1	Ajp-s7693	100	1e-45
8	-	5.4	scaffold 2229	unknown	3068	3167	YUJFF:01543:01233_1	Ajp-s7977, Ajp-s7978	100	1e-45
8	1.1	-	scaffold 195333	unknown	2016	2115	YUJFF:01510:00656_1	Ajp-s3588	99	2e-43
8	1.1	-	scaffold 14078	unknown	505	603	YUJFF:01525:01199_1	Ajp-s5652, Ajp-s5653	95	8e-37
8	-	6.5	scaffold 1442	unknown	126429	126529	YUJFF:01523:01137_1	Ajp-s5368	94.06	1e-35
8	2.2	-	scaffold 195319	unknown	2693	2792	YUJFF:01467:03170_1	Ajp-s1119	100	1e-45
8	2.2	-	scaffold 1073	unknown	177910	178009	YUJFF:01528:02280_1	Ajp-s6012, Ajp-s6013	96	5e-39
8	12.1	-	scaffold 2	-	4420186	4420285	YUJFF:01524:01234_1	Ajp-s5521, Ajp-s5522	98	2e-42
8	14.3	-	scaffold 2	-	3918221	3918320	YUJFF:01541:00665_1	Ajp-s7695, Ajp-s7696, Ajp-s7697	98	2e-42
8	14.3	-	scaffold 2	-	3251462	3251561	YUJFF:01531:01335_1	Ajp-s6366, Ajp-s6367, Ajp-s6368	97	1e-40
8	14.3	-	scaffold 2	-	3355163	3355262	YUJFF:01537:02601_1	Ajp-s7257	98	2e-42
8	-	37.5	scaffold 2	-	2317857	2317956	YUJFF:01490:01396_1	Ajp-s1899	99	5e-44
8	-	37.5	scaffold 2	-	2530673	2530776	YUJFF:01500:01179_1	Ajp-s2239	95.19	2e-38
8	19.7	-	scaffold 2	-	2055308	2055407	YUJFF:01501:00599_1	Ajp-s2336, Ajp-s2337	98	2e-42
8	-	37.5	scaffold 2	-	1583817	1583916	YUJFF:01529:02243_1	Ajp-s6157, Ajp-s6158, Ajp-s6159, Ajp-s6160, Ajp-s6161	96	5e-39
8	21.9	-	scaffold 2	-	1583721	1583820	YUJFF:01567:00945_1	Ajp-s9179	97	1e-40
8	-	37.5	scaffold 2	-	1798385	1798484	YUJFF:01674:02952_1	Ajp-s10383	100	1e-45
8	-	39.7	scaffold 33	unknown	1562130	1562229	YUJFF:01509:02150_1	Ajp-s3546	98	2e-42
8	-	39.7	scaffold 33	unknown	123652	123751	YUJFF:01510:02569_1	Ajp-s3696	100	1e-45
8	21.9	-	scaffold 33	unknown	1638347	1638446	YUJFF:01523:01774_1	Ajp-s5413, Ajp-s5414, Ajp-s5415	98	2e-42
8	25.2	-	scaffold 195225	-	1375899	1375999	YUJFF:01506:01907_1	Ajp-s3149, Ajp-s3150	97.03	1e-40
8	-	40.8	scaffold 195225	-	112505	112604	YUJFF:01510:02150_1	Ajp-s3671, Ajp-s3672	100	1e-45
8	28.4	-	scaffold 195225	-	9832	9931	YUJFF:01523:01461_1	Ajp-s5398	100	1e-45
8	30.6	-	scaffold 116	unknown	800476	800571	YUJFF:01510:02031_1	Ajp-s3661, Ajp-s3662, Ajp-s3664	94	1e-34
8	30.6	-	scaffold 114	unknown	207829	207928	YUJFF:01527:01606_1	Ajp-s5876, Ajp-s5877, Ajp-s5878	99	5e-44
8	38.3	40.8	scaffold 73	unknown	218763	219099	-	Ang151	96.78	5e-159
8	-	40.8	scaffold 195246	unknown	1036383	1036482	YUJFF:01530:01707_1	Ajp-s6274, Ajp-s6275	99	5e-44
8	51.4	-	scaffold 195246	unknown	8707	8806	YUJFF:01507:01317_1	Ajp-s3223	99	5e-44
8	57.9	-	scaffold 19	unknown	1856181	1856280	YUJFF:01472:01061_1	Ajp-s1261, Ajp-s1262	99	5e-44
8	-	40.8	scaffold 871	unknown	121305	121404	YUJFF:01543:03015_1	Ajp-s8075, Ajp-s8076	100	1e-45
8	57.9	-	scaffold 143	-	1377652	1377751	YUJFF:01524:01279_1	Ajp-s5524	100	1e-45
8	60.7	-	scaffold 48	unknown	894537	894637	YUJFF:01634:01404_1	Ajp-s10147	99.01	5e-44
8	62	-	scaffold 8	+	1466108	1466207	YUJFF:01528:00844_1	Ajp-s5961, Ajp-s5962, Ajp-s5963	100	1e-45
8	63.4	-	scaffold 8	+	2199666	2200433	-	Ajp-306	97.02	0
8	65.6	-	scaffold 79	unknown	428645	428744	YUJFF:01521:03055_1	Ajp-s5203, Ajp-s5204, Ajp-s5205	100	1e-45
8	65.6	-	scaffold 79	unknown	645329	645427	YUJFF:01546:00806_1	Ajp-s8369	99	2e-43
8	-	40.8	scaffold 79	unknown	2023182	2023281	YUJFF:01484:01148_1	Ajp-s1654, Ajp-s1655	100	1e-45
8	67.7	40.8	scaffold 1210	unknown	17279	17536	-	AjTR-45	96.56	2e-118
8	69.9	-	scaffold 143	-	113163	113262	YUJFF:01797:02866_1	Ajp-s10425	100	1e-45
8	84.5	-	scaffold 195272	unknown	386138	386237	YUJFF:01528:01661_1	Ajp-s6002	100	1e-45
8	-	40.8	scaffold 195253	unknown	14628	14727	YUJFF:01451:03053_1	Ajp-s596	100	1e-45
8	-	40.8	scaffold 41	unknown	1400669	1400768	YUJFF:01495:02952_1	Ajp-s2079	100	1e-45
8	-	40.8	scaffold 195225	-	1009223	1009323	YUJFF:01507:02633_1	Ajp-s3293	97.06	1e-40
8	-	40.8	scaffold 195225	-	1035239	1035338	YUJFF:01610:00857_1	Ajp-s9868	99	5e-44
8	-	40.8	scaffold 1278	unknown	126941	127041	YUJFF:01510:02496_1	Ajp-s3694, Ajp-s3695	99.01	5e-44
8	-	40.8	scaffold 21	unknown	1944780	1944879	YUJFF:01512:00855_1	Ajp-s3913	100	1e-45
8	-	40.8	scaffold 72	unknown	828072	828171	YUJFF:01513:02835_1	Ajp-s4110	99	5e-44
8	-	40.8	scaffold 195233	unknown	625471	625569	YUJFF:01516:01302_1	Ajp-s4392	99	2e-43
8	-	40.8	scaffold 73	unknown	910531	910630	YUJFF:01517:01657_1	Ajp-s4586	99	5e-44
8	-	40.8	scaffold 48	unknown	309457	309556	YUJFF:01521:01433_1	Ajp-s5141	100	1e-45
8	-	40.8	scaffold 8	+	510057	510156	YUJFF:01526:01304_1	Ajp-s5756	100	1e-45
8	-	40.8	scaffold 79	unknown	1378320	1378419	YUJFF:01540:00758_1	Ajp-s7584	98.02	2e-42
8	-	40.8	scaffold 195225	-	554637	554736	YUJFF:01545:02645_1	Ajp-s8345	100	1e-45
8	-	40.8	scaffold 41	unknown	1186812	1186911	YUJFF:01588:00676_1	Ajp-s9567	99	5e-44
8	-	41.9	scaffold 29	unknown	289076	289175	YUJFF:01597:03004_1	Ajp-s9748, Ajp-s9749	99	5e-44
8	89.9	-	scaffold 451	unknown	197179	197278	YUJFF:01507:02492_1	Ajp-s3289, Ajp-s3290	100	1e-45
8	92.1	-	scaffold 16925	unknown	1435	1534	YUJFF:01545:01349_1	Ajp-s8286	100	1e-45
8	95.3	-	scaffold 710	unknown	174869	174968	YUJFF:01524:01480_1	Ajp-s5535	100	1e-45
8	95.3	-	scaffold 195298	unknown	2434	2531	YUJFF:01558:00472_1	Ajp-s9036, Ajp-s9038	98	8e-42
8	-	41.9	scaffold 577	unknown	206811	206908	YUJFF:01509:00567_1	Ajp-s3450, Ajp-s3451	96.94	1e-39
8	-	41.9	scaffold 666	unknown	18707	18807	YUJFF:01513:01293_1	Ajp-s4038	98.02	2e-42
8	-	41.9	scaffold 718	unknown	68733	68831	YUJFF:01547:02629_1	Ajp-s8620	99	2e-43
8	-	41.9	scaffold 195272	unknown	1129790	1129889	YUJFF:01600:00402_1	Ajp-s9772	99	5e-44
8	-	41.9	scaffold 1553	unknown	74128	74227	YUJFF:01548:00839_1	Ajp-s8647, Ajp-s8649	99	5e-44
8	103	-	scaffold 585	unknown	394688	394787	YUJFF:01507:02430_1	Ajp-s3285	100	1e-45
8	-	46.2	scaffold 585	unknown	346854	346953	YUJFF:01628:00644_1	Ajp-s10069, Ajp-s10070	100	1e-45
8	-	46.2	scaffold 585	unknown	197091	197189	YUJFF:01521:00533_1	Ajp-s5093, Ajp-s5094, Ajp-s5095	96.97	4e-40
8	106.2	-	scaffold 874	unknown	93774	93873	YUJFF:01509:01731_1	Ajp-s3529, Ajp-s3530, Ajp-s3531, Ajp-s3532	100	1e-45
8	106.2	-	scaffold 874	unknown	259939	260038	YUJFF:01509:01182_1	Ajp-s3470	100	1e-45
8	-	56.1	scaffold 5672	unknown	8181	8276	YUJFF:01519:01413_1	Ajp-s4851, Ajp-s4852	97.92	1e-39
8	-	59.4	scaffold 2645	unknown	25917	26016	YUJFF:01500:00969_1	Ajp-s2227, Ajp-s2228	100	1e-45
8	-	59.4	scaffold 16873	unknown	1213	1312	YUJFF:01594:00360_1	Ajp-s9671, Ajp-s9672, Ajp-s9673	100	1e-45
8	112.8	-	scaffold 8882	unknown	1752	1851	YUJFF:01531:01553_1	Ajp-s6384, Ajp-s6385	99	5e-44
8	112.8	-	scaffold 621	unknown	62134	62233	YUJFF:01475:02218_1	Ajp-s1383	100	1e-45
8	112.8	-	scaffold 13699	unknown	923	1022	YUJFF:01532:01149_1	Ajp-s6471, Ajp-s6472, Ajp-s6473	100	1e-45
8	-	91.8	scaffold 2301	unknown	42710	42809	YUJFF:01546:02720_1	Ajp-s8487, Ajp-s8488, Ajp-s8489, Ajp-s8490, Ajp-s8491, Ajp-s8492, Ajp-s8493	97	1e-40
9	-	3.2	scaffold 1054	unknown	100261	100360	YUJFF:01514:02965_1	Ajp-s4207, Ajp-s4208	100	1e-45
9	-	4.3	scaffold 295	unknown	618958	619057	YUJFF:01541:02620_1	Ajp-s7816	100	1e-45
9	0	-	scaffold 198	-	882685	882784	YUJFF:01500:00641_1	Ajp-s2215	100	1e-45
9	0	-	scaffold 475	unknown	339409	339508	YUJFF:01523:01379_1	Ajp-s5393, Ajp-s5394, Ajp-s5395	100	1e-45
9	0	-	scaffold 692	unknown	168727	168815	YUJFF:01270:02783_1	Ajp-s196, Ajp-s197, Ajp-s198	97.75	1e-35
9	0	-	scaffold 195361	unknown	1276	1375	YUJFF:01536:01563_1	Ajp-s7100, Ajp-s7101	96	5e-39
9	0	17.5	scaffold 14100	unknown	167	704	-	Ajp-264	90.81	0
9	-	17.5	scaffold 429	unknown	8742	8841	YUJFF:01490:01051_1	Ajp-s1895, Ajp-s1896	99	5e-44
9	-	21.9	scaffold 198	-	921511	921610	YUJFF:01501:02666_1	Ajp-s2440	99	5e-44
9	4.4	-	scaffold 198	-	155246	155466	-	Ajp-43	97.36	3e-104
9	-	21.9	scaffold 198	-	141287	141386	YUJFF:01512:01290_1	Ajp-s3936, Ajp-s3935	100	1e-45
9	-	24	scaffold 1866	unknown	10122	10221	YUJFF:01607:01162_1	Ajp-s9842	99	5e-44
9	-	28.4	scaffold 14250	unknown	460	559	YUJFF:01543:01624_1	Ajp-s8003	97	1e-40
9	-	28.4	scaffold 351	unknown	56859	56958	YUJFF:01507:01982_1	Ajp-s3265, Ajp-s3266	98	2e-42
9	-	30.6	scaffold 290	unknown	649715	649814	YUJFF:01504:01173_1	Ajp-s2792	98	2e-42
9	-	30.6	scaffold 2343	unknown	41315	41414	YUJFF:01516:02387_1	Ajp-s4451	100	1e-45
9	9.9	-	scaffold 101	unknown	590860	590958	YUJFF:01534:01141_1	Ajp-s6783	98.99	2e-43
9	13.1	-	scaffold 1459	unknown	130315	130414	YUJFF:01524:02358_1	Ajp-s5600	98	2e-42
9	14.2	-	scaffold 1431	unknown	16353	16452	YUJFF:01494:03221_1	Ajp-s2063, Ajp-s2064	99	5e-44
9	19.1	-	scaffold 290	unknown	276729	276828	YUJFF:01489:02937_1	Ajp-s1883	100	1e-45
9	-	31.7	scaffold 837	unknown	45418	45517	YUJFF:01508:00829_1	Ajp-s3312, Ajp-s3313	100	1e-45
9	-	33.8	scaffold 650	unknown	285862	285961	YUJFF:01457:00877_1	Ajp-s766	97	1e-40
9	-	33.8	scaffold 650	unknown	277007	277106	YUJFF:01503:02066_1	Ajp-s2698, Ajp-s2700, Ajp-s2701	99	5e-44
9	-	33.8	scaffold 216	+	77236	77335	YUJFF:01625:00676_1	Ajp-s10021	98	2e-42
9	35	-	scaffold 558	unknown	21462	21561	YUJFF:01487:01594_1	Ajp-s1795, Ajp-s1796	100	1e-45
9	35	-	scaffold 216	+	742789	742888	YUJFF:01519:01712_1	Ajp-s4874, Ajp-s4875, Ajp-s4876, Ajp-s4877, Ajp-s4878	95	2e-37
9	35	-	scaffold 216	+	903357	903456	YUJFF:01522:01125_1	Ajp-s5246, Ajp-s5247, Ajp-s5248	99	5e-44
9	35	-	scaffold 216	+	596372	596472	YUJFF:01592:03087_1	Ajp-s9659, Ajp-s9661, Ajp-s9662	97.03	1e-40
9	-	34.9	scaffold 216	+	488188	488288	YUJFF:01476:03184_1	Ajp-s1437	99.01	5e-44
9	-	36	scaffold 78	unknown	1740622	1740721	YUJFF:01465:03181_1	Ajp-s1037	100	1e-45
9	-	36	scaffold 790	unknown	234332	234431	YUJFF:01570:01217_1	Ajp-s9225	100	1e-45
9	42.7	-	scaffold 580	unknown	226528	226702	-	AjTR-27	95.43	1e-72
9	42.7	-	scaffold 331	unknown	107152	107251	YUJFF:01532:00778_1	Ajp-s6442	98	2e-42
9	42.7	-	scaffold 353	unknown	266812	266909	YUJFF:01478:03243_1	Ajp-s1507, Ajp-s1508, Ajp-s1509	97.96	3e-41
9	42.7	-	scaffold 559	unknown	5381	5480	YUJFF:01500:00741_1	Ajp-s2222, Ajp-s2223	99	5e-44
9	49.2	-	scaffold 309	unknown	677373	677473	YUJFF:01453:01280_1	Ajp-s642, Ajp-s643	99.01	5e-44
9	50.3	-	scaffold 1254	unknown	181545	181644	YUJFF:01541:01334_1	Ajp-s7739	100	1e-45
9	50.3	-	scaffold 205	unknown	702845	702944	YUJFF:01516:02654_1	Ajp-s4463, Ajp-s4464	98	2e-42
9	-	36	scaffold 555	unknown	174163	174262	YUJFF:01514:01974_1	Ajp-s4167	100	1e-45
9	-	36	scaffold 71	unknown	1324510	1324609	YUJFF:01524:01170_1	Ajp-s5512	100	1e-45
9	-	36	scaffold 186	unknown	335047	335146	YUJFF:01513:01146_1	Ajp-s4030	100	1e-45
9	-	36	scaffold 205	unknown	928368	928467	YUJFF:01504:00579_1	Ajp-s2759, Ajp-s2760, Ajp-s2761	98	2e-42
9	51.4	-	scaffold 186	unknown	489331	489430	YUJFF:01477:03188_1	Ajp-s1468	100	1e-45
9	51.4	-	scaffold 222	unknown	418801	418898	YUJFF:01522:00596_1	Ajp-s5216	100	1e-44
9	51.4	-	scaffold 186	unknown	1472039	1472138	YUJFF:01482:00708_1	Ajp-s1598	100	1e-45
9	63.6	36	scaffold 78	unknown	669203	669595	-	Ajp-173	96.18	1e-180
9	63.6	-	scaffold 78	unknown	1934285	1934524	-	Ajp-129	95.83	4e-105
9	63.6	36	scaffold 2700	unknown	16280	16662	-	Ajp-127	98.69	0
9	63.6	-	scaffold 78	unknown	476794	476893	YUJFF:01506:00857_1	Ajp-s3074	98	2e-42
9	-	36	scaffold 474	unknown	60558	60657	YUJFF:01464:03210_1	Ajp-s1004	100	1e-45
9	-	36	scaffold 2622	unknown	34373	34472	YUJFF:01531:01094_1	Ajp-s6347, Ajp-s6349, Ajp-s6350, Ajp-s6351	97	1e-40
9	-	36	scaffold 186	unknown	653097	653196	YUJFF:01529:01583_1	Ajp-s6121	99	5e-44
9	-	36	scaffold 78	unknown	149078	149183	YUJFF:01546:02057_1	Ajp-s8441, Ajp-s8442, Ajp-s8443	92.45	5e-34
9	-	36	scaffold 78	unknown	193542	193641	YUJFF:01548:02673_1	Ajp-s8723	100	1e-45
9	65.8	-	scaffold 195283	-	1188689	1188788	YUJFF:01535:00838_1	Ajp-s6901	100	1e-45
9	65.8	-	scaffold 195283	-	887435	887534	YUJFF:01530:00586_1	Ajp-s6200	100	1e-45
9	-	36	scaffold 195283	-	750720	750819	YUJFF:01534:01716_1	Ajp-s6829, Ajp-s6830, Ajp-s6831	99	5e-44
9	-	36	scaffold 195283	-	1477159	1477258	YUJFF:01481:02107_1	Ajp-s1573	99	5e-44
9	69	-	scaffold 195283	-	337264	337363	YUJFF:01516:01718_1	Ajp-s4430	100	1e-45
9	-	36	scaffold 195283	-	180139	180238	YUJFF:01494:01803_1	Ajp-s2045	100	1e-45
9	-	36	scaffold 195283	-	1080	1179	YUJFF:01505:02723_1	Ajp-s3039, Ajp-s3041	99	5e-44
9	69	-	scaffold 195283	-	230485	230584	YUJFF:01517:01638_1	Ajp-s4581, Ajp-s4582, Ajp-s4583, Ajp-s4584	98	2e-42
9	-	37.1	scaffold 221	unknown	480526	480626	YUJFF:01347:01725_1	Ajp-s375	99.01	5e-44
9	71.2	-	scaffold 1774	unknown	36336	36436	YUJFF:01545:02327_1	Ajp-s8330, Ajp-s8331	99.01	5e-44
9	72.3	-	scaffold 221	unknown	157075	157174	YUJFF:01522:02497_1	Ajp-s5322	100	1e-45
9	-	37.1	scaffold 221	unknown	145945	146044	YUJFF:01534:02942_1	Ajp-s6883	100	1e-45
9	78.8	-	scaffold 279	unknown	866493	866593	YUJFF:01532:01874_1	Ajp-s6531	98.02	2e-42
9	78.8	-	scaffold 14	-	1706460	1706559	YUJFF:01538:01213_1	Ajp-s7309	100	1e-45
9	79.9	-	scaffold 14	-	568238	568337	YUJFF:01509:02211_1	Ajp-s3548	100	1e-45
9	79.9	-	scaffold 14	-	704748	704847	YUJFF:01540:02567_1	Ajp-s7676, Ajp-s7677	100	1e-45
9	-	37.1	scaffold 195251	-	1095339	1095438	YUJFF:01504:01252_1	Ajp-s2796	100	1e-45
9	81	-	scaffold 195251	-	611	710	YUJFF:01759:03119_1	Ajp-s10420	100	1e-45
9	81	-	scaffold 195251	-	852242	852341	YUJFF:01502:01618_1	Ajp-s2542	100	1e-45
9	81	-	scaffold 195251	-	213898	213997	YUJFF:01508:01011_1	Ajp-s3323	99	5e-44
9	-	38.2	scaffold 195251	-	253133	253232	YUJFF:01529:00911_1	Ajp-s6053, Ajp-s6054, Ajp-s6055	97	1e-40
9	-	39.3	scaffold 689	-	254875	254974	YUJFF:01622:02656_1	Ajp-s9990	100	1e-45
9	-	43.6	scaffold 195357	unknown	9547	9891	-	Ajp-243	97.41	8e-167
9	-	43.6	scaffold 1548	unknown	16849	16949	YUJFF:01513:00841_1	Ajp-s4021	98.02	2e-42
9	84.3	-	scaffold 611	unknown	127696	127795	YUJFF:01516:01198_1	Ajp-s4387	100	1e-45
9	-	43.6	scaffold 689	-	81321	81420	YUJFF:01502:02347_1	Ajp-s2588, Ajp-s2589, Ajp-s2590	99	5e-44
9	-	43.6	scaffold 220	unknown	437742	437841	YUJFF:01502:01003_1	Ajp-s2493	100	1e-45
9	-	43.6	scaffold 220	unknown	749230	749329	EGKX0:02761:01662_1	Ajp-s6, Ajp-s7, Ajp-s8	97	1e-40
9	-	43.6	scaffold 220	unknown	959758	959855	YUJFF:03779:03324_1	Ajp-s10985	96	2e-38
9	-	43.6	scaffold 415	unknown	264285	264384	YUJFF:01466:01458_1	Ajp-s1060	100	1e-45
9	87.5	-	scaffold 379	-	406649	406748	YUJFF:01511:01136_1	Ajp-s3773	99	5e-44
9	88.6	-	scaffold 379	-	39367	39466	YUJFF:01528:01603_1	Ajp-s5999, Ajp-s6000	97	1e-40
9	-	49.1	scaffold 1632	unknown	26097	26196	YUJFF:01578:00459_1	Ajp-s9347	99	5e-44
9	-	49.1	scaffold 648	unknown	239488	239587	YUJFF:01484:01149_1	Ajp-s1656	98	2e-42
9	88.6	-	scaffold 648	unknown	239285	239384	YUJFF:01533:00928_1	Ajp-s6619	99	5e-44
9	88.6	-	scaffold 195342	unknown	162961	163060	YUJFF:01534:02414_1	Ajp-s6860, Ajp-s6862, Ajp-s6863, Ajp-s6864	98	2e-42
9	-	51.3	scaffold 1141	unknown	275155	275254	YUJFF:01540:01393_1	Ajp-s7617	100	1e-45
9	-	54.5	scaffold 195342	unknown	708	807	YUJFF:01516:01144_1	Ajp-s4381	100	1e-45
9	-	55.6	scaffold 1467	unknown	121707	121809	YUJFF:01508:01411_1	Ajp-s3373, Ajp-s3374	96.12	1e-39
9	96.3	-	scaffold 674	unknown	163182	163281	YUJFF:01511:01675_1	Ajp-s3801	100	1e-45
9	-	56.7	scaffold 674	unknown	89022	89121	YUJFF:01520:01788_1	Ajp-s5034, Ajp-s5035	97	1e-40
9	99.5	-	scaffold 1269	unknown	179911	180010	YUJFF:01491:01061_1	Ajp-s1929, Ajp-s1930	100	1e-45
9	-	62.2	scaffold 1269	unknown	180007	180106	YUJFF:01534:01746_1	Ajp-s6832, Ajp-s6833, Ajp-s6834, Ajp-s6835, Ajp-s6836	97	1e-40
9	-	63.2	scaffold 1978	unknown	68401	68500	YUJFF:01457:03196_1	Ajp-s801	100	1e-45
9	99.5	-	scaffold 1027	unknown	241544	241642	YUJFF:01519:01256_1	Ajp-s4839, Ajp-s4840	100	4e-45
9	99.5	-	scaffold 1269	unknown	135064	135163	YUJFF:01517:00682_1	Ajp-s4507, Ajp-s4508	98	2e-42
9	-	66.5	scaffold 680	unknown	108979	109078	YUJFF:01519:01655_1	Ajp-s4872, Ajp-s4873	98	2e-42
9	101.7	-	scaffold 626	unknown	471081	471180	YUJFF:01501:01497_1	Ajp-s2384	100	1e-45
9	-	76.3	scaffold 6782	unknown	973	1072	YUJFF:01457:01699_1	Ajp-s777	100	1e-45
10	0	-	scaffold 1322	unknown	24389	24488	YUJFF:01487:01342_1	Ajp-s1791	100	1e-45
10	0	-	scaffold 195265	unknown	771	870	YUJFF:01502:01372_1	Ajp-s2521	100	1e-45
10	0	-	scaffold 1662	unknown	18720	18819	YUJFF:01542:01150_1	Ajp-s7867	100	1e-45
10	-	1	scaffold 195348	unknown	6283	6383	YUJFF:01589:01451_1	Ajp-s9594	97.03	1e-40
10	-	1	scaffold 195226	-	647956	648055	YUJFF:01513:00505_1	Ajp-s4015	98	2e-42
10	11.1	2.1	scaffold 90	unknown	58236	58795	-	Ajp-324	98.41	0
10	-	2.1	scaffold 90	unknown	151080	151179	YUJFF:01535:02804_1	Ajp-s7022, Ajp-s7023	100	1e-45
10	13.4	2.1	scaffold 195226	-	471786	472198	-	Ajp-232	90.82	1e-156
10	-	3.1	scaffold 634	unknown	96278	96377	YUJFF:01545:01398_1	Ajp-s8288, Ajp-s8289	100	1e-45
10	-	5.3	scaffold 1480	unknown	86435	86534	YUJFF:01515:01374_1	Ajp-s4258, Ajp-s4259	98	2e-42
10	-	5.3	scaffold 402	unknown	436744	436844	YUJFF:01514:02937_1	Ajp-s4206	99.01	5e-44
10	-	5.3	scaffold 508	unknown	9556	9655	YUJFF:01512:02120_1	Ajp-s3974	100	1e-45
10	32	-	scaffold 195242	unknown	50936	51035	YUJFF:01545:01782_1	Ajp-s8312	100	1e-45
10	32	-	scaffold 146	unknown	362717	362816	YUJFF:01540:01352_1	Ajp-s7615	99	5e-44
10	33.1	-	scaffold 395	unknown	435933	436032	YUJFF:01511:00896_1	Ajp-s3748, Ajp-s3750	99	5e-44
10	33.1	8.6	scaffold 195340	unknown	553951	554203	-	Ajp-381	95.26	4e-109
10	33.1	8.6	scaffold 278	unknown	101020	101426	-	Ajp-289	97.32	0
10	-	8.6	scaffold 195223	-	707948	708047	YUJFF:01506:01183_1	Ajp-s3080	100	1e-45
10	-	8.6	scaffold 195223	-	834332	834431	YUJFF:01507:01359_1	Ajp-s3232	100	1e-45
10	-	8.6	scaffold 278	unknown	285918	286017	YUJFF:01509:01537_1	Ajp-s3515, Ajp-s3517, Ajp-s3518	98	2e-42
10	-	8.6	scaffold 278	unknown	207219	207318	YUJFF:01545:01775_1	Ajp-s8309, Ajp-s8310, Ajp-s8311	98	2e-42
10	33.1	-	scaffold 195340	unknown	62304	62403	YUJFF:01537:00946_1	Ajp-s7186, Ajp-s7187	98	2e-42
10	33.1	-	scaffold 195340	unknown	62787	62886	YUJFF:01695:00579_1	Ajp-s10406	97	1e-40
10	33.1	-	scaffold 278	unknown	533529	533628	YUJFF:01520:01629_1	Ajp-s5020, Ajp-s5019, Ajp-s5018	100	1e-45
10	-	11.8	scaffold 34	unknown	1123266	1123366	YUJFF:01877:01745_1	Ajp-s10448	99.01	5e-44
10	-	11.8	scaffold 34	unknown	589372	589471	YUJFF:01557:02669_1	Ajp-s9035	100	1e-45
10	-	11.8	scaffold 34	unknown	21081	21180	YUJFF:01514:01528_1	Ajp-s4155	97	1e-40
10	-	11.8	scaffold 195223	-	11045	11144	YUJFF:01480:02256_1	Ajp-s1550	100	1e-45
10	33.1	-	scaffold 278	unknown	869354	869453	YUJFF:01528:01633_1	Ajp-s6001	100	1e-45
10	33.1	-	scaffold 195340	unknown	501018	501117	YUJFF:01527:00890_1	Ajp-s5845, Ajp-s5846	100	1e-45
10	34.2	-	scaffold 1206	unknown	115390	115489	YUJFF:01561:00613_1	Ajp-s9092	99	5e-44
10	34.2	-	scaffold 9053	unknown	162	259	YUJFF:01512:01279_1	Ajp-s3934	95	8e-37
10	34.2	-	scaffold 247	unknown	1010470	1010569	YUJFF:01517:01542_1	Ajp-s4570	100	1e-45
10	-	11.8	scaffold 247	unknown	1051742	1051842	YUJFF:01530:01023_1	Ajp-s6217, Ajp-s6218	98.02	2e-42
10	34.2	-	scaffold 457	unknown	542317	542416	YUJFF:01533:01254_1	Ajp-s6651	100	1e-45
10	34.2	-	scaffold 34	unknown	2003511	2003610	YUJFF:01457:03234_1	Ajp-s802	100	1e-45
10	34.2	-	scaffold 34	unknown	2266393	2266492	YUJFF:01541:00924_1	Ajp-s7698	100	1e-45
10	34.2	-	scaffold 247	unknown	699285	699381	YUJFF:01503:02313_1	Ajp-s2713, Ajp-s2714, Ajp-s2715, Ajp-s2716, Ajp-s2717, Ajp-s2718, Ajp-s2719	97.94	1e-40
10	34.2	17.3	scaffold 139	unknown	1132338	1132682	-	Ajp-139	97.39	1e-164
10	-	17.3	scaffold 195362	unknown	307143	307242	YUJFF:01544:02554_1	Ajp-s8218	100	1e-45
10	-	17.3	scaffold 195366	unknown	1981	2079	YUJFF:01538:01235_1	Ajp-s7313	99	2e-43
10	-	17.3	scaffold 195362	unknown	164852	164951	YUJFF:01335:02792_1	Ajp-s332	98	2e-42
10	-	17.3	scaffold 195362	unknown	199348	199448	YUJFF:01477:03030_1	Ajp-s1466	98.02	2e-42
10	-	19.5	scaffold 111	-	1064972	1065071	YUJFF:01532:02181_1	Ajp-s6539	100	1e-45
10	-	19.5	scaffold 111	-	892545	892644	YUJFF:01523:01460_1	Ajp-s5397	99	5e-44
10	-	19.5	scaffold 111	-	1166183	1166282	YUJFF:01540:00572_1	Ajp-s7581, Ajp-s7582, Ajp-s7583	99	5e-44
10	35.2	-	scaffold 111	-	518410	518509	YUJFF:01480:01332_1	Ajp-s1541	99	5e-44
10	-	20.6	scaffold 111	-	515065	515164	YUJFF:01529:01486_1	Ajp-s6095, Ajp-s6096, Ajp-s6097	99	5e-44
10	36.3	-	scaffold 961	unknown	21311	21410	YUJFF:01479:03263_1	Ajp-s1535	100	1e-45
10	36.3	-	scaffold 961	unknown	153018	153118	YUJFF:01523:02915_1	Ajp-s5466, Ajp-s5467, Ajp-s5468	99.01	5e-44
10	-	20.6	scaffold 111	-	759111	759211	YUJFF:01515:00797_1	Ajp-s4228	99.01	5e-44
10	47.4	-	scaffold 1042	unknown	65209	65308	YUJFF:01540:01395_1	Ajp-s7618	100	1e-45
10	47.4	-	scaffold 1042	unknown	20202	20300	YUJFF:01559:01648_1	Ajp-s9081	98	8e-42
10	56.1	-	scaffold 174	unknown	649127	649228	YUJFF:01513:01709_1	Ajp-s4069, Ajp-s4070, Ajp-s4073	97.06	3e-41
10	56.1	-	scaffold 171	unknown	607949	608048	YUJFF:03755:03114_1	Ajp-s10686, Ajp-s10687	98	2e-42
10	-	33.7	scaffold 171	unknown	157404	157503	YUJFF:01501:01514_1	Ajp-s2389	100	1e-45
10	-	33.7	scaffold 330	unknown	127044	127144	YUJFF:01500:02319_1	Ajp-s2299, Ajp-s2300, Ajp-s2301, Ajp-s2302	99.01	5e-44
10	-	33.7	scaffold 330	unknown	751176	751275	YUJFF:01511:00965_1	Ajp-s3759, Ajp-s3761, Ajp-s3762, Ajp-s3763	97	1e-40
10	56.1	36.9	scaffold 195249	-	1023423	1023625	-	Ajp-302	97.54	2e-93
10	-	36.9	scaffold 195249	-	409531	409597	YUJFF:01607:00731_1	Ajp-s9835, Ajp-s9837, Ajp-s9838	100	2e-27
10	-	36.9	scaffold 195249	-	799997	800097	YUJFF:01505:00976_1	Ajp-s2914	99.01	5e-44
10	-	40.2	scaffold 149	unknown	1167708	1167807	YUJFF:01514:02418_1	Ajp-s4182	100	1e-45
10	-	40.2	scaffold 195249	-	7412	7511	YUJFF:01513:01367_1	Ajp-s4040	100	1e-45
10	56.1	-	scaffold 195249	-	170714	170814	YUJFF:01532:00613_1	Ajp-s6436	98.02	2e-42
10	56.1	-	scaffold 195260	unknown	161123	161220	YUJFF:01534:01325_1	Ajp-s6801, Ajp-s6802	97.96	3e-41
10	56.1	-	scaffold 195249	-	294353	294452	YUJFF:01504:01270_1	Ajp-s2797	98	2e-42
10	56.1	-	scaffold 174	unknown	711315	711414	YUJFF:01471:03226_1	Ajp-s1251	99	5e-44
11	-	0	scaffold 341	unknown	156632	156728	YUJFF:01462:01773_1	Ajp-s940, Ajp-s941, Ajp-s942	97.94	1e-40
11	-	0	scaffold 341	unknown	132827	132926	YUJFF:01505:01474_1	Ajp-s2966	100	1e-45
11	-	1	scaffold 184	unknown	632822	632921	YUJFF:01538:02486_1	Ajp-s7388	100	1e-45
11	-	1	scaffold 195241	unknown	5456	5555	YUJFF:01538:02999_1	Ajp-s7424	100	1e-45
11	-	1	scaffold 184	unknown	347512	347611	YUJFF:01505:02276_1	Ajp-s3007	100	1e-45
11	1.1	-	scaffold 319	unknown	71461	71560	YUJFF:01524:01114_1	Ajp-s5506, Ajp-s5507, Ajp-s5508, Ajp-s5509	99	5e-44
11	1.1	-	scaffold 282	unknown	446158	446257	YUJFF:01452:01458_1	Ajp-s609, Ajp-s610	100	1e-45
11	1.1	-	scaffold 282	unknown	139062	139161	YUJFF:01512:01100_1	Ajp-s3923	100	1e-45
11	1.1	-	scaffold 282	unknown	93843	93942	YUJFF:01525:02609_1	Ajp-s5710, Ajp-s5711	99	5e-44
11	4.4	-	scaffold 195244	unknown	17063	17162	YUJFF:01511:01282_1	Ajp-s3781	100	1e-45
11	4.4	-	scaffold 184	unknown	599869	599968	YUJFF:01623:02045_1	Ajp-s9993, Ajp-s9994, Ajp-s9995	95	2e-37
11	4.4	-	scaffold 184	unknown	577976	578075	YUJFF:01501:01180_1	Ajp-s2366	100	1e-45
11	-	2.1	scaffold 180	unknown	406786	406885	YUJFF:03753:02824_1	Ajp-s10666, Ajp-s10667, Ajp-s10669, Ajp-s10670	98	2e-42
11	8.7	-	scaffold 3215	unknown	20255	20354	YUJFF:01559:01151_1	Ajp-s9075	99	5e-44
11	8.7	-	scaffold 2128	unknown	3995	4094	YUJFF:01479:03187_1	Ajp-s1532, Ajp-s1533	100	1e-45
11	8.7	-	scaffold 2128	unknown	21338	21437	YUJFF:01571:03116_1	Ajp-s9243, Ajp-s9244, Ajp-s9245	100	1e-45
11	8.7	4.3	scaffold 482	+	202287	202783	-	Ajp-30	96.19	0
11	8.7	4.3	scaffold 2484	unknown	54226	54582	-	Ajp-370	96.94	4e-170
11	8.7	-	scaffold 8886	unknown	436	535	YUJFF:01531:01373_1	Ajp-s6370, Ajp-s6371, Ajp-s6372	99	5e-44
11	-	4.3	scaffold 2698	unknown	38034	38129	YUJFF:01500:00950_1	Ajp-s2225	97.94	4e-40
11	12	-	scaffold 6703	unknown	4059	4159	YUJFF:01465:01926_1	Ajp-s1021	97.03	1e-40
11	-	5.4	scaffold 343	unknown	16809	16908	YUJFF:01539:01448_1	Ajp-s7481, Ajp-s7483, Ajp-s7484	99	5e-44
11	-	5.4	scaffold 536	unknown	29706	29805	YUJFF:01585:00963_1	Ajp-s9515	98	2e-42
11	-	8.6	scaffold 236	unknown	215552	215651	YUJFF:01537:01997_1	Ajp-s7233	100	1e-45
11	-	8.6	scaffold 236	unknown	202252	202352	YUJFF:01558:01513_1	Ajp-s9061, Ajp-s9062	97.03	1e-40
11	-	8.6	scaffold 157	unknown	1276192	1276292	YUJFF:01534:01525_1	Ajp-s6816	98.02	2e-42
11	-	8.6	scaffold 236	unknown	557600	557699	YUJFF:01478:01574_1	Ajp-s1489	100	1e-45
11	40.5	-	scaffold 157	unknown	1330914	1331012	YUJFF:02529:02054_1	Ajp-s10547, Ajp-s10549	99	2e-43
11	-	9.7	scaffold 482	+	244332	244431	YUJFF:01535:00594_1	Ajp-s6891, Ajp-s6892	100	1e-45
11	-	9.7	scaffold 1273	unknown	25638	25735	YUJFF:01544:02526_1	Ajp-s8213, Ajp-s8214, Ajp-s8215	97.96	3e-41
11	48.2	-	scaffold 153	unknown	524671	525055	-	Ajp-156	98.44	0
11	48.2	9.7	scaffold 703	+	27633	28055	-	Ajp-108	98.58	0
11	-	9.7	scaffold 482	+	338963	339062	YUJFF:01500:01544_1	Ajp-s2253, Ajp-s2254, Ajp-s2255, Ajp-s2256	98	2e-42
11	48.2	11.9	scaffold 4048	unknown	5967	6259	-	Ajp-304	99.32	1e-149
11	-	11.9	scaffold 10	unknown	2467678	2467777	YUJFF:01547:01470_1	Ajp-s8549	100	1e-45
11	48.2	-	scaffold 482	+	436589	436685	YUJFF:01542:01871_1	Ajp-s7897	100	5e-44
11	49.3	-	scaffold 703	+	178543	178643	YUJFF:01506:01240_1	Ajp-s3088	99.01	5e-44
11	-	11.9	scaffold 56	unknown	278938	279037	YUJFF:01506:01675_1	Ajp-s3135, Ajp-s3136, Ajp-s3137, Ajp-s3138, Ajp-s3139	98	2e-42
11	49.3	-	scaffold 56	unknown	426765	426864	YUJFF:01482:01204_1	Ajp-s1603	100	1e-45
11	49.3	-	scaffold 56	unknown	1045710	1045809	YUJFF:01287:02468_1	Ajp-s227, Ajp-s228	99	5e-44
11	-	11.9	scaffold 56	unknown	1003212	1003311	YUJFF:01503:01437_1	Ajp-s2663	100	1e-45
11	-	11.9	scaffold 195322	+	440520	440619	YUJFF:01520:00913_1	Ajp-s4964, Ajp-s4965	100	1e-45
11	50.3	-	scaffold 195322	+	1015677	1015776	YUJFF:01516:01328_1	Ajp-s4393	100	1e-45
11	51.4	11.9	scaffold 978	unknown	274869	274993	-	Ajp-410	96.9	7e-54
11	51.4	11.9	scaffold 259	unknown	135282	135587	-	AjTR-42	98.69	2e-152
11	51.4	-	scaffold 334	unknown	25642	25741	YUJFF:01531:01181_1	Ajp-s6355, Ajp-s6354, Ajp-s6353	96	5e-39
11	51.4	-	scaffold 195322	+	1080800	1080899	YUJFF:01540:01337_1	Ajp-s7614	100	1e-45
11	58	11.9	scaffold 493	unknown	119019	119301	-	Ajp-105	97.53	2e-133
11	-	15.2	scaffold 356	unknown	244344	244443	YUJFF:01461:00949_1	Ajp-s898, Ajp-s899	99	5e-44
11	58	-	scaffold 356	unknown	284997	285096	YUJFF:01481:00385_1	Ajp-s1557	100	1e-45
11	-	15.2	scaffold 3505	unknown	20178	20269	YUJFF:01530:00735_1	Ajp-s6208, Ajp-s6209, Ajp-s6210	96.77	3e-36
11	-	18.4	scaffold 195337	unknown	196402	196501	YUJFF:01502:01009_1	Ajp-s2495	99	5e-44
11	60.2	-	scaffold 449	unknown	164489	164588	YUJFF:01511:01793_1	Ajp-s3816, Ajp-s3817	98	2e-42
11	-	21.7	scaffold 374	unknown	54334	54433	YUJFF:01533:01202_1	Ajp-s6645	99	5e-44
11	-	26.1	scaffold 901	unknown	137823	137922	YUJFF:01464:01988_1	Ajp-s988	99	5e-44
11	-	26.1	scaffold 2485	unknown	43736	43835	YUJFF:01547:02913_1	Ajp-s8630	99	5e-44
11	-	26.1	scaffold 1081	unknown	113257	113356	YUJFF:02907:03139_1	Ajp-s10554, Ajp-s10555	100	1e-45
11	66.7	-	scaffold 513	unknown	345334	345433	YUJFF:01534:01171_1	Ajp-s6785, Ajp-s6786	100	1e-45
11	68.9	-	scaffold 2366	unknown	70114	70212	YUJFF:01468:02653_1	Ajp-s1140	99	2e-43
11	68.9	-	scaffold 2366	unknown	70209	70308	YUJFF:01536:01022_1	Ajp-s7045	99	5e-44
11	-	26.1	scaffold 1074	unknown	22310	22408	YUJFF:01508:01063_1	Ajp-s3329, Ajp-s3326	97.98	8e-42
11	74.4	-	scaffold 1074	unknown	115230	115311	YUJFF:01517:01073_1	Ajp-s4518	100	1e-35
11	-	38.2	scaffold 2096	unknown	28283	28382	YUJFF:01515:01008_1	Ajp-s4237, Ajp-s4238	98	2e-42
11	77.6	-	scaffold 1100	unknown	85231	85328	YUJFF:01522:01095_1	Ajp-s5243, Ajp-s5244, Ajp-s5245	98.98	6e-43
11	79.8	45.9	scaffold 1380	unknown	15586	15852	-	Ajp-342	95.52	3e-115
11	-	45.9	scaffold 1287	unknown	140773	140872	YUJFF:01511:02782_1	Ajp-s3881, Ajp-s3882	99	5e-44
11	79.8	-	scaffold 1287	unknown	142684	142783	YUJFF:01536:01629_1	Ajp-s7111, Ajp-s7112	99	5e-44
11	-	45.9	scaffold 2004	unknown	10034	10133	YUJFF:01513:01755_1	Ajp-s4074	100	1e-45
11	79.8	-	scaffold 2705	unknown	24291	24390	YUJFF:01584:01218_1	Ajp-s9475, Ajp-s9476	97	1e-40
11	79.8	-	scaffold 1486	unknown	18078	18176	YUJFF:01477:01637_1	Ajp-s1454	99	2e-43
12	0	-	scaffold 712	unknown	109860	109959	YUJFF:01518:01898_1	Ajp-s4748, Ajp-s4749, Ajp-s4750	100	1e-45
12	0	-	scaffold 1335	unknown	164286	164360	YUJFF:01494:03193_1	Ajp-s2058, Ajp-s2059, Ajp-s2060	100	8e-32
12	13.3	-	scaffold 195313	unknown	1894	1993	YUJFF:01546:02677_1	Ajp-s8485, Ajp-s8486	100	1e-45
12	13.3	-	scaffold 1897	unknown	75874	75973	YUJFF:01544:00681_1	Ajp-s8089, Ajp-s8090	100	1e-45
12	13.3	-	scaffold 1555	unknown	58258	58357	YUJFF:01537:01207_1	Ajp-s7196, Ajp-s7197	100	1e-45
12	14.4	-	scaffold 1770	unknown	47067	47166	YUJFF:01534:01350_1	Ajp-s6803, Ajp-s6804	98	2e-42
12	14.4	-	scaffold 1721	unknown	29257	29353	YUJFF:01536:01424_1	Ajp-s7083, Ajp-s7084, Ajp-s7085	98.97	2e-42
12	-	13.1	scaffold 1770	unknown	57831	57930	YUJFF:01513:00734_1	Ajp-s4019	99	5e-44
12	16.6	16.4	scaffold 15197	unknown	381	882	-	Ajp-327	96.05	0
12	-	17.5	scaffold 898	unknown	242221	242320	YUJFF:01542:00701_1	Ajp-s7849	100	1e-45
12	-	18.6	scaffold 195334	unknown	142620	142719	YUJFF:01518:02824_1	Ajp-s4800	100	1e-45
12	17.7	-	scaffold 1412	unknown	3864	3963	YUJFF:01590:01830_1	Ajp-s9614	99	5e-44
12	19.9	-	scaffold 887	unknown	349139	349238	YUJFF:01436:03171_1	Ajp-s502	100	1e-45
12	19.9	-	scaffold 887	unknown	412693	412792	YUJFF:01542:02763_1	Ajp-s7924, Ajp-s7925	100	1e-45
12	19.9	-	scaffold 887	unknown	241234	241333	YUJFF:01453:01549_1	Ajp-s647, Ajp-s648, Ajp-s649	100	1e-45
12	25.3	-	scaffold 299	unknown	490424	490523	YUJFF:01627:01878_1	Ajp-s10062, Ajp-s10063, Ajp-s10064	97	1e-40
12	-	20.7	scaffold 292	unknown	263833	263929	YUJFF:01538:02073_1	Ajp-s7376, Ajp-s7377, Ajp-s7378, Ajp-s7379	96.91	5e-39
12	-	20.7	scaffold 195324	-	5103	5202	YUJFF:01501:02443_1	Ajp-s2424	99	5e-44
12	-	20.7	scaffold 992	unknown	164018	164117	YUJFF:01278:02434_1	Ajp-s213	100	1e-45
12	26.4	-	scaffold 195324	-	369046	369145	YUJFF:01531:01307_1	Ajp-s6361, Ajp-s6362, Ajp-s6363	99	5e-44
12	28.6	-	scaffold 195324	-	264501	264600	YUJFF:01527:01065_1	Ajp-s5847	98	2e-42
12	-	20.7	scaffold 195324	-	170537	170636	YUJFF:01508:02683_1	Ajp-s3424, Ajp-s3425, Ajp-s3426, Ajp-s3427, Ajp-s3428	97	1e-40
12	30.8	-	scaffold 292	unknown	401579	401678	YUJFF:01520:01490_1	Ajp-s5000	100	1e-45
12	31.9	-	scaffold 8940	unknown	1077	1174	YUJFF:01514:01161_1	Ajp-s4131, Ajp-s4132, Ajp-s4133	98	8e-42
12	36.2	-	scaffold 19703	unknown	1451	1550	YUJFF:01502:01232_1	Ajp-s2505	99	5e-44
12	-	21.8	scaffold 145	unknown	1031200	1031299	YUJFF:01481:00993_1	Ajp-s1564	100	1e-45
12	-	22.9	scaffold 3	+	1113048	1113147	YUJFF:01534:01360_1	Ajp-s6805	98	2e-42
12	-	22.9	scaffold 44	+	2560015	2560114	YUJFF:01536:02272_1	Ajp-s7143	100	1e-45
12	-	22.9	scaffold 44	+	1073846	1073945	YUJFF:01467:00532_1	Ajp-s1088	97	1e-40
12	38.4	-	scaffold 582	unknown	58440	58539	YUJFF:01503:00724_1	Ajp-s2626, Ajp-s2627, Ajp-s2630, Ajp-s2631	96	5e-39
12	-	22.9	scaffold 582	unknown	47385	47484	YUJFF:01536:01588_1	Ajp-s7105	100	1e-45
12	38.4	-	scaffold 230	unknown	106213	106312	YUJFF:01501:00809_1	Ajp-s2351	100	1e-45
12	38.4	-	scaffold 582	unknown	274471	274570	YUJFF:01467:00497_1	Ajp-s1083, Ajp-s1084, Ajp-s1085, Ajp-s1086	95	2e-37
12	38.4	-	scaffold 173	unknown	88525	88622	YUJFF:01508:01176_1	Ajp-s3345	94.06	4e-35
12	38.4	-	scaffold 173	unknown	109168	109268	YUJFF:01536:01683_1	Ajp-s7121, Ajp-s7122	99.01	5e-44
12	38.4	-	scaffold 173	unknown	272333	272432	YUJFF:01510:02830_1	Ajp-s3714	100	1e-45
12	43.9	-	scaffold 459	unknown	127095	127194	YUJFF:01546:01379_1	Ajp-s8406, Ajp-s8407	99	5e-44
12	-	22.9	scaffold 459	unknown	120838	120937	YUJFF:01765:02703_1	Ajp-s10423	100	1e-45
12	47.1	22.9	scaffold 3	+	2420934	2421216	-	AjTR-12	99.29	1e-143
12	-	22.9	scaffold 3	+	1985752	1985851	YUJFF:01518:01056_1	Ajp-s4678	100	1e-45
12	47.1	-	scaffold 751	unknown	184690	184789	YUJFF:01524:02634_1	Ajp-s5624, Ajp-s5625	99	5e-44
12	47.1	-	scaffold 3	+	432136	432233	YUJFF:01512:01742_1	Ajp-s3964, Ajp-s3965	100	1e-44
12	47.1	-	scaffold 3	+	614402	614501	YUJFF:03679:02806_1	Ajp-s10588	100	1e-45
12	-	22.9	scaffold 44	+	3211668	3211767	YUJFF:01509:01687_1	Ajp-s3524, Ajp-s3525	98	2e-42
12	50.4	-	scaffold 3	+	4120917	4121016	YUJFF:01526:01553_1	Ajp-s5770	100	1e-45
12	-	22.9	scaffold 3	+	3901889	3901988	YUJFF:01584:01021_1	Ajp-s9470, Ajp-s9471	100	1e-45
12	51.5	-	scaffold 44	+	658984	659083	YUJFF:01501:01080_1	Ajp-s2365	100	1e-45
12	51.5	-	scaffold 44	+	79660	79760	YUJFF:01462:00788_1	Ajp-s925	99.01	5e-44
12	51.5	-	scaffold 44	+	127614	127713	YUJFF:01523:01378_1	Ajp-s5390, Ajp-s5391, Ajp-s5392	97	1e-40
12	51.5	-	scaffold 3	+	4847972	4848070	YUJFF:01662:01047_1	Ajp-s10369, Ajp-s10371	98.99	2e-43
12	51.5	22.9	scaffold 44	+	1749736	1750111	-	Ajp-147	95.9	1e-175
12	52.8	-	scaffold 44	+	2232009	2232108	YUJFF:01521:01358_1	Ajp-s5137	99	5e-44
12	58	-	scaffold 281	unknown	428975	429073	YUJFF:01503:01586_1	Ajp-s2674, Ajp-s2675, Ajp-s2676	95.96	6e-38
12	-	22.9	scaffold 713	unknown	156607	156706	YUJFF:01508:01245_1	Ajp-s3356, Ajp-s3357	99	5e-44
12	-	22.9	scaffold 3	+	1747008	1747107	YUJFF:01524:02560_1	Ajp-s5618	100	1e-45
12	-	24	scaffold 267	unknown	629694	629793	YUJFF:01511:02687_1	Ajp-s3874	100	1e-45
12	-	24	scaffold 281	unknown	329513	329612	YUJFF:01514:00774_1	Ajp-s4126	100	1e-45
12	60.2	-	scaffold 746	unknown	202091	202190	YUJFF:01518:00665_1	Ajp-s4653, Ajp-s4654	100	1e-45
12	64.5	-	scaffold 267	unknown	296427	296527	YUJFF:01593:02858_1	Ajp-s9669, Ajp-s9670	98.02	2e-42
12	64.5	-	scaffold 1886	unknown	30764	30863	YUJFF:01543:00668_1	Ajp-s7938, Ajp-s7939, Ajp-s7940	100	1e-45
12	64.5	-	scaffold 267	unknown	599960	600059	YUJFF:01533:01278_1	Ajp-s6653	100	1e-45
12	72.2	-	scaffold 1587	unknown	161287	161384	YUJFF:01601:01465_1	Ajp-s9789, Ajp-s9790, Ajp-s9791, Ajp-s9793	94.06	4e-35
12	-	33.9	scaffold 1587	unknown	26509	26608	YUJFF:01509:02128_1	Ajp-s3545	100	1e-45
12	-	33.9	scaffold 1587	unknown	32567	32666	YUJFF:01544:01439_1	Ajp-s8131, Ajp-s8132	99	5e-44
12	-	33.9	scaffold 980	unknown	84290	84389	YUJFF:01519:01630_1	Ajp-s4867, Ajp-s4868, Ajp-s4869, Ajp-s4870	99	5e-44
12	-	33.9	scaffold 6127	unknown	5859	5957	YUJFF:01505:01691_1	Ajp-s2975	99	2e-43
12	80.9	45.8	scaffold 668	+	151314	151623	-	AjTR-11	96.86	2e-147
12	80.9	-	scaffold 841	unknown	186213	186313	YUJFF:01502:01281_1	Ajp-s2507	97.03	1e-40
12	80.9	-	scaffold 814	unknown	217070	217169	YUJFF:01509:01272_1	Ajp-s3486, Ajp-s3487	97	1e-40
12	80.9	-	scaffold 1628	unknown	30154	30253	YUJFF:01505:02513_1	Ajp-s3028	99	5e-44
12	-	47.6	scaffold 841	unknown	132567	132666	YUJFF:01518:01003_1	Ajp-s4669, Ajp-s4670, Ajp-s4671	99	5e-44
12	80.9	47.6	scaffold 668	+	238253	238605	-	Ajp-112	98.87	5e-179
12	-	47.6	scaffold 668	+	233969	234070	YUJFF:01525:01520_1	Ajp-s5670, Ajp-s5671	97.06	3e-41
12	-	48.7	scaffold 951	unknown	375199	375299	YUJFF:01543:00587_1	Ajp-s7934	99.01	5e-44
12	-	52	scaffold 9492	unknown	952	1051	YUJFF:01460:01790_1	Ajp-s879	98	2e-42
12	80.9	-	scaffold 2449	unknown	66998	67097	YUJFF:01481:02086_1	Ajp-s1570, Ajp-s1571, Ajp-s1572	99	5e-44
13	0	-	scaffold 909	unknown	201882	201981	YUJFF:01515:02615_1	Ajp-s4343	100	1e-45
13	-	5.4	scaffold 909	unknown	155495	155594	YUJFF:01529:01993_1	Ajp-s6143	100	1e-45
13	-	5.4	scaffold 922	unknown	311281	311378	YUJFF:01538:01170_1	Ajp-s7304, Ajp-s7305	96	2e-38
13	-	5.4	scaffold 2434	unknown	2581	2681	YUJFF:01530:01602_1	Ajp-s6266, Ajp-s6267	99.01	5e-44
13	-	7.5	scaffold 387	unknown	361613	361712	YUJFF:01504:01129_1	Ajp-s2784, Ajp-s2785, Ajp-s2786	98	2e-42
13	23.6	-	scaffold 526	unknown	341484	341583	YUJFF:01592:01157_1	Ajp-s9647, Ajp-s9648, Ajp-s9650, Ajp-s9651, Ajp-s9652	100	1e-45
13	-	7.5	scaffold 780	unknown	171624	171723	YUJFF:01500:01200_1	Ajp-s2240	100	1e-45
13	-	7.5	scaffold 780	unknown	171528	171627	YUJFF:01530:02133_1	Ajp-s6282, Ajp-s6283	100	1e-45
13	35.6	7.5	scaffold 2245	unknown	22024	22828	-	Ajp-369	95.67	0
13	36.7	-	scaffold 1947	unknown	89215	89314	YUJFF:01524:00880_1	Ajp-s5495, Ajp-s5496, Ajp-s5497	100	1e-45
13	36.7	-	scaffold 4673	unknown	5718	5817	YUJFF:01508:02781_1	Ajp-s3434, Ajp-s3435	100	1e-45
13	-	7.5	scaffold 1204	unknown	87210	87311	YUJFF:01528:02033_1	Ajp-s6006	98.04	6e-43
13	-	7.5	scaffold 1608	unknown	10909	11008	YUJFF:01539:02274_1	Ajp-s7533, Ajp-s7534	100	1e-45
13	-	7.5	scaffold 780	unknown	199133	199232	YUJFF:01548:02321_1	Ajp-s8711	100	1e-45
13	-	7.5	scaffold 1861	unknown	61912	62011	YUJFF:01541:01282_1	Ajp-s7737	99	5e-44
13	36.7	7.5	scaffold 10273	unknown	1918	2214	-	Ajp-368	97.64	2e-142
13	38.9	-	scaffold 315	unknown	509435	509534	YUJFF:01527:01648_1	Ajp-s5880, Ajp-s5881, Ajp-s5882	100	1e-45
13	-	8.6	scaffold 2194	unknown	56169	56266	YUJFF:01512:03072_1	Ajp-s4011, Ajp-s4012, Ajp-s4013, Ajp-s4014	97	4e-40
13	-	8.6	scaffold 958	unknown	366600	366699	YUJFF:01541:01434_1	Ajp-s7750, Ajp-s7751, Ajp-s7752	98	2e-42
13	46.5	-	scaffold 1152	unknown	168745	168844	YUJFF:01505:01840_1	Ajp-s2983	100	1e-45
13	46.5	-	scaffold 458	unknown	308035	308134	YUJFF:01521:01516_1	Ajp-s5147	94	1e-34
13	47.6	-	scaffold 213	unknown	899917	900016	YUJFF:01545:00576_1	Ajp-s8251	100	1e-45
13	47.6	-	scaffold 213	unknown	605603	605702	YUJFF:01520:03083_1	Ajp-s5086	100	1e-45
13	-	11.9	scaffold 213	unknown	503332	503431	YUJFF:01532:01927_1	Ajp-s6533, Ajp-s6534	100	1e-45
13	-	11.9	scaffold 213	unknown	605507	605606	YUJFF:01543:01338_1	Ajp-s7984	99	5e-44
13	-	13	scaffold 195304	unknown	8946	9045	YUJFF:01511:01817_1	Ajp-s3823	100	1e-45
13	-	14.1	scaffold 760	unknown	107978	108077	YUJFF:01524:02532_1	Ajp-s5611, Ajp-s5612, Ajp-s5613	99	5e-44
13	48.7	14.1	scaffold 1166	unknown	37090	37432	-	Ajp-340	96.52	6e-158
13	49.8	-	scaffold 407	unknown	387420	387519	YUJFF:01488:01287_1	Ajp-s1818	100	1e-45
13	-	14.1	scaffold 92	unknown	202492	202591	YUJFF:01442:03213_1	Ajp-s516, Ajp-s517	99	5e-44
13	-	15.2	scaffold 324	unknown	177656	177755	YUJFF:01502:02656_1	Ajp-s2601	100	1e-45
13	50.9	-	scaffold 77	+	80289	80388	YUJFF:01537:01155_1	Ajp-s7195	100	1e-45
13	53	-	scaffold 77	+	236881	236981	YUJFF:01534:02111_1	Ajp-s6848, Ajp-s6849	99.01	5e-44
13	-	15.2	scaffold 77	+	977180	977279	YUJFF:01504:00537_1	Ajp-s2755, Ajp-s2756, Ajp-s2757	99	5e-44
13	-	15.2	scaffold 63	unknown	199907	200006	YUJFF:01549:01174_1	Ajp-s8773	98	2e-42
13	57.4	-	scaffold 63	unknown	290697	290796	YUJFF:01594:00957_1	Ajp-s9680	98	2e-42
13	58.5	-	scaffold 87	unknown	1938297	1938396	YUJFF:01519:01843_1	Ajp-s4884, Ajp-s4885	100	1e-45
13	59.6	-	scaffold 597	unknown	51902	52001	YUJFF:01529:01769_1	Ajp-s6133, Ajp-s6134	99	5e-44
13	62.8	-	scaffold 195259	-	172767	172866	YUJFF:01520:00648_1	Ajp-s4951, Ajp-s4952, Ajp-s4953, Ajp-s4954	96	5e-39
13	65	-	scaffold 327	unknown	253750	253849	YUJFF:01534:00777_1	Ajp-s6761	100	1e-45
13	65	-	scaffold 195259	-	288	387	YUJFF:01506:01260_1	Ajp-s3096, Ajp-s3097	98	2e-42
13	65	-	scaffold 195259	-	50394	50493	YUJFF:01509:00609_1	Ajp-s3452, Ajp-s3453	99	5e-44
13	-	16.2	scaffold 87	unknown	339076	339175	YUJFF:01547:00524_1	Ajp-s8503	100	1e-45
13	-	18.4	scaffold 547	unknown	145556	145655	YUJFF:01549:01588_1	Ajp-s8818	99	5e-44
13	66.1	-	scaffold 547	unknown	242083	242182	YUJFF:01606:01352_1	Ajp-s9830, Ajp-s9829	100	1e-45
13	-	20.6	scaffold 1023	unknown	228767	228863	YUJFF:01523:01370_1	Ajp-s5386, Ajp-s5387, Ajp-s5388, Ajp-s5389	98.97	2e-42
13	69.4	-	scaffold 2802	unknown	1474	1573	YUJFF:01546:01618_1	Ajp-s8416, Ajp-s8418	98	2e-42
13	70.5	-	scaffold 3196	unknown	20536	20635	YUJFF:01541:02532_1	Ajp-s7813, Ajp-s7814	98	2e-42
13	-	30.5	scaffold 1604	unknown	74992	75091	YUJFF:01603:01593_1	Ajp-s9807, Ajp-s9808	95	2e-37
13	74.8	-	scaffold 1410	unknown	27502	27598	YUJFF:01519:01844_1	Ajp-s4889	98.97	2e-42
13	-	31.6	scaffold 1272	unknown	76557	76656	YUJFF:01509:01294_1	Ajp-s3490	100	1e-45
13	-	45.9	scaffold 1688	unknown	113132	113231	YUJFF:01524:02134_1	Ajp-s5589, Ajp-s5591, Ajp-s5592, Ajp-s5593	96	5e-39
13	74.8	-	scaffold 3558	unknown	11033	11132	YUJFF:01541:01386_1	Ajp-s7744	100	1e-45
13	74.8	-	scaffold 1121	unknown	19942	20041	YUJFF:01549:00522_1	Ajp-s8737	100	1e-45
13	74.8	-	scaffold 19458	unknown	1769	1868	YUJFF:01594:01049_1	Ajp-s9684	99	5e-44
13	-	54.7	scaffold 3974	unknown	6151	6250	YUJFF:01668:03135_1	Ajp-s10376	99	5e-44
13	-	54.7	scaffold 2140	unknown	52764	52863	YUJFF:01500:02148_1	Ajp-s2291, Ajp-s2292	98	2e-42
13	74.8	-	scaffold 4190	unknown	6092	6191	YUJFF:01511:02521_1	Ajp-s3853, Ajp-s3854, Ajp-s3855, Ajp-s3856	98	2e-42
14	0	-	scaffold 1843	unknown	34918	35017	YUJFF:01529:01690_1	Ajp-s6131	100	1e-45
14	0	-	scaffold 6	+	141447	141547	YUJFF:01483:01210_1	Ajp-s1632, Ajp-s1633	98.02	2e-42
14	-	0	scaffold 6	+	170908	170999	YUJFF:01513:01093_1	Ajp-s4025, Ajp-s4026	93.48	3e-31
14	-	0	scaffold 195305	unknown	151937	152036	YUJFF:01532:03098_1	Ajp-s6596	100	1e-45
14	0	-	scaffold 6	+	123788	123887	YUJFF:01538:01501_1	Ajp-s7340	98	2e-42
14	-	0	scaffold 6	+	47252	47351	YUJFF:01521:01406_1	Ajp-s5140	99	5e-44
14	0	-	scaffold 6	+	47348	47447	YUJFF:03671:02812_1	Ajp-s10578, Ajp-s10579	100	1e-45
14	5.4	-	scaffold 6	+	1350850	1350949	YUJFF:01543:01248_1	Ajp-s7980	100	1e-45
14	-	0	scaffold 6	+	1732554	1732653	YUJFF:01494:03208_1	Ajp-s2061, Ajp-s2062	100	1e-45
14	6.5	-	scaffold 6	+	2598730	2598829	YUJFF:01545:02462_1	Ajp-s8337, Ajp-s8339	100	1e-45
14	6.5	-	scaffold 6	+	2424116	2424216	YUJFF:01471:00965_1	Ajp-s1222	96.04	5e-39
14	6.5	-	scaffold 6	+	2258829	2258928	YUJFF:01525:01136_1	Ajp-s5643, Ajp-s5644	99	5e-44
14	14.2	-	scaffold 453	-	660534	660605	YUJFF:03680:02807_1	Ajp-s10590, Ajp-s10591, Ajp-s10592, Ajp-s10593	97.22	8e-27
14	18.5	-	scaffold 453	-	172176	172275	YUJFF:01535:01489_1	Ajp-s6948	100	1e-45
14	-	4.3	scaffold 463	unknown	28432	28532	YUJFF:01504:01606_1	Ajp-s2813, Ajp-s2814	99.01	5e-44
14	27.3	-	scaffold 720	unknown	425333	425432	YUJFF:01514:00610_1	Ajp-s4118, Ajp-s4120	98	2e-42
14	27.3	-	scaffold 1477	+	74244	74342	YUJFF:01484:01432_1	Ajp-s1663, Ajp-s1664	99	2e-43
14	27.3	-	scaffold 720	unknown	483063	483162	YUJFF:01519:00770_1	Ajp-s4815, Ajp-s4816	100	1e-45
14	28.4	-	scaffold 1477	+	113412	113511	YUJFF:01535:01717_1	Ajp-s6960, Ajp-s6961, Ajp-s6962	99	5e-44
14	-	4.3	scaffold 144	unknown	314876	314975	YUJFF:01547:02751_1	Ajp-s8624, Ajp-s8625	96	5e-39
14	-	4.3	scaffold 159	unknown	774036	774135	YUJFF:01547:02993_1	Ajp-s8633, Ajp-s8634, Ajp-s8635	99	5e-44
14	-	6.5	scaffold 17	unknown	1418478	1418577	YUJFF:01547:02533_1	Ajp-s8609, Ajp-s8611	97	1e-40
14	34.9	-	scaffold 144	unknown	817834	817934	YUJFF:01479:01122_1	Ajp-s1511	99.01	5e-44
14	40.4	6.5	scaffold 1108	unknown	79224	79750	-	Ajp-135	97.93	0
14	40.4	-	scaffold 380	+	72762	72861	YUJFF:01487:00950_1	Ajp-s1785, Ajp-s1786	98	2e-42
14	-	7.6	scaffold 26	-	960366	960824	-	Ajp-223	98.26	0
14	-	7.6	scaffold 26	-	1355046	1355145	YUJFF:01547:00657_1	Ajp-s8507	100	1e-45
14	-	7.6	scaffold 26	-	2923420	2923519	YUJFF:01505:01843_1	Ajp-s2984, Ajp-s2985	99	5e-44
14	40.4	-	scaffold 455	unknown	177115	177215	YUJFF:01378:00688_1	Ajp-s412	99.01	5e-44
14	40.4	-	scaffold 455	unknown	235210	235309	YUJFF:01583:01475_1	Ajp-s9462	100	1e-45
14	41.5	-	scaffold 380	+	263850	263949	YUJFF:01549:01405_1	Ajp-s8790, Ajp-s8791	98	2e-42
14	44.7	-	scaffold 17	unknown	1002737	1002836	YUJFF:01572:03141_1	Ajp-s9260	98	2e-42
14	44.7	-	scaffold 17	unknown	2150345	2150444	YUJFF:01529:01863_1	Ajp-s6139	100	1e-45
14	45.8	-	scaffold 26	-	1058915	1059014	YUJFF:01505:02828_1	Ajp-s3048, Ajp-s3049	99	5e-44
14	-	8.7	scaffold 160	unknown	643312	643409	YUJFF:01509:00691_1	Ajp-s3455	97.98	3e-41
14	-	8.7	scaffold 326	unknown	214443	214543	YUJFF:01534:01298_1	Ajp-s6796	98.02	2e-42
14	-	8.7	scaffold 132	unknown	99648	99747	YUJFF:01544:00829_1	Ajp-s8091	100	1e-45
14	-	8.7	scaffold 26	-	605136	605235	YUJFF:01502:01182_1	Ajp-s2503	100	1e-45
14	45.8	-	scaffold 26	-	605232	605331	YUJFF:01549:01104_1	Ajp-s8765	100	1e-45
14	-	8.7	scaffold 193	unknown	97245	97344	YUJFF:01524:02414_1	Ajp-s5604, Ajp-s5605	100	1e-45
14	46.9	-	scaffold 193	unknown	12215	12315	YUJFF:01547:02550_1	Ajp-s8612, Ajp-s8613	97.03	1e-40
14	46.9	-	scaffold 193	unknown	1130453	1130552	YUJFF:01508:03086_1	Ajp-s3444	100	1e-45
14	48	-	scaffold 160	unknown	678147	678246	YUJFF:01517:02563_1	Ajp-s4624	98	2e-42
14	48	-	scaffold 8669	unknown	2499	2598	YUJFF:01505:01153_1	Ajp-s2933	100	1e-45
14	48	-	scaffold 709	unknown	129354	129453	YUJFF:03680:02844_1	Ajp-s10594, Ajp-s10595, Ajp-s10596	100	1e-45
14	-	8.7	scaffold 160	unknown	216948	217049	YUJFF:01519:00813_1	Ajp-s4818	98.04	6e-43
14	48	-	scaffold 160	unknown	367047	367146	YUJFF:01537:01615_1	Ajp-s7225, Ajp-s7226, Ajp-s7227, Ajp-s7228	100	1e-45
14	-	8.7	scaffold 665	unknown	97099	97198	YUJFF:01469:02657_1	Ajp-s1179, Ajp-s1180	100	1e-45
14	49.1	-	scaffold 69	+	195053	195152	YUJFF:01490:03252_1	Ajp-s1924	99	5e-44
14	-	10.8	scaffold 69	+	175312	175411	YUJFF:01539:01002_1	Ajp-s7455	100	1e-45
14	-	10.8	scaffold 262	unknown	873235	873332	YUJFF:01450:01730_1	Ajp-s559, Ajp-s560, Ajp-s561	97.96	3e-41
14	49.1	-	scaffold 69	+	276244	276342	YUJFF:01502:01583_1	Ajp-s2539	99	2e-43
14	-	10.8	scaffold 69	+	282943	283042	YUJFF:01523:01336_1	Ajp-s5383, Ajp-s5384, Ajp-s5385	99	5e-44
14	49.1	-	scaffold 262	unknown	537837	537937	YUJFF:01544:01522_1	Ajp-s8145	99.01	5e-44
14	49.1	-	scaffold 262	unknown	1029468	1029567	YUJFF:01506:01740_1	Ajp-s3146	100	1e-45
14	54.5	-	scaffold 69	+	1633733	1633832	YUJFF:01544:02865_1	Ajp-s8234, Ajp-s8235	95	2e-37
14	55.6	-	scaffold 477	unknown	143542	144135	-	Ajp-160	96.72	0
14	-	14.1	scaffold 477	unknown	147767	147866	YUJFF:01455:01180_1	Ajp-s692	98	2e-42
14	-	14.1	scaffold 477	unknown	129733	129832	YUJFF:01530:02508_1	Ajp-s6305	100	1e-45
14	-	14.1	scaffold 735	unknown	444493	444592	YUJFF:01549:01056_1	Ajp-s8758, Ajp-s8759	100	1e-45
14	-	17.4	scaffold 225	unknown	729235	729334	YUJFF:01503:01280_1	Ajp-s2653	100	1e-45
14	-	17.4	scaffold 225	unknown	121714	121813	YUJFF:01541:01445_1	Ajp-s7753, Ajp-s7754, Ajp-s7755	100	1e-45
14	-	17.4	scaffold 225	unknown	214957	215056	YUJFF:01539:02700_1	Ajp-s7547, Ajp-s7548	100	1e-45
14	63.3	-	scaffold 225	unknown	81327	81426	YUJFF:01474:02148_1	Ajp-s1334, Ajp-s1335	100	1e-45
14	-	17.4	scaffold 3255	unknown	45110	45209	YUJFF:01500:00696_1	Ajp-s2217, Ajp-s2218, Ajp-s2219, Ajp-s2220	98	2e-42
14	67.6	-	scaffold 878	unknown	167623	167722	YUJFF:01524:01719_1	Ajp-s5561, Ajp-s5562	100	1e-45
14	-	44.2	scaffold 3047	unknown	119277	119376	YUJFF:01507:01774_1	Ajp-s3260	100	1e-45
14	67.6	-	scaffold 175	unknown	216011	216111	YUJFF:01462:01667_1	Ajp-s939	98.02	2e-42
14	-	52.9	scaffold 175	unknown	213236	213332	YUJFF:01503:02787_1	Ajp-s2741	100	5e-44
14	67.6	-	scaffold 490	unknown	245764	245863	YUJFF:01512:02403_1	Ajp-s3980	100	1e-45
14	67.6	-	scaffold 175	unknown	94502	94601	YUJFF:01621:02233_1	Ajp-s9981	100	1e-45
14	68.7	-	scaffold 3047	unknown	117238	117334	YUJFF:01538:00752_1	Ajp-s7289	95	3e-36
15	0	-	scaffold 1288	unknown	24306	24407	YUJFF:01506:02335_1	Ajp-s3166, Ajp-s3167	96.08	1e-39
15	0	-	scaffold 1512	unknown	124785	124884	YUJFF:01508:01462_1	Ajp-s3377	100	1e-45
15	0	-	scaffold 1950	unknown	40531	40630	YUJFF:01529:02555_1	Ajp-s6181, Ajp-s6182	98	2e-42
15	-	0	scaffold 1234	unknown	71724	71821	YUJFF:01533:02200_1	Ajp-s6704	100	1e-44
15	-	1	scaffold 3447	unknown	23860	23959	YUJFF:01511:00687_1	Ajp-s3740	100	1e-45
15	-	16.4	scaffold 1226	unknown	13678	13778	YUJFF:01500:00397_1	Ajp-s2206	99.01	5e-44
15	4.4	-	scaffold 1226	unknown	54382	54481	YUJFF:01509:01503_1	Ajp-s3513	100	1e-45
15	4.4	-	scaffold 2111	unknown	38752	38848	YUJFF:01470:02593_1	Ajp-s1201, Ajp-s1202, Ajp-s1203, Ajp-s1204	97.94	1e-40
15	4.4	-	scaffold 1226	unknown	122251	122350	YUJFF:01530:01432_1	Ajp-s6246	98	2e-42
15	4.4	-	scaffold 1777	unknown	24075	24174	YUJFF:01465:03220_1	Ajp-s1046, Ajp-s1047	98	2e-42
15	-	18.7	scaffold 704	unknown	211000	211100	YUJFF:03779:02984_1	Ajp-s10981, Ajp-s10982, Ajp-s10983, Ajp-s10984	98.02	2e-42
15	19.6	-	scaffold 809	unknown	235796	235892	YUJFF:01454:01405_1	Ajp-s668, Ajp-s669	98.97	2e-42
15	25.1	-	scaffold 1201	unknown	108394	108493	YUJFF:01501:00595_1	Ajp-s2334	99	5e-44
15	29.5	-	scaffold 673	unknown	230703	230802	YUJFF:01541:01497_1	Ajp-s7770, Ajp-s7771, Ajp-s7772	100	1e-45
15	29.5	-	scaffold 673	unknown	244112	244212	P32JD:03045:03178_1	Ajp-s59	96.04	5e-39
15	29.5	31.2	scaffold 673	unknown	46746	46972	-	Ajp-211	96.51	5e-103
15	37.1	-	scaffold 53	unknown	111576	111675	YUJFF:01536:01641_1	Ajp-s7116	100	1e-45
15	37.1	-	scaffold 414	unknown	321577	321676	YUJFF:01501:01389_1	Ajp-s2380	100	1e-45
15	37.1	-	scaffold 53	unknown	964350	964449	YUJFF:01483:03116_1	Ajp-s1644	94	1e-35
15	37.1	-	scaffold 339	+	83724	83823	YUJFF:01543:01070_1	Ajp-s7965, Ajp-s7966	99	5e-44
15	37.1	33.4	scaffold 339	+	378552	379011	-	Ajp-280	97.86	0
15	37.1	34.5	scaffold 339	+	478853	479123	-	Ajp-379	98.53	1e-133
15	40.4	-	scaffold 897	unknown	49803	49901	YUJFF:01635:02541_1	Ajp-s10172	99	2e-43
15	42.6	-	scaffold 539	unknown	181221	181316	YUJFF:01533:01502_1	Ajp-s6679	96	6e-38
15	42.6	-	scaffold 52	unknown	180084	180183	YUJFF:01547:01920_1	Ajp-s8573	100	1e-45
15	42.6	-	scaffold 998	unknown	37425	37524	YUJFF:01532:01311_1	Ajp-s6483	99	5e-44
15	49.1	-	scaffold 31	unknown	1083548	1083647	YUJFF:01466:00911_1	Ajp-s1054	99	5e-44
15	49.1	-	scaffold 31	unknown	1525219	1525318	YUJFF:01519:01978_1	Ajp-s4895	99	5e-44
15	50.2	-	scaffold 1715	unknown	100337	100436	YUJFF:01519:01589_1	Ajp-s4865	100	1e-45
15	54.6	-	scaffold 422	unknown	257818	257917	YUJFF:01503:01298_1	Ajp-s2655	100	1e-45
15	61.1	-	scaffold 18	unknown	2121336	2121435	YUJFF:01543:01967_1	Ajp-s8030	100	1e-45
15	61.1	-	scaffold 7358	unknown	2702	2801	YUJFF:01514:01767_1	Ajp-s4162, Ajp-s4163	100	1e-45
15	64.4	-	scaffold 1	unknown	4173644	4173743	YUJFF:01515:01570_1	Ajp-s4283	100	1e-45
15	72.1	-	scaffold 277	unknown	494999	495098	YUJFF:01535:01479_1	Ajp-s6947	99	5e-44
15	72.1	-	scaffold 277	unknown	611272	611371	YUJFF:01541:01395_1	Ajp-s7745	99	5e-44
15	76.4	-	scaffold 426	unknown	90336	90435	YUJFF:01546:00667_1	Ajp-s8364	99	5e-44
15	76.4	-	scaffold 426	unknown	124947	125046	YUJFF:01485:01396_1	Ajp-s1703, Ajp-s1704	99	5e-44
15	89.5	41.2	scaffold 561	unknown	393390	393671	-	AjTR-48	93.29	2e-117
15	92.8	-	scaffold 1250	unknown	159390	159488	YUJFF:01489:02284_1	Ajp-s1873	97	4e-40
15	92.8	-	scaffold 17930	unknown	1015	1114	YUJFF:01518:02411_1	Ajp-s4780	97	1e-40
15	95	-	scaffold 1813	unknown	152608	152707	YUJFF:01504:00731_1	Ajp-s2766, Ajp-s2767	99	5e-44
15	97.2	-	scaffold 195307	unknown	1370	1469	YUJFF:01457:01300_1	Ajp-s769, Ajp-s770	100	1e-45
15	97.2	-	scaffold 879	unknown	90171	90270	YUJFF:01522:00724_1	Ajp-s5223, Ajp-s5224	98	2e-42
15	97.2	-	scaffold 879	unknown	67692	67791	YUJFF:01568:00751_1	Ajp-s9198	97	1e-40
15	-	69.7	scaffold 535	unknown	225329	225428	YUJFF:01509:01562_1	Ajp-s3519, Ajp-s3522	96	5e-39
15	-	76.3	scaffold 257	unknown	583818	583917	YUJFF:01503:00489_1	Ajp-s2620	100	1e-45
16	-	0	scaffold 37	unknown	1479406	1479504	YUJFF:01548:02613_1	Ajp-s8719	99	2e-43
16	0	-	scaffold 1398	unknown	121986	122085	YUJFF:01548:01036_1	Ajp-s8661	99	5e-44
16	0	-	scaffold 195281	unknown	539413	539512	YUJFF:01516:01368_1	Ajp-s4398, Ajp-s4400	99	5e-44
16	0	-	scaffold 37	unknown	1235569	1235668	YUJFF:01509:01225_1	Ajp-s3474, Ajp-s3475	99	5e-44
16	-	17	scaffold 824	unknown	512581	512680	YUJFF:01500:01666_1	Ajp-s2265, Ajp-s2266	98	2e-42
16	-	17	scaffold 824	unknown	258070	258169	YUJFF:01458:03247_1	Ajp-s844, Ajp-s845	98	2e-42
16	-	22.4	scaffold 192	unknown	582119	582219	YUJFF:01339:00938_1	Ajp-s338	99.01	5e-44
16	0	-	scaffold 192	unknown	667805	667904	YUJFF:01515:01217_1	Ajp-s4252	100	1e-45
16	0	-	scaffold 1017	unknown	62304	62403	YUJFF:01540:00813_1	Ajp-s7588, Ajp-s7590	99	5e-44
16	0	-	scaffold 192	unknown	66575	66674	YUJFF:01511:02697_1	Ajp-s3875	100	1e-45
16	0	-	scaffold 37	unknown	1025277	1025376	YUJFF:01541:02767_1	Ajp-s7823	99	5e-44
16	-	33.5	scaffold 195281	unknown	730072	730171	YUJFF:01536:01521_1	Ajp-s7094, Ajp-s7095, Ajp-s7096	97	1e-40
16	-	33.5	scaffold 195281	unknown	847698	847797	YUJFF:01528:00407_1	Ajp-s5957	99	5e-44
16	-	34.6	scaffold 224	unknown	263089	263188	YUJFF:01547:00742_1	Ajp-s8510, Ajp-s8511, Ajp-s8512	100	1e-45
16	2.2	-	scaffold 224	unknown	640672	640771	YUJFF:01518:01573_1	Ajp-s4715	97	1e-40
16	2.2	-	scaffold 224	unknown	633859	633958	YUJFF:01507:01729_1	Ajp-s3257	100	1e-45
16	6.5	36.7	scaffold 318	unknown	126848	127183	-	Ajp-186	96.73	2e-157
16	6.5	-	scaffold 98	-	1104255	1104354	YUJFF:01606:02091_1	Ajp-s9831	98	2e-42
16	-	36.7	scaffold 318	unknown	28666	28766	YUJFF:03785:02784_1	Ajp-s11027, Ajp-s11028, Ajp-s11029, Ajp-s11030, Ajp-s11031, Ajp-s11032	97.03	1e-40
16	-	36.7	scaffold 98	-	1007036	1007135	YUJFF:01540:00764_1	Ajp-s7585, Ajp-s7586	97	1e-40
16	-	36.7	scaffold 98	-	1193587	1193685	YUJFF:01516:02360_1	Ajp-s4450	98	8e-42
16	-	37.8	scaffold 98	-	406647	406746	YUJFF:03774:03124_1	Ajp-s10925	100	1e-45
16	-	37.8	scaffold 98	-	689545	689644	YUJFF:01543:00763_1	Ajp-s7949	99	5e-44
16	-	37.8	scaffold 98	-	938971	939069	YUJFF:01502:01408_1	Ajp-s2526, Ajp-s2527	99	2e-43
16	-	38.9	scaffold 4	-	1571029	1571128	YUJFF:01511:00742_1	Ajp-s3742, Ajp-s3743	100	1e-45
16	-	38.9	scaffold 622	unknown	80218	80312	OFNDC:03491:01811_1	Ajp-s11, Ajp-s12, Ajp-s13	95.79	3e-36
16	-	38.9	scaffold 4	-	1818076	1818176	YUJFF:01489:00915_1	Ajp-s1852	96.04	5e-39
16	-	38.9	scaffold 195292	unknown	2621	2720	YUJFF:01504:00984_1	Ajp-s2779	100	1e-45
16	7.6	-	scaffold 195292	unknown	193370	193468	YUJFF:01533:01495_1	Ajp-s6678	98.99	2e-43
16	-	40	scaffold 1297	unknown	47710	47809	YUJFF:01469:02715_1	Ajp-s1181, Ajp-s1182	99	5e-44
16	-	40	scaffold 289	unknown	8872	8972	YUJFF:01524:00575_1	Ajp-s5485	98.02	2e-42
16	-	40	scaffold 95	unknown	444131	444230	YUJFF:01515:01505_1	Ajp-s4276	100	1e-45
16	8.7	-	scaffold 4	-	2547504	2547603	YUJFF:01502:00564_1	Ajp-s2475, Ajp-s2476	100	1e-45
16	8.7	-	scaffold 4	-	2850488	2850587	YUJFF:01453:00398_1	Ajp-s635	99	5e-44
16	10.9	-	scaffold 4	-	2219341	2219440	YUJFF:01547:01591_1	Ajp-s8554	98	2e-42
16	11.9	-	scaffold 4	-	936618	936717	YUJFF:01519:01338_1	Ajp-s4845	100	1e-45
16	11.9	-	scaffold 4	-	1316597	1316697	YUJFF:01539:00664_1	Ajp-s7436	99.01	5e-44
16	27.7	-	scaffold 195286	+	2860	2959	YUJFF:01545:01234_1	Ajp-s8280	100	1e-45
16	28.8	-	scaffold 195286	+	331433	331533	YUJFF:01549:01461_1	Ajp-s8796, Ajp-s8797	98.02	2e-42
16	40.9	-	scaffold 39	unknown	1028210	1028310	YUJFF:01468:03154_1	Ajp-s1150	99.01	5e-44
16	40.9	-	scaffold 793	unknown	85623	85722	YUJFF:01536:01526_1	Ajp-s7098	100	1e-45
16	40.9	-	scaffold 39	unknown	1169344	1169443	YUJFF:01521:02121_1	Ajp-s5168, Ajp-s5169	98	2e-42
16	40.9	-	scaffold 39	unknown	1125106	1125206	YUJFF:03761:03121_1	Ajp-s10753, Ajp-s10754	98.02	2e-42
16	40.9	-	scaffold 195280	unknown	1089	1188	YUJFF:01625:01181_1	Ajp-s10025	100	1e-45
16	-	40	scaffold 284	unknown	677529	677628	YUJFF:01548:01279_1	Ajp-s8676, Ajp-s8677	97	1e-40
16	40.9	-	scaffold 468	unknown	33830	33929	YUJFF:01514:02877_1	Ajp-s4203	100	1e-45
16	-	40	scaffold 1324	unknown	22156	22257	YUJFF:01470:00772_1	Ajp-s1189, Ajp-s1190, Ajp-s1192, Ajp-s1193	96.08	1e-39
16	44.2	-	scaffold 95	unknown	99351	99450	YUJFF:01549:01425_1	Ajp-s8793	98	2e-42
16	46.4	-	scaffold 1297	unknown	40947	41046	YUJFF:01631:02286_1	Ajp-s10107, Ajp-s10108, Ajp-s10109	98	2e-42
16	48.6	-	scaffold 17168	unknown	865	961	YUJFF:01527:01525_1	Ajp-s5870, Ajp-s5871	97	1e-39
16	48.6	-	scaffold 491	unknown	120998	121099	YUJFF:01502:02625_1	Ajp-s2597	97.06	3e-41
16	-	41.1	scaffold 96	unknown	89228	89327	YUJFF:01619:02818_1	Ajp-s9968	100	1e-45
16	-	41.1	scaffold 202	unknown	610437	610536	YUJFF:01544:01538_1	Ajp-s8149, Ajp-s8151	100	1e-45
16	55.1	-	scaffold 264	unknown	177429	177528	YUJFF:01534:01970_1	Ajp-s6845, Ajp-s6846, Ajp-s6847	98	2e-42
16	57.3	-	scaffold 1423	unknown	39145	39243	YUJFF:01483:02438_1	Ajp-s1642, Ajp-s1643	96.97	1e-39
16	-	41.1	scaffold 302	unknown	101504	101603	YUJFF:01569:01688_1	Ajp-s9212, Ajp-s9213, Ajp-s9214	100	1e-45
16	-	41.1	scaffold 202	unknown	649466	649565	YUJFF:01509:01343_1	Ajp-s3501, Ajp-s3502	99	5e-44
16	-	42.2	scaffold 129	unknown	807292	807391	YUJFF:01511:02799_1	Ajp-s3883	98	2e-42
16	68.3	-	scaffold 576	unknown	64105	64177	YUJFF:01490:01553_1	Ajp-s1900, Ajp-s1901	100	1e-30
16	68.3	-	scaffold 129	unknown	43897	43996	YUJFF:01521:00897_1	Ajp-s5107	96	5e-39
16	68.3	43.3	scaffold 1437	unknown	60877	61108	-	Ajp-292	100	2e-118
16	68.3	-	scaffold 576	unknown	216818	216917	YUJFF:03699:03226_1	Ajp-s10618, Ajp-s10619	100	1e-45
16	74.8	-	scaffold 541	unknown	252482	252580	YUJFF:01530:02999_1	Ajp-s6333, Ajp-s6334	98	8e-42
16	-	50.9	scaffold 10111	unknown	1093	1192	YUJFF:01520:00536_1	Ajp-s4948, Ajp-s4949, Ajp-s4950	98	2e-42
16	-	59.7	scaffold 695	unknown	262908	263007	YUJFF:01520:01669_1	Ajp-s5024, Ajp-s5025, Ajp-s5026, Ajp-s5028	100	1e-45
16	83.5	-	scaffold 695	unknown	178553	178652	YUJFF:01505:01662_1	Ajp-s2974	100	1e-45
16	-	59.7	scaffold 557	unknown	137368	137466	YUJFF:01509:02270_1	Ajp-s3549	98	8e-42
16	-	59.7	scaffold 557	unknown	137575	137674	YUJFF:01523:01901_1	Ajp-s5419	99	5e-44
16	83.5	-	scaffold 695	unknown	98201	98300	YUJFF:01522:02899_1	Ajp-s5346, Ajp-s5347	100	1e-45
16	89	-	scaffold 2570	unknown	20785	20884	YUJFF:01539:01184_1	Ajp-s7469	100	1e-45
16	89	-	scaffold 1392	unknown	13858	13957	YUJFF:01500:01113_1	Ajp-s2234	99	5e-44
16	-	66.2	scaffold 1657	unknown	55907	56006	YUJFF:01511:01656_1	Ajp-s3799, Ajp-s3800	99	5e-44
16	89	79.4	scaffold 1195	unknown	26520	26831	-	Ajp-182	98.08	2e-152
16	89	-	scaffold 9615	unknown	201	573	-	Ajp-110	92.11	1e-150
16	-	79.4	scaffold 1812	unknown	42560	42659	YUJFF:01544:02020_1	Ajp-s8191, Ajp-s8192	99	5e-44
16	89	-	scaffold 1037	unknown	36270	36369	YUJFF:01520:01317_1	Ajp-s4990, Ajp-s4991	98	2e-42
17	-	0	scaffold 107	unknown	151786	151885	YUJFF:01514:01069_1	Ajp-s4130	100	1e-45
17	-	0	scaffold 195289	unknown	9615	9714	YUJFF:01514:00785_1	Ajp-s4127	100	1e-45
17	-	2.2	scaffold 162	unknown	353686	353776	YUJFF:01612:01370_1	Ajp-s9891	98.9	2e-38
17	-	8.7	scaffold 2759	unknown	8487	8586	YUJFF:01596:00961_1	Ajp-s9730	99	5e-44
17	8.7	-	scaffold 929	unknown	27928	28028	YUJFF:01553:00828_1	Ajp-s8965	97.03	1e-40
17	18.6	-	scaffold 162	unknown	784370	784469	YUJFF:01529:01568_1	Ajp-s6113, Ajp-s6114, Ajp-s6115	98	2e-42
17	18.6	-	scaffold 195289	unknown	48880	48979	YUJFF:01525:02430_1	Ajp-s5699	99	5e-44
17	-	23.3	scaffold 694	unknown	204625	204724	YUJFF:01582:00883_1	Ajp-s9440, Ajp-s9442	98	2e-42
17	45.3	-	scaffold 2383	unknown	10879	10980	YUJFF:01461:01292_1	Ajp-s901	98.04	6e-43
17	46.4	-	scaffold 694	unknown	199326	199425	YUJFF:01549:01788_1	Ajp-s8826, Ajp-s8827	99	5e-44
17	47.5	-	scaffold 14343	unknown	1060	1155	YUJFF:01517:01152_1	Ajp-s4531	95.83	8e-37
17	48.6	-	scaffold 947	unknown	77834	77933	YUJFF:01501:00741_1	Ajp-s2342	100	1e-45
17	51.8	-	scaffold 3621	unknown	4302	4402	YUJFF:01537:02559_1	Ajp-s7249, Ajp-s7250	99.01	5e-44
17	51.8	-	scaffold 3496	unknown	2729	2829	YUJFF:01502:01473_1	Ajp-s2533	98.02	2e-42
17	51.8	-	scaffold 1759	unknown	118867	118964	YUJFF:01502:02523_1	Ajp-s2593	98	8e-42
17	51.8	-	scaffold 8864	unknown	1233	1332	YUJFF:01452:02682_1	Ajp-s624, Ajp-s625, Ajp-s626, Ajp-s627	95.05	2e-37
17	51.8	-	scaffold 1859	unknown	49887	49986	YUJFF:03763:02717_1	Ajp-s10775, Ajp-s10776, Ajp-s10777, Ajp-s10778	98	2e-42
17	-	36.4	scaffold 1903	unknown	92570	92647	YUJFF:01492:01714_1	Ajp-s1986, Ajp-s1991	94.87	3e-26
17	51.8	-	scaffold 993	unknown	114627	114726	YUJFF:01512:01669_1	Ajp-s3959, Ajp-s3960, Ajp-s3961	100	1e-45
17	51.8	-	scaffold 2003	unknown	52391	52495	YUJFF:01505:01307_1	Ajp-s2946	94.29	8e-37
17	-	48.2	scaffold 9928	unknown	2782	2881	YUJFF:01502:02063_1	Ajp-s2572	98	2e-42
17	51.8	-	scaffold 944	unknown	340263	340362	YUJFF:01539:01544_1	Ajp-s7500, Ajp-s7501	100	1e-45
17	52.9	-	scaffold 1560	unknown	94167	94266	YUJFF:01525:01294_1	Ajp-s5659	100	1e-45
17	52.9	-	scaffold 10046	unknown	2043	2142	YUJFF:01507:02004_1	Ajp-s3267	99	5e-44
18	-	0	scaffold 268	unknown	168261	168360	YUJFF:01542:00810_1	Ajp-s7850, Ajp-s7851	100	1e-45
18	-	0	scaffold 268	unknown	276085	276185	YUJFF:01620:02150_1	Ajp-s9972	99.01	5e-44
18	0	-	scaffold 1114	unknown	28309	28407	YUJFF:01520:01341_1	Ajp-s4994	99	2e-43
18	-	0	scaffold 1114	unknown	25287	25386	YUJFF:01535:01361_1	Ajp-s6935	100	1e-45
18	-	0	scaffold 189	+	56499	56598	YUJFF:01549:02526_1	Ajp-s8859, Ajp-s8860	98	2e-42
18	0	1.1	scaffold 189	+	988129	988452	-	Ajp-301	90.61	6e-118
18	9.9	-	scaffold 138	unknown	696228	696327	YUJFF:01512:01355_1	Ajp-s3941	100	1e-45
18	13.2	-	scaffold 431	unknown	358852	358951	YUJFF:01543:01060_1	Ajp-s7964	100	1e-45
18	-	1.1	scaffold 138	unknown	481296	481395	YUJFF:01517:01531_1	Ajp-s4566, Ajp-s4567	100	1e-45
18	13.2	1.1	scaffold 263	-	321145	321630	-	Ajp-237	92.47	0
18	18.6	-	scaffold 195314	unknown	7217	7316	YUJFF:01492:02176_1	Ajp-s2005, Ajp-s2006	99	5e-44
18	25.2	-	scaffold 195321	unknown	2597	2696	YUJFF:01503:02514_1	Ajp-s2731, Ajp-s2732, Ajp-s2733	97	1e-40
18	25.2	-	scaffold 478	unknown	624100	624199	YUJFF:01517:01717_1	Ajp-s4593	100	1e-45
18	25.2	-	scaffold 7822	unknown	1649	1748	YUJFF:01618:00788_1	Ajp-s9951	98	2e-42
18	-	1.1	scaffold 919	unknown	37521	37620	YUJFF:02046:01162_1	Ajp-s10537	98	2e-42
18	-	1.1	scaffold 138	unknown	542498	542597	YUJFF:01523:01710_1	Ajp-s5409	99	5e-44
18	-	1.1	scaffold 263	-	381416	381515	YUJFF:01545:01405_1	Ajp-s8290	100	1e-45
18	27.4	-	scaffold 1478	unknown	82019	82120	YUJFF:01435:03232_1	Ajp-s497, Ajp-s498	97.06	3e-41
18	-	3.3	scaffold 656	unknown	630166	630268	YUJFF:01280:02505_1	Ajp-s218	96.12	1e-39
18	-	4.3	scaffold 156	unknown	951165	951264	YUJFF:01521:01075_1	Ajp-s5115, Ajp-s5116	98	2e-42
18	32.8	-	scaffold 1374	unknown	182420	182519	YUJFF:00344:01437_1	Ajp-s75, Ajp-s78	98	2e-42
18	-	4.3	scaffold 156	unknown	253609	253708	YUJFF:01527:02872_1	Ajp-s5940, Ajp-s5943, Ajp-s5944	98	2e-42
18	32.8	4.3	scaffold 156	unknown	376536	376913	-	Ajp-58	96.15	7e-178
18	-	4.3	scaffold 156	unknown	1142017	1142116	YUJFF:01476:02963_1	Ajp-s1430, Ajp-s1431	100	1e-45
18	-	4.3	scaffold 156	unknown	1073778	1073877	YUJFF:01519:01240_1	Ajp-s4833	100	1e-45
18	-	4.3	scaffold 1084	unknown	77504	77603	YUJFF:01574:02788_1	Ajp-s9282	100	1e-45
18	35	-	scaffold 964	unknown	123957	124057	YUJFF:01518:00988_1	Ajp-s4664, Ajp-s4665, Ajp-s4666, Ajp-s4667	97.03	1e-40
18	38.3	-	scaffold 112	unknown	949895	949995	YUJFF:01538:01592_1	Ajp-s7346, Ajp-s7347	96.04	5e-39
18	38.3	-	scaffold 112	unknown	511310	511409	YUJFF:01509:02319_1	Ajp-s3550, Ajp-s3551	99	5e-44
18	38.3	-	scaffold 112	unknown	501161	501260	YUJFF:01533:02435_1	Ajp-s6718, Ajp-s6719, Ajp-s6720	99	5e-44
18	38.3	-	scaffold 112	unknown	762942	763041	YUJFF:01544:01103_1	Ajp-s8103	97	1e-40
18	38.3	-	scaffold 476	unknown	35517	35616	YUJFF:01536:03095_1	Ajp-s7180	99	5e-44
18	38.3	-	scaffold 476	unknown	97198	97297	YUJFF:01534:00878_1	Ajp-s6762, Ajp-s6763	100	1e-45
18	-	5.4	scaffold 112	unknown	249867	249967	YUJFF:01505:00853_1	Ajp-s2898, Ajp-s2899, Ajp-s2901	98.02	2e-42
18	-	5.4	scaffold 412	unknown	231087	231187	YUJFF:01507:01024_1	Ajp-s3199, Ajp-s3200, Ajp-s3201	98.02	2e-42
18	38.3	-	scaffold 767	unknown	275876	275974	YUJFF:01627:00964_1	Ajp-s10049, Ajp-s10050, Ajp-s10051, Ajp-s10052	99	2e-43
18	38.3	-	scaffold 2353	unknown	48167	48266	YUJFF:01530:02260_1	Ajp-s6291	98	2e-42
18	38.3	-	scaffold 1315	unknown	24591	24692	YUJFF:01520:01310_1	Ajp-s4989	98.04	6e-43
18	40.4	-	scaffold 758	unknown	133248	133347	YUJFF:01539:00988_1	Ajp-s7452, Ajp-s7453, Ajp-s7454	99	5e-44
18	40.4	-	scaffold 758	unknown	133344	133443	YUJFF:01544:00495_1	Ajp-s8079	99	5e-44
18	40.4	-	scaffold 199	unknown	264636	264735	YUJFF:01518:01312_1	Ajp-s4696	100	1e-45
18	40.4	-	scaffold 456	unknown	126359	126458	YUJFF:01514:01401_1	Ajp-s4149	100	1e-45
18	-	6.5	scaffold 456	unknown	70219	70318	YUJFF:01625:02331_1	Ajp-s10031	100	1e-45
18	-	9.8	scaffold 863	unknown	216195	216294	YUJFF:01505:03043_1	Ajp-s3057, Ajp-s3058	100	1e-45
18	40.4	-	scaffold 863	unknown	145186	145268	YUJFF:01533:01304_1	Ajp-s6655	98.8	1e-34
18	40.4	-	scaffold 263	-	36999	37098	YUJFF:01540:01775_1	Ajp-s7650, Ajp-s7651	99	5e-44
18	-	10.9	scaffold 3687	unknown	9150	9488	-	Ajp-339	99.71	3e-176
18	43.7	-	scaffold 1416	unknown	69322	69423	YUJFF:01479:02837_1	Ajp-s1525	97.06	3e-41
18	-	13.1	scaffold 800	unknown	68308	68408	YUJFF:01520:01549_1	Ajp-s5010, Ajp-s5011, Ajp-s5012	99.01	5e-44
18	43.7	-	scaffold 852	unknown	11811	11910	YUJFF:01468:03203_1	Ajp-s1152, Ajp-s1153, Ajp-s1154, Ajp-s1155	97	1e-40
18	43.7	-	scaffold 1368	unknown	91447	91544	YUJFF:01547:00615_1	Ajp-s8504, Ajp-s8505, Ajp-s8506	97.96	3e-41
18	44.8	-	scaffold 959	unknown	354979	355078	YUJFF:01524:00394_1	Ajp-s5478	100	1e-45
18	44.8	-	scaffold 1128	unknown	217188	217287	YUJFF:01522:01779_1	Ajp-s5287, Ajp-s5288	99	5e-44
18	44.8	-	scaffold 959	unknown	152268	152367	YUJFF:03769:02910_1	Ajp-s10853, Ajp-s10854	99	5e-44
18	-	20.7	scaffold 962	unknown	191952	192051	YUJFF:01485:02362_1	Ajp-s1716, Ajp-s1717	100	1e-45
18	57.9	-	scaffold 3844	unknown	16839	16938	YUJFF:01545:02436_1	Ajp-s8335, Ajp-s8336	100	1e-45
18	57.9	-	scaffold 195290	unknown	145430	145529	YUJFF:01505:01262_1	Ajp-s2943	100	1e-45
18	-	36.3	scaffold 1089	unknown	186844	186943	YUJFF:01477:03206_1	Ajp-s1469	100	1e-45
18	-	36.3	scaffold 1330	unknown	68751	68850	YUJFF:01532:01828_1	Ajp-s6525	98	2e-42
18	-	39.6	scaffold 2285	unknown	19384	19480	YUJFF:01509:00935_1	Ajp-s3465	95.88	2e-37
18	-	47.2	scaffold 4196	unknown	1392	1491	YUJFF:01516:01930_1	Ajp-s4437	100	1e-45
18	-	47.2	scaffold 2393	unknown	63616	63715	YUJFF:01541:02874_1	Ajp-s7827, Ajp-s7828	99	5e-44
19	0	-	scaffold 231	unknown	259120	259220	YUJFF:01549:01533_1	Ajp-s8807	99.01	5e-44
19	-	0	scaffold 231	unknown	414182	414281	YUJFF:01515:00997_1	Ajp-s4233, Ajp-s4234, Ajp-s4235, Ajp-s4236	99	5e-44
19	1.1	-	scaffold 2024	unknown	82827	82926	YUJFF:01528:01057_1	Ajp-s5965	97	1e-40
19	-	8.8	scaffold 1010	unknown	18430	18529	YUJFF:01554:00751_1	Ajp-s8975	99	5e-44
19	1.1	-	scaffold 3718	unknown	3463	3562	YUJFF:01540:01123_1	Ajp-s7594, Ajp-s7595, Ajp-s7596, Ajp-s7598, Ajp-s7599	99	5e-44
19	-	23.1	scaffold 195339	unknown	674	773	YUJFF:01500:00549_1	Ajp-s2211, Ajp-s2212, Ajp-s2214	95	2e-37
19	7.6	-	scaffold 2718	unknown	4614	4713	YUJFF:01581:00936_1	Ajp-s9429, Ajp-s9430, Ajp-s9432	98	2e-42
19	-	30.7	scaffold 12411	unknown	406	505	YUJFF:01501:00969_1	Ajp-s2361, Ajp-s2363	98	2e-42
19	8.7	30.7	scaffold 1709	unknown	47205	47561	-	Ajp-296	95.11	1e-160
19	-	39.5	scaffold 835	unknown	38879	38978	YUJFF:01488:00603_1	Ajp-s1812, Ajp-s1813, Ajp-s1814, Ajp-s1815, Ajp-s1816	96	5e-39
19	-	39.5	scaffold 1344	unknown	61317	61416	YUJFF:01537:01432_1	Ajp-s7206	98	2e-42
19	10.9	-	scaffold 2368	unknown	27511	27610	YUJFF:01487:02255_1	Ajp-s1802, Ajp-s1803	99	5e-44
19	-	40.6	scaffold 920	unknown	90888	90988	YUJFF:01520:01598_1	Ajp-s5016	98.02	2e-42
19	-	42.8	scaffold 19018	unknown	1	99	YUJFF:01516:02469_1	Ajp-s4454, Ajp-s4455	98.99	2e-43
19	-	42.8	scaffold 62	unknown	875336	875435	YUJFF:01529:02610_1	Ajp-s6183	99	5e-44
19	26.2	-	scaffold 172	+	53062	53161	YUJFF:01516:01211_1	Ajp-s4389	100	1e-45
19	30.6	-	scaffold 172	+	1299371	1299470	YUJFF:01502:01152_1	Ajp-s2498	100	1e-45
19	31.7	-	scaffold 38	-	1522929	1523028	YUJFF:01503:02324_1	Ajp-s2720, Ajp-s2722, Ajp-s2723	99	5e-44
19	-	43.9	scaffold 172	+	589725	589825	YUJFF:01513:02173_1	Ajp-s4097, Ajp-s4098	99.01	5e-44
19	-	43.9	scaffold 172	+	557559	557658	YUJFF:01530:02378_1	Ajp-s6299, Ajp-s6300	100	1e-45
19	-	45	scaffold 38	-	859749	859848	YUJFF:01507:01196_1	Ajp-s3208	99	5e-44
19	-	46.1	scaffold 215	unknown	508736	508835	YUJFF:01526:02679_1	Ajp-s5823	99	5e-44
19	41.6	-	scaffold 215	unknown	450533	450632	YUJFF:01531:02654_1	Ajp-s6418	100	1e-45
19	41.6	-	scaffold 509	unknown	183018	183117	YUJFF:01514:01385_1	Ajp-s4147, Ajp-s4148	99	5e-44
19	43.8	-	scaffold 348	unknown	205573	205669	YUJFF:01508:01214_1	Ajp-s3351, Ajp-s3352, Ajp-s3354	97.94	1e-40
19	44.9	-	scaffold 154	unknown	651741	651840	YUJFF:01516:02698_1	Ajp-s4467	99	5e-44
19	45.9	-	scaffold 246	+	89350	89449	YUJFF:01511:00475_1	Ajp-s3731	100	1e-45
19	50.3	-	scaffold 183	unknown	619425	619524	YUJFF:01533:01226_1	Ajp-s6650	100	1e-45
19	50.3	-	scaffold 183	unknown	956820	956919	YUJFF:01532:00714_1	Ajp-s6437	100	1e-45
19	50.3	-	scaffold 246	+	919370	919469	YUJFF:01528:01499_1	Ajp-s5994	100	1e-45
19	-	46.1	scaffold 183	unknown	1162875	1162975	YUJFF:01528:01370_1	Ajp-s5983, Ajp-s5984	96.04	5e-39
19	54.7	-	scaffold 596	unknown	69847	69947	YUJFF:01536:01576_1	Ajp-s7104	99.01	5e-44
19	54.7	-	scaffold 276	unknown	235093	235192	YUJFF:01518:00758_1	Ajp-s4660	100	1e-45
19	60.1	-	scaffold 54	unknown	1354737	1354836	YUJFF:01508:01537_1	Ajp-s3380, Ajp-s3381	100	1e-45
19	60.1	-	scaffold 252	unknown	357773	357873	YUJFF:01525:01456_1	Ajp-s5666	98.02	2e-42
19	63.4	-	scaffold 390	unknown	849623	849722	YUJFF:01541:02160_1	Ajp-s7797	100	1e-45
19	63.4	46.1	scaffold 390	unknown	556422	556980	-	Ajp-270	98.58	0
19	-	46.1	scaffold 200	unknown	945467	945550	YUJFF:01538:01365_1	Ajp-s7320, Ajp-s7321, Ajp-s7322, Ajp-s7323, Ajp-s7324	96.43	8e-32
19	72.1	-	scaffold 472	+	272815	272914	YUJFF:01528:02340_1	Ajp-s6023, Ajp-s6024, Ajp-s6025	97	1e-40
19	-	46.1	scaffold 83	unknown	810113	810212	YUJFF:01546:01689_1	Ajp-s8422	99	5e-44
19	-	46.1	scaffold 83	unknown	464210	464309	YUJFF:01456:01817_1	Ajp-s732	100	1e-45
19	-	46.1	scaffold 83	unknown	74975	75074	YUJFF:01531:02598_1	Ajp-s6416	99	5e-44
19	-	46.1	scaffold 472	+	223887	223986	YUJFF:01524:01200_1	Ajp-s5514	100	1e-45
19	-	46.1	scaffold 340	unknown	204231	204330	YUJFF:01511:01634_1	Ajp-s3796	99	5e-44
19	-	46.1	scaffold 215	unknown	330848	330947	YUJFF:01530:01084_1	Ajp-s6222	99	5e-44
19	-	46.1	scaffold 182	unknown	246848	246947	YUJFF:01534:00604_1	Ajp-s6756	99	5e-44
19	-	46.1	scaffold 38	-	428981	429081	YUJFF:01507:02722_1	Ajp-s3294	98.02	2e-42
19	-	46.1	scaffold 293	unknown	414177	414277	YUJFF:01609:00668_1	Ajp-s9859	99.01	5e-44
19	-	46.1	scaffold 390	unknown	703414	703513	YUJFF:01505:01243_1	Ajp-s2940	100	1e-45
19	-	46.1	scaffold 195355	unknown	12779	12878	YUJFF:01544:02810_1	Ajp-s8232	100	1e-45
19	76.5	-	scaffold 472	+	324395	324494	YUJFF:01474:01341_1	Ajp-s1318, Ajp-s1319	100	1e-45
19	-	47.1	scaffold 128	-	1642523	1642622	YUJFF:01503:01576_1	Ajp-s2670, Ajp-s2672	99	5e-44
19	85.3	-	scaffold 128	-	1845430	1845529	YUJFF:01508:01672_1	Ajp-s3385	98	2e-42
19	85.3	-	scaffold 420	unknown	156822	156910	YUJFF:01484:03115_1	Ajp-s1684	97.75	3e-36
19	86.4	-	scaffold 128	-	147846	147945	YUJFF:01539:01121_1	Ajp-s7467	100	1e-45
19	86.4	-	scaffold 23	-	2399637	2399736	YUJFF:01615:01291_1	Ajp-s9926, Ajp-s9927	99	5e-44
19	87.5	-	scaffold 23	-	2023998	2024097	YUJFF:01485:02709_1	Ajp-s1719	100	1e-45
19	89.6	-	scaffold 832	unknown	175523	175618	YUJFF:01527:02992_1	Ajp-s5953	98.96	3e-41
19	-	47.1	scaffold 23	-	826875	826974	YUJFF:01519:01580_1	Ajp-s4864	98	2e-42
19	-	47.1	scaffold 23	-	483978	484077	YUJFF:01509:01293_1	Ajp-s3488, Ajp-s3489	100	1e-45
19	-	47.1	scaffold 128	-	1447937	1448036	YUJFF:01517:01932_1	Ajp-s4603	100	1e-45
19	-	47.1	scaffold 23	-	547890	547988	YUJFF:01493:02451_1	Ajp-s2036	98	8e-42
19	-	47.1	scaffold 2329	unknown	48297	48396	YUJFF:01595:00750_1	Ajp-s9699	99	5e-44
19	92.9	-	scaffold 320	unknown	500663	500763	YUJFF:01510:01214_1	Ajp-s3616, Ajp-s3617	98.02	2e-42
19	95.1	-	scaffold 342	unknown	613628	613727	YUJFF:01450:01416_1	Ajp-s553, Ajp-s554	97	1e-40
19	102.7	-	scaffold 49	unknown	679484	679583	YUJFF:01546:01314_1	Ajp-s8404	98	2e-42
19	-	48.2	scaffold 49	unknown	688271	688370	YUJFF:01525:01197_1	Ajp-s5650, Ajp-s5651	99	5e-44
19	-	48.2	scaffold 537	unknown	234141	234240	YUJFF:01544:01305_1	Ajp-s8121	97	1e-40
19	-	50.4	scaffold 915	unknown	106501	106600	YUJFF:01543:02928_1	Ajp-s8067	100	1e-45
19	-	50.4	scaffold 19606	unknown	1140	1239	YUJFF:01541:01018_1	Ajp-s7708, Ajp-s7709, Ajp-s7710, Ajp-s7711	98	2e-42
19	108.2	-	scaffold 624	unknown	542160	542259	YUJFF:01523:01715_1	Ajp-s5410	99	5e-44
19	110.4	54.8	scaffold 1323	unknown	113256	113627	-	AjTR-44	96.51	2e-172
19	-	59.1	scaffold 3954	unknown	15614	15713	YUJFF:01538:01952_1	Ajp-s7367, Ajp-s7368, Ajp-s7369, Ajp-s7370	97	1e-40
19	116.9	-	scaffold 1220	unknown	64135	64232	YUJFF:01548:01294_1	Ajp-s8679	98.99	6e-43
19	116.9	-	scaffold 2402	unknown	11849	11948	YUJFF:01499:00693_1	Ajp-s2181	99	5e-44
19	-	66.8	scaffold 2561	unknown	28721	28817	YUJFF:01462:03040_1	Ajp-s956	97.94	1e-40
19	-	92.8	scaffold 195354	unknown	986	1085	YUJFF:01522:00716_1	Ajp-s5221, Ajp-s5222	100	1e-45
19	116.9	-	scaffold 1864	unknown	53874	53973	YUJFF:01540:02237_1	Ajp-s7659, Ajp-s7661, Ajp-s7662, Ajp-s7663	98	2e-42
*Data from Kai et al. BMC Genomics 2014, 15:233.
