# Supplementary material for: Rhodopsin gene copies in Japanese eel originated in a teleost-specific genome duplication
Source: Zoological Lett. 2017 Oct 17;3:18. doi: 10.1186/s40851-017-0079-2 (PMC5645911; doi:10.1186/s40851-017-0079-2)
Supplement: Supplementary file 4 — Annotation of protein-coding genes predicted in the Japanese eel genome. (XLS 6125 kb) [file 40851_2017_79_MOESM4_ESM.xls]

## Sheet: TableS3
Additional file 4: Table S3. Annotation of protein-coding genes predicted in the Japanese eel genome.
Gene ID	Scaffold	Start (kb)	End (kb)	Direction	BLAST top hit (accession and description)*	Protein identity (%)	E-value
g1	scaffold 1	42.4	36.3	-	gi|938076155|gb|KPP73013.1|, non-POU domain-containing octamer-binding protein-like [Scleropages formosus]	68.83	3.76116e-161
g2	scaffold 1	169.7	175.5	+	gi|938079795|gb|KPP75705.1|, putative vertebrate interleukin 1 receptor accessory protein-like 2, partial [Scleropages formosus]	86.76	1.92918e-131
g3	scaffold 1	214.8	238.6	+	gi|972980850|ref|XP_015206777.1|, PREDICTED: X-linked interleukin-1 receptor accessory protein-like 2 isoform X1 [Lepisosteus oculatus]	72.94	0
g4	scaffold 1	245.5	240.4	-	gi|742201886|ref|XP_010893709.1|, PREDICTED: immunoglobulin-binding protein 1 [Esox lucius]	75.28	0
g5	scaffold 1	260.6	255.5	-	gi|972980946|ref|XP_006632893.2|, PREDICTED: protein Wnt-11-like [Lepisosteus oculatus]	87.41	0
g6	scaffold 1	275.6	270.8	-	gi|929083532|ref|XP_014052291.1|, PREDICTED: ectodysplasin-A-like isoform X2 [Salmo salar]	96	5.12089e-99
g7	scaffold 1	347.4	343.1	-	gi|573890254|ref|XP_006632889.1|, PREDICTED: transmembrane protein FAM155B [Lepisosteus oculatus]	65.62	1.96129e-58
g8	scaffold 1	452.3	449.1	-	gi|929232905|ref|XP_013992981.1|, PREDICTED: transmembrane protein FAM155A-like [Salmo salar]	81.25	5.8478e-133
g9	scaffold 1	574	626	+	gi|938085078|gb|KPP79762.1|, hypothetical protein Z043_100637 [Scleropages formosus]	79.46	4.14837e-61
g10	scaffold 1	999.9	992.1	-	gi|972980791|ref|XP_015206750.1|, PREDICTED: UPF0428 protein CXorf56 homolog [Lepisosteus oculatus]	96.15	1.57362e-146
g11	scaffold 1	1031.6	1036.8	+	gi|972980841|ref|XP_015206772.1|, PREDICTED: relaxin receptor 2-like [Lepisosteus oculatus]	87.67	0
g12	scaffold 1	1064.6	1041.6	-	gi|938074048|gb|KPP71540.1|, stAR-related lipid transfer protein 13-like [Scleropages formosus]	64.39	0
g13	scaffold 1	1124.5	1169.6	+	gi|972981247|ref|XP_015206951.1|, PREDICTED: oligophrenin-1 [Lepisosteus oculatus]	74.13	0
g14	scaffold 1	1209.9	1191.4	-	gi|5821400|dbj|BAA83805.1|, androgen receptor-beta [Anguilla japonica]	97.41	0
g15	scaffold 1	1263.9	1270.2	+	gi|972980899|ref|XP_015206801.1|, PREDICTED: tumor necrosis factor receptor superfamily member 27 [Lepisosteus oculatus]	52.6	2.4014e-85
g16	scaffold 1	1281.6	1279.8	-	gi|642098928|emb|CDQ77836.1|, unnamed protein product [Oncorhynchus mykiss]	98.12	2.92909e-152
g17	scaffold 1	1284.5	1287.5	+	gi|597781238|ref|XP_007254194.1|, PREDICTED: ras-related protein Rab-38-like [Astyanax mexicanus]	84.51	1.38974e-133
g18	scaffold 1	1293.1	1335.8	+	gi|831308010|ref|XP_012686297.1|, PREDICTED: phosphatidylinositol-binding clathrin assembly protein-like isoform X4 [Clupea harengus]	76.08	0
g19	scaffold 1	1380.9	1337.4	-	gi|972981088|ref|XP_015206881.1|, PREDICTED: diacylglycerol kinase kappa isoform X4 [Lepisosteus oculatus]	79.37	0
g20	scaffold 1	1410	1411	+	gi|972980411|ref|XP_015206591.1|, PREDICTED: G-protein coupled receptor 12-like isoform X1 [Lepisosteus oculatus]	83.58	0
g21	scaffold 1	1435.1	1423.9	-	gi|831307892|ref|XP_012686234.1|, PREDICTED: wiskott-Aldrich syndrome protein family member 3-like [Clupea harengus]	58.54	1.41178e-150
g22	scaffold 1	1462.9	1451.7	-	gi|1049252538|ref|XP_017565722.1|, PREDICTED: 5-hydroxytryptamine receptor 2C-like [Pygocentrus nattereri]	71.92	0
g23	scaffold 1	1615.2	1601.5	-	gi|52851362|dbj|BAD52074.1|, cyclin B3 [Anguilla japonica]	95.5	0
g24	scaffold 1	1617.5	1618.3	+	gi|972981602|ref|XP_015207100.1|, PREDICTED: A-kinase anchor protein 14 [Lepisosteus oculatus]	75	1.74696e-52
g25	scaffold 1	1621	1618.9	-	gi|642112259|emb|CDQ70182.1|, unnamed protein product [Oncorhynchus mykiss]	64.64	6.40951e-100
g26	scaffold 1	1625.6	1627.5	+	gi|831276805|ref|XP_012697574.1|, PREDICTED: transcriptional regulator Kaiso [Clupea harengus]	55.54	0
g27	scaffold 1	1642.7	1634.2	-	gi|657523610|ref|XP_008274153.1|, PREDICTED: transmembrane protein 255A isoform X3 [Stegastes partitus]	72.84	9.55281e-157
g28	scaffold 1	1645	1658.9	+	gi|1049230740|ref|XP_017553818.1|, PREDICTED: protein ATP1B4 [Pygocentrus nattereri]	61.32	2.63686e-164
g29	scaffold 1	1671.9	1667.4	-	gi|1042371403|ref|XP_017329974.1|, PREDICTED: lysosome-associated membrane glycoprotein 2 isoform X1 [Ictalurus punctatus]	53.5	4.61891e-94
g30	scaffold 1	1703.5	1683.7	-	gi|972981633|ref|XP_006632966.2|, PREDICTED: cullin-4B [Lepisosteus oculatus]	87.4	0
g31	scaffold 1	1708.8	1711	+	gi|808861164|gb|KKF13042.1|, hypothetical protein EH28_22386 [Larimichthys crocea]	44.44	1.88292e-21
g32	scaffold 1	1724	1714.1	-	gi|657523585|ref|XP_008274071.1|, PREDICTED: chloride intracellular channel protein 2 [Stegastes partitus]	70.16	1.92775e-120
g33	scaffold 1	1726.9	1772.2	+	gi|808861168|gb|KKF13046.1|, Inositol polyphosphate 5-phosphatase OCRL-1, partial [Larimichthys crocea]	61.16	0
g34	scaffold 1	1811.2	1811.7	+	No hit
g35	scaffold 1	1859	1868.6	+	gi|1025189665|ref|XP_016423346.1|, PREDICTED: SAM and SH3 domain-containing protein 3-like [Sinocyclocheilus rhinocerous]	66.9	2.10672e-177
g36	scaffold 1	1893.7	1873.1	-	gi|1049230758|ref|XP_017553828.1|, PREDICTED: palmitoyltransferase ZDHHC9 [Pygocentrus nattereri]	62.33	6.1806e-173
g37	scaffold 1	1904.3	1910.3	+	gi|938062533|gb|KPP64261.1|, hypothetical protein Z043_117420 [Scleropages formosus]	49.77	0
g38	scaffold 1	1919.9	1912.4	-	gi|972981860|ref|XP_006633089.2|, PREDICTED: sushi repeat-containing protein SRPX2 isoform X3 [Lepisosteus oculatus]	65.76	0
g39	scaffold 1	1924.8	1935.2	+	gi|938062531|gb|KPP64259.1|, tetraspanin-7-like [Scleropages formosus]	72	3.2393e-110
g40	scaffold 1	1995.7	1956.3	-	gi|642108191|emb|CDQ72625.1|, unnamed protein product [Oncorhynchus mykiss]	47.44	0
g41	scaffold 1	2013.5	2005.9	-	gi|938049449|gb|KPP58280.1|, cytochrome b-245 heavy chain-like [Scleropages formosus]	71.06	0
g42	scaffold 1	2033.1	2018.5	-	gi|657523516|ref|XP_008273837.1|, PREDICTED: XK-related protein 2 [Stegastes partitus]	68	0
g43	scaffold 1	2045.2	2068	+	gi|225543532|ref|NP_001014335.2|, transmembrane protein 35 [Danio rerio]	90.62	1.21954e-92
g44	scaffold 1	2115.8	2190.7	+	gi|1025059188|ref|XP_016332553.1|, PREDICTED: dystrophin-related protein 2 isoform X2 [Sinocyclocheilus anshuiensis]	72.87	0
g45	scaffold 1	2195.4	2197.5	+	gi|966636724|gb|KTF71828.1|, hypothetical protein cypCar_00049379 [Cyprinus carpio]	70.96	7.238e-166
g46	scaffold 1	2210.9	2199.4	-	gi|929087727|ref|XP_014054497.1|, PREDICTED: tyrosine-protein kinase BTK isoform X1 [Salmo salar]	76.07	0
g47	scaffold 1	2218.1	2219.5	+	gi|537131945|gb|ERE65698.1|, 60S ribosomal protein L36a-like protein [Cricetulus griseus]	95.24	2.24471e-64
g48	scaffold 1	2257.1	2246.3	-	gi|47226189|emb|CAG08336.1|, unnamed protein product, partial [Tetraodon nigroviridis]	88.69	0
g49	scaffold 1	3054.8	3030.1	-	gi|941795597|ref|XP_014326848.1|, PREDICTED: protocadherin-19-like [Xiphophorus maculatus]	75.65	6.4266e-87
g50	scaffold 1	3091.8	3082.3	-	gi|573890437|ref|XP_006632980.1|, PREDICTED: protocadherin-19 isoform X2 [Lepisosteus oculatus]	84.13	0
g51	scaffold 1	3312	3331.4	+	gi|225707604|gb|ACO09648.1|, Tenomodulin [Osmerus mordax]	67.5	2.10881e-120
g52	scaffold 1	3369.4	3353.6	-	gi|573890681|ref|XP_006633101.1|, PREDICTED: ETS-related transcription factor Elf-1-like isoform X1 [Lepisosteus oculatus]	68.43	0
g55	scaffold 1	3422.1	3407.2	-	gi|929232838|ref|XP_013992951.1|, PREDICTED: apoptosis-inducing factor 1, mitochondrial isoform X3 [Salmo salar]	74.19	0
g56	scaffold 1	3426.6	3456.8	+	gi|938068281|gb|KPP67728.1|, methionine--tRNA ligase, mitochondrial-like [Scleropages formosus]	71.48	0
g57	scaffold 1	3511.9	3457.6	-	gi|974053066|ref|XP_015243937.1|, PREDICTED: ecto-NOX disulfide-thiol exchanger 2-like [Cyprinodon variegatus]	85.36	1.31967e-39
g58	scaffold 1	3539.6	3518.4	-	gi|528499823|ref|XP_005173206.1|, PREDICTED: ecto-NOX disulfide-thiol exchanger 2 isoform X2 [Danio rerio]	68.92	8.3553e-21
g61	scaffold 1	3665.3	3655.6	-	gi|972981618|ref|XP_015207108.1|, PREDICTED: matrix-remodeling-associated protein 5-like [Lepisosteus oculatus]	38.98	0
g62	scaffold 1	3889.5	3884.3	-	No hit
g63	scaffold 1	3905.9	3903.5	-	gi|1042365272|ref|XP_017326725.1|, PREDICTED: uncharacterized protein LOC108267243 [Ictalurus punctatus]	44.19	3.18143e-29
g64	scaffold 1	3992.6	3990.1	-	gi|972982011|ref|XP_015207292.1|, PREDICTED: SLIT and NTRK-like protein 4 [Lepisosteus oculatus]	83.49	0
g65	scaffold 1	4107	4105.1	-	gi|1007795282|ref|XP_015796445.1|, PREDICTED: uncharacterized protein LOC107372757 [Nothobranchius furzeri]	67.24	1.81158e-12
g68	scaffold 1	4398	4410.3	+	gi|972982017|ref|XP_015207295.1|, PREDICTED: AF4/FMR2 family member 2 isoform X1 [Lepisosteus oculatus]	61.84	1.04495e-134
g71	scaffold 1	4473	4519.3	+	gi|1020514807|ref|XP_016096647.1|, PREDICTED: AF4/FMR2 family member 2-like [Sinocyclocheilus grahami]	63.7	0
g72	scaffold 1	4567.5	4596	+	gi|728892447|gb|AIZ00423.1|, lysozyme [Anguilla japonica]	79.89	8.7423e-90
g73	scaffold 1	4610.8	4604.4	-	gi|972980976|ref|XP_015206833.1|, PREDICTED: LON peptidase N-terminal domain and RING finger protein 3 [Lepisosteus oculatus]	68.1	0
g74	scaffold 1	4619.5	4612.1	-	gi|972980979|ref|XP_006632837.2|, PREDICTED: COMM domain-containing protein 5-like [Lepisosteus oculatus]	79.63	4.74632e-123
g75	scaffold 1	4620.5	4622.7	+	gi|1041147555|ref|XP_017260443.1|, PREDICTED: protein FAM199X, partial [Kryptolebias marmoratus]	69.71	2.34606e-80
g76	scaffold 1	4715	4632.8	-	gi|1049280977|ref|XP_017581165.1|, PREDICTED: glypican-4-like [Pygocentrus nattereri]	80.83	0
g77	scaffold 2	0.7	22	+	gi|808871841|gb|KKF21419.1|, Gap junction beta-1 protein [Larimichthys crocea]	49.27	0
g78	scaffold 2	28.6	29.8	+	gi|929083526|ref|XP_014052288.1|, PREDICTED: gap junction alpha-3 protein-like [Salmo salar]	67.28	5.03574e-179
g79	scaffold 2	45.4	36.6	-	gi|1049243513|ref|XP_017560785.1|, PREDICTED: voltage-dependent anion-selective channel protein 1 [Pygocentrus nattereri]	88.34	1.14302e-180
g80	scaffold 2	53.5	48	-	gi|45361393|ref|NP_989274.1|, serine/threonine-protein phosphatase 2A catalytic subunit alpha isoform [Xenopus tropicalis]	99.35	0
g81	scaffold 2	55.8	60.2	+	gi|573888151|ref|XP_006631846.1|, PREDICTED: ubiquitin-conjugating enzyme E2 B [Lepisosteus oculatus]	96.79	2.48263e-104
g82	scaffold 2	76.9	63.3	-	gi|1024991361|ref|XP_016315811.1|, PREDICTED: GTP-binding protein SAR1b [Sinocyclocheilus anshuiensis]	93.26	9.62783e-114
g84	scaffold 2	218.4	246.2	+	gi|1049252538|ref|XP_017565722.1|, PREDICTED: 5-hydroxytryptamine receptor 2C-like [Pygocentrus nattereri]	71.95	0
g85	scaffold 2	266	278.3	+	gi|1042365220|ref|XP_017326696.1|, PREDICTED: wiskott-Aldrich syndrome protein family member 3-like isoform X2 [Ictalurus punctatus]	69.01	7.87899e-155
g86	scaffold 2	289.5	288.6	-	gi|1024934592|ref|XP_016316581.1|, PREDICTED: G-protein coupled receptor 12-like [Sinocyclocheilus anshuiensis]	88.58	0
g87	scaffold 2	305.2	312.4	+	gi|972981088|ref|XP_015206881.1|, PREDICTED: diacylglycerol kinase kappa isoform X4 [Lepisosteus oculatus]	84.13	1.41316e-24
g89	scaffold 2	345	370.3	+	gi|1049252612|ref|XP_017565762.1|, PREDICTED: diacylglycerol kinase eta-like isoform X1 [Pygocentrus nattereri]	85.18	0
g90	scaffold 2	381.9	373.9	-	gi|1020426030|ref|XP_016131630.1|, PREDICTED: cysteine and histidine-rich domain-containing protein 1-like [Sinocyclocheilus grahami]	73.41	0
g91	scaffold 2	421.7	388.9	-	gi|620945107|ref|XP_007664878.1|, PREDICTED: phosphatidylinositol-binding clathrin assembly protein-like isoform X1 [Ornithorhynchus anatinus]	65.52	6.93701e-154
g92	scaffold 2	434.7	438.6	+	gi|831308036|ref|XP_012686311.1|, PREDICTED: ras-related protein Rab-39B [Clupea harengus]	98.12	4.13399e-151
g93	scaffold 2	447.3	444	-	gi|1049252598|ref|XP_017565754.1|, PREDICTED: prefoldin subunit 3 [Pygocentrus nattereri]	92.31	1.12796e-129
g94	scaffold 2	486.4	449.6	-	gi|929088867|ref|XP_014055113.1|, PREDICTED: serine protease 23-like [Salmo salar]	83.88	0
g95	scaffold 2	502.8	492.2	-	gi|929088863|ref|XP_014055110.1|, PREDICTED: cationic amino acid transporter 3 [Salmo salar]	79.38	0
g97	scaffold 2	535.1	516.1	-	gi|972981800|ref|XP_015207196.1|, PREDICTED: sorting nexin-12 isoform X2 [Lepisosteus oculatus]	98.11	3.66106e-103
g98	scaffold 2	539.7	544.1	+	gi|972981426|ref|XP_015207025.1|, PREDICTED: forkhead box protein O4-like [Lepisosteus oculatus]	61.71	6.50023e-80
g99	scaffold 2	561.4	555.7	-	gi|929112874|ref|XP_014067798.1|, PREDICTED: sestrin-3-like [Salmo salar]	59.47	0
g100	scaffold 2	587.3	590.8	+	gi|972981903|ref|XP_015207244.1|, PREDICTED: cytokine receptor common subunit gamma-like [Lepisosteus oculatus]	41.98	1.09758e-40
g101	scaffold 2	606.5	591.5	-	gi|597790934|ref|XP_007258719.1|, PREDICTED: ras-related protein Rap-2c [Astyanax mexicanus]	98.91	1.53549e-124
g102	scaffold 2	613	619.7	+	gi|938073785|gb|KPP71354.1|, hypothetical protein Z043_109746 [Scleropages formosus]	66.73	0
g103	scaffold 2	672	627.8	-	gi|1020402766|ref|XP_016100588.1|, PREDICTED: heparan-sulfate 6-O-sulfotransferase 2 [Sinocyclocheilus grahami]	71.52	0
g104	scaffold 2	692.3	677.6	-	gi|929301827|ref|XP_014028353.1|, PREDICTED: glypican-6-like isoform X1 [Salmo salar]	69.07	0
g105	scaffold 2	796.5	716.2	-	gi|742091759|ref|XP_010896099.1|, PREDICTED: glypican-3 [Esox lucius]	75.65	4.80459e-150
g106	scaffold 2	808.5	809.6	+	gi|966708241|gb|KTG40479.1|, hypothetical protein cypCar_00006193 [Cyprinus carpio]	38.98	1.12812e-48
g107	scaffold 2	817.2	813	-	gi|742091771|ref|XP_010896133.1|, PREDICTED: calcium-binding protein 39 [Esox lucius]	84.28	0
g108	scaffold 2	823.8	828.3	+	gi|972982025|ref|XP_006633049.2|, PREDICTED: PHD finger protein 6 [Lepisosteus oculatus]	80.29	0
g109	scaffold 2	832.5	844.5	+	gi|225708596|gb|ACO10144.1|, Hypoxanthine-guanine phosphoribosyltransferase [Osmerus mordax]	89.64	2.14487e-118
g110	scaffold 2	857.7	897.9	+	gi|938066796|gb|KPP66788.1|, integrator complex subunit 6-like [Scleropages formosus]	82.74	0
g111	scaffold 2	902.4	901.1	-	gi|938066795|gb|KPP66787.1|, membrane magnesium transporter 1-like [Scleropages formosus]	79.41	2.53805e-53
g112	scaffold 2	904.2	915	+	gi|929089062|ref|XP_014055217.1|, PREDICTED: sodium/hydrogen exchanger 6-like isoform X1 [Salmo salar]	74.8	0
g113	scaffold 2	921.3	920.1	-	No hit
g114	scaffold 2	929.8	935.1	+	gi|54400313|dbj|BAD66671.1|, four-and-a-half LIM domain protein 5 [Anguilla japonica]	86.65	0
g115	scaffold 2	977.3	936.3	-	gi|1024970035|ref|XP_016306389.1|, PREDICTED: MAP7 domain-containing protein 2-like isoform X1 [Sinocyclocheilus anshuiensis]	45.41	8.76326e-141
g116	scaffold 2	978.4	1001.3	+	gi|929089040|ref|XP_014055205.1|, PREDICTED: G-protein coupled receptor 64-like isoform X2 [Salmo salar]	47.46	0
g117	scaffold 2	1014.7	1023	+	gi|929089030|ref|XP_014055200.1|, PREDICTED: pinopsin-like [Salmo salar]	65.55	2.95391e-168
g118	scaffold 2	1030.1	1034.5	+	gi|929089267|ref|XP_014055326.1|, PREDICTED: CD40 ligand-like isoform X2 [Salmo salar]	43.91	1.17808e-55
g119	scaffold 2	1069.5	1041	-	gi|1025126023|ref|XP_016413676.1|, PREDICTED: rho guanine nucleotide exchange factor 6 isoform X2 [Sinocyclocheilus rhinocerous]	74.1	0
g120	scaffold 2	1074.5	1114.7	+	gi|929114054|ref|XP_014068430.1|, PREDICTED: autophagy-related protein 2 homolog A-like isoform X2 [Salmo salar]	73.14	0
g121	scaffold 2	1121.5	1118.2	-	gi|929208517|ref|XP_013984574.1|, PREDICTED: peroxiredoxin-5, mitochondrial-like isoform X2 [Salmo salar]	88.67	1.3255e-92
g122	scaffold 2	1122.5	1124.5	+	gi|1041071990|ref|XP_017263633.1|, PREDICTED: multifunctional methyltransferase subunit TRM112-like protein [Kryptolebias marmoratus]	84.55	7.31499e-71
g123	scaffold 2	1137.7	1131	-	gi|1020491478|ref|XP_016151543.1|, PREDICTED: estrogen-related receptor gamma-like [Sinocyclocheilus grahami]	86.03	7.45956e-174
g124	scaffold 2	1150.9	1155.6	+	gi|1049215587|ref|XP_017544934.1|, PREDICTED: transforming growth factor beta-2-like [Pygocentrus nattereri]	80.48	0
g125	scaffold 2	1169.2	1161.6	-	gi|15778132|dbj|BAB68513.1|, hatching enzyme EHE4 [Anguilla japonica]	94.13	1.08344e-173
g126	scaffold 2	1171.5	1191	+	gi|15778138|dbj|BAB68516.1|, hatching enzyme EHE10 [Anguilla japonica]	91.4	0
g127	scaffold 2	1209	1194.2	-	gi|929208422|ref|XP_013984566.1|, PREDICTED: potassium channel subfamily K member 4-like [Salmo salar]	61.23	0
g128	scaffold 2	1243.9	1210.8	-	gi|831276240|ref|XP_012695303.1|, PREDICTED: centromere protein F-like [Clupea harengus]	44.02	1.4926e-120
g129	scaffold 2	1276.3	1253.5	-	gi|966644983|gb|KTF79895.1|, hypothetical protein cypCar_00012226 [Cyprinus carpio]	72.09	9.3105e-77
g130	scaffold 2	1281.9	1284.6	+	gi|1042287803|ref|XP_017341575.1|, PREDICTED: nucleoside diphosphate-linked moiety X motif 22 [Ictalurus punctatus]	46.64	4.13448e-124
g131	scaffold 2	1292.9	1285.7	-	gi|966666033|gb|KTF99892.1|, hypothetical protein cypCar_00025116 [Cyprinus carpio]	85.27	0
g132	scaffold 2	1306.4	1297.2	-	gi|938058777|gb|KPP62209.1|, heterogeneous nuclear ribonucleoprotein U-like protein 2-like, partial [Scleropages formosus]	52.72	0
g133	scaffold 2	1309.4	1308	-	gi|742211987|ref|XP_010896666.1|, PREDICTED: transmembrane protein 179 [Esox lucius]	81.25	3.32385e-127
g134	scaffold 2	1311.7	1313.6	+	gi|938058779|gb|KPP62211.1|, tetratricopeptide repeat protein 9c-like [Scleropages formosus]	79.9	4.98735e-113
g135	scaffold 2	1328.6	1315.8	-	gi|938058780|gb|KPP62212.1|, hypothetical protein Z043_119618 [Scleropages formosus]	54.89	0
g136	scaffold 2	1332.3	1333.2	+	gi|938083404|gb|KPP78427.1|, microtubule-associated proteins 1A/1B light chain 3C-like [Scleropages formosus]	81.91	1.30504e-49
g137	scaffold 2	1362.1	1343.6	-	gi|742099956|ref|XP_010868930.1|, PREDICTED: EH domain-containing protein 1-like [Esox lucius]	71.03	0
g138	scaffold 2	1371.8	1391.8	+	gi|335281470|ref|XP_003353812.1|, PREDICTED: protein cornichon homolog 2 isoform X2 [Sus scrofa]	91.3	1.01888e-87
g139	scaffold 2	1402.8	1393	-	gi|1042370929|ref|XP_017329715.1|, PREDICTED: UBX domain-containing protein 1 isoform X3 [Ictalurus punctatus]	63.38	2.08011e-119
g140	scaffold 2	1404.1	1405.3	+	gi|642122269|emb|CDQ63649.1|, unnamed protein product [Oncorhynchus mykiss]	75.54	9.4155e-73
g141	scaffold 2	1440.6	1407	-	gi|597765063|ref|XP_007246439.1|, PREDICTED: neutral alpha-glucosidase AB [Astyanax mexicanus]	80.31	0
g142	scaffold 2	1444.6	1455.1	+	gi|465954241|gb|EMP25792.1|, Atlastin-3 [Chelonia mydas]	43.69	2.85366e-122
g143	scaffold 2	1491	1457.4	-	gi|597765065|ref|XP_007246440.1|, PREDICTED: N-terminal kinase-like protein [Astyanax mexicanus]	69.58	0
g144	scaffold 2	1492.6	1538.9	+	gi|1020498257|ref|XP_016087814.1|, PREDICTED: girdin-like [Sinocyclocheilus grahami]	50.91	0
g145	scaffold 2	1541.3	1553.7	+	gi|938085244|gb|KPP79904.1|, ribosomal protein S6 kinase alpha-4-like, partial [Scleropages formosus]	75.51	0
g146	scaffold 2	1593.8	1561.9	-	gi|938085243|gb|KPP79903.1|, hypothetical protein Z043_100481 [Scleropages formosus]	74.92	7.54839e-43
g148	scaffold 2	1627.4	1670.1	+	gi|528767155|gb|EPY86814.1|, fermitin family 3 short form-like protein [Camelus ferus]	66.5	0
g149	scaffold 2	1674.4	1673.3	-	gi|1020422269|ref|XP_016130209.1|, PREDICTED: tRNA 2'-phosphotransferase 1 isoform X1 [Sinocyclocheilus grahami]	78.62	1.45157e-78
g150	scaffold 2	1676.8	1692.2	+	gi|742099868|ref|XP_010868904.1|, PREDICTED: histone acetyltransferase KAT5 isoform X2 [Esox lucius]	86.2	0
g151	scaffold 2	1696.6	1693.9	-	gi|938081627|gb|KPP77079.1|, Ribonuclease H2 subunit C-like [Scleropages formosus]	73.64	6.30808e-62
g152	scaffold 2	1704.4	1706.3	+	gi|938081628|gb|KPP77080.1|, hepatocyte nuclear factor 3-gamma-like [Scleropages formosus]	64.74	4.89316e-88
g153	scaffold 2	1722.9	1712.5	-	gi|1025126448|ref|XP_016413751.1|, PREDICTED: glutamic acid-rich protein-like isoform X2 [Sinocyclocheilus rhinocerous]	31.71	1.7828e-32
g154	scaffold 2	1723.9	1727.1	+	gi|938081629|gb|KPP77081.1|, putative palmitoyltransferase ZDHHC24 [Scleropages formosus]	87.46	0
g155	scaffold 2	1738.8	1733.8	-	gi|831315255|ref|XP_012690232.1|, PREDICTED: cation channel sperm-associated protein 1-like [Clupea harengus]	60.96	2.09233e-64
g156	scaffold 2	1755.4	1794.9	+	gi|831315257|ref|XP_012690233.1|, PREDICTED: signal-induced proliferation-associated protein 1 [Clupea harengus]	61.98	0
g157	scaffold 2	1810.5	1841	+	gi|1025189692|ref|XP_016423356.1|, PREDICTED: sodium/potassium/calcium exchanger 3-like [Sinocyclocheilus rhinocerous]	72.98	0
g158	scaffold 2	1863.4	1864.9	+	gi|938065802|gb|KPP66175.1|, muscarinic acetylcholine receptor M1-like [Scleropages formosus]	66.54	0
g159	scaffold 2	1882	1871.2	-	gi|617435431|ref|XP_007563284.1|, PREDICTED: zinc finger protein ubi-d4 isoform X4 [Poecilia formosa]	81.05	0
g160	scaffold 2	1936	1890.4	-	gi|808859189|gb|KKF11379.1|, DNA polymerase alpha subunit B [Larimichthys crocea]	69.63	0
g161	scaffold 2	2004.5	1947.2	-	gi|1049259294|ref|XP_017569387.1|, PREDICTED: spectrin beta chain, non-erythrocytic 1-like isoform X2 [Pygocentrus nattereri]	35.67	0
g163	scaffold 2	2081.9	2022.9	-	gi|929082711|ref|XP_014051842.1|, PREDICTED: latent-transforming growth factor beta-binding protein 3-like isoform X7 [Salmo salar]	56.56	0
g164	scaffold 2	2100.2	2097	-	gi|1024948010|ref|XP_016363111.1|, PREDICTED: LRRN4 C-terminal-like protein [Sinocyclocheilus anshuiensis]	48	5.60293e-52
g165	scaffold 2	2176.7	2126.3	-	gi|47227237|emb|CAG00599.1|, unnamed protein product, partial [Tetraodon nigroviridis]	72.97	0
g166	scaffold 2	2214.8	2229	+	gi|938057067|gb|KPP61330.1|, WD repeat-containing protein 44-like [Scleropages formosus]	60.33	0
g167	scaffold 2	2247.2	2232.8	-	gi|929204910|ref|XP_013984489.1|, PREDICTED: U2 snRNP-associated SURP motif-containing protein-like isoform X2 [Salmo salar]	60.56	0
g168	scaffold 2	2258.5	2308.9	+	gi|1049282835|ref|XP_017537823.1|, PREDICTED: leucine-rich repeat and calponin homology domain-containing protein 2 isoform X3 [Pygocentrus nattereri]	75.82	0
g169	scaffold 2	2311.7	2310.7	-	gi|938060520|gb|KPP63175.1|, protein TSSC4-like [Scleropages formosus]	48.08	1.6032e-69
g170	scaffold 2	2317.9	2347.7	+	gi|573889883|ref|XP_006632705.1|, PREDICTED: monocarboxylate transporter 8 [Lepisosteus oculatus]	64.65	0
g171	scaffold 2	2389	2388.4	-	gi|938043409|gb|KPP56807.1|, hypothetical protein Z043_125536 [Scleropages formosus]	95	2.19146e-35
g172	scaffold 2	2396.5	2393.5	-	gi|657535390|ref|XP_008274438.1|, PREDICTED: transmembrane protein 47-like [Stegastes partitus]	50.88	2.46173e-40
g173	scaffold 2	2400.6	2432.5	+	gi|972980460|ref|XP_006632686.2|, PREDICTED: neuronal migration protein doublecortin [Lepisosteus oculatus]	94.07	4.46474e-155
g174	scaffold 2	2448.6	2458.4	+	gi|972980460|ref|XP_006632686.2|, PREDICTED: neuronal migration protein doublecortin [Lepisosteus oculatus]	84.67	3.62485e-71
g175	scaffold 2	2473.3	2483.5	+	gi|573889916|ref|XP_006632721.1|, PREDICTED: calpain-6 [Lepisosteus oculatus]	68.88	0
g176	scaffold 2	2502.9	2487.4	-	gi|972980499|ref|XP_015206622.1|, PREDICTED: serine/threonine-protein kinase PAK 3 isoform X2 [Lepisosteus oculatus]	85.37	0
g177	scaffold 2	2519.4	2551.8	+	gi|972980302|ref|XP_015206544.1|, PREDICTED: chromosome-associated kinesin KIF4A [Lepisosteus oculatus]	68.9	0
g178	scaffold 2	2570.6	2602.1	+	gi|974990500|gb|ALZ48575.1|, AMME syndrome candidate 1 protein [Carassius auratus auratus]	79.85	8.06619e-89
g179	scaffold 2	2645.8	2609.1	-	gi|938078193|gb|KPP74504.1|, coagulation factor VIII-like, partial [Scleropages formosus]	38.21	0
g180	scaffold 2	2652.2	2663	+	gi|972980473|ref|XP_015206611.1|, PREDICTED: amine oxidase [flavin-containing]	77.8	0
g181	scaffold 2	2670.6	2668.9	-	gi|573889909|ref|XP_006632718.1|, PREDICTED: FUN14 domain-containing protein 2 [Lepisosteus oculatus]	88.81	7.79609e-88
g182	scaffold 2	2688	2702	+	gi|1049264784|ref|XP_017572378.1|, PREDICTED: Kv channel-interacting protein 1 isoform X2 [Pygocentrus nattereri]	81.05	3.76293e-110
g183	scaffold 2	2707	2705.1	-	gi|938079639|gb|KPP75595.1|, histamine H2 receptor-like [Scleropages formosus]	64.53	1.33521e-139
g184	scaffold 2	2717.7	2749.5	+	gi|974100522|ref|XP_015248966.1|, PREDICTED: dedicator of cytokinesis protein 2 [Cyprinodon variegatus]	77.04	0
g185	scaffold 2	2752.7	2763.5	+	gi|1042285879|ref|XP_017341215.1|, PREDICTED: dedicator of cytokinesis protein 2 isoform X2 [Ictalurus punctatus]	71.43	4.69607e-31
g186	scaffold 2	2768.5	2767	-	gi|642055812|emb|CDQ91519.1|, unnamed protein product [Oncorhynchus mykiss]	38.96	1.51075e-63
g187	scaffold 2	2779.6	2837.9	+	gi|742203140|ref|XP_010894073.1|, PREDICTED: dedicator of cytokinesis protein 2 isoform X2 [Esox lucius]	73.37	0
g188	scaffold 2	2847.3	2840.3	-	gi|831287079|ref|XP_012674882.1|, PREDICTED: fibroblast growth factor 18-like isoform X2 [Clupea harengus]	88.44	2.9581e-123
g189	scaffold 2	2885.1	3075.8	+	gi|657557160|ref|XP_008282798.1|, PREDICTED: protocadherin-10-like, partial [Stegastes partitus]	39.48	0
g190	scaffold 2	3092	3322.6	+	gi|768937397|ref|XP_011608931.1|, PREDICTED: uncharacterized protein LOC101077501, partial [Takifugu rubripes]	50.24	0
g192	scaffold 2	3387.5	3349.7	-	gi|938080978|gb|KPP76589.1|, hypothetical protein Z043_104054, partial [Scleropages formosus]	62.71	1.34524e-125
g195	scaffold 2	3466.9	3429.4	-	gi|1025202459|ref|XP_016426462.1|, PREDICTED: LOW QUALITY PROTEIN: protein diaphanous homolog 1-like [Sinocyclocheilus rhinocerous]	55.12	3.16224e-158
g197	scaffold 2	3556.4	3507	-	gi|657541254|ref|XP_008276549.1|, PREDICTED: short transient receptor potential channel 7 isoform X1 [Stegastes partitus]	67.53	0
g198	scaffold 2	3656.9	3635.5	-	gi|972977955|ref|XP_015205470.1|, PREDICTED: testican-1 isoform X1 [Lepisosteus oculatus]	81.78	9.37252e-142
g200	scaffold 2	3713.1	3687.1	-	gi|992176652|ref|XP_015456504.1|, PREDICTED: agrin-like, partial [Astyanax mexicanus]	43.26	9.30841e-23
g203	scaffold 2	3769.9	3764	-	No hit
g205	scaffold 2	3819.5	3859.2	+	No hit
g206	scaffold 2	3888.5	3862.3	-	gi|972977530|ref|XP_015205284.1|, PREDICTED: protein bicaudal C homolog 1-B-like [Lepisosteus oculatus]	52.15	0
g207	scaffold 2	3895.6	3907	+	gi|1049251628|ref|XP_017565221.1|, PREDICTED: death ligand signal enhancer isoform X1 [Pygocentrus nattereri]	48.58	1.75818e-131
g208	scaffold 2	3947.6	3909.3	-	gi|938082185|gb|KPP77495.1|, protocadherin-12-like [Scleropages formosus]	66.91	0
g209	scaffold 2	4043.9	3950.5	-	gi|938080932|gb|KPP76558.1|, calnexin-like, partial [Scleropages formosus]	84.15	0
g211	scaffold 2	4094.7	4099.7	+	gi|573888643|ref|XP_006632090.1|, PREDICTED: sequestosome-1 [Lepisosteus oculatus]	60.18	0
g212	scaffold 2	4104.4	4100.6	-	gi|1049256695|ref|XP_017567987.1|, PREDICTED: UPF0544 protein C5orf45 homolog isoform X2 [Pygocentrus nattereri]	58.49	1.33975e-45
g213	scaffold 2	4127.8	4108.1	-	gi|938080936|gb|KPP76562.1|, TBC1 domain family member 9B-like, partial [Scleropages formosus]	81.72	0
g214	scaffold 2	4167.2	4133	-	gi|972977764|ref|XP_015205386.1|, PREDICTED: E3 ubiquitin-protein ligase RNF130 isoform X1 [Lepisosteus oculatus]	66.74	1.48461e-126
g215	scaffold 2	4180.2	4172.5	-	gi|972977768|ref|XP_006631961.2|, PREDICTED: E3 ubiquitin-protein ligase RNF130 isoform X2 [Lepisosteus oculatus]	67.02	2.66063e-31
g216	scaffold 2	4190.4	4242.7	+	gi|929112219|ref|XP_014067442.1|, PREDICTED: proteinase-activated receptor 4-like [Salmo salar]	69.03	2.27173e-147
g228	scaffold 2	4727.8	4711.6	-	gi|602657909|ref|XP_007434666.1|, PREDICTED: protocadherin-9-like [Python bivittatus]	73.08	5.89062e-54
g230	scaffold 2	4795.6	4765.3	-	gi|641781676|ref|XP_008173383.1|, PREDICTED: protocadherin-9-like, partial [Chrysemys picta bellii]	98.65	5.89862e-38
g232	scaffold 2	4805.6	4874.1	+	No hit
g233	scaffold 2	4884.8	4875.4	-	gi|742249410|ref|XP_010866449.1|, PREDICTED: protocadherin-1-like isoform X2 [Esox lucius]	81.92	0
g239	scaffold 2	5084.3	5086.9	+	No hit
g244	scaffold 2	5330.2	5330.7	+	gi|973216370|ref|XP_015194688.1|, PREDICTED: angiogenin-4-like [Lepisosteus oculatus]	41.96	1.11686e-25
g245	scaffold 2	5356.6	5347.9	-	gi|742228645|ref|XP_010900445.1|, PREDICTED: glypican-2 isoform X1 [Esox lucius]	80.09	4.35458e-114
g246	scaffold 2	5359.5	5396.1	+	gi|929087968|ref|XP_014054625.1|, PREDICTED: DNA replication licensing factor MCM7 isoform X1 [Salmo salar]	83.54	0
g247	scaffold 2	5402.5	5397.8	-	gi|657529157|ref|XP_008293526.1|, PREDICTED: COP9 signalosome complex subunit 6 isoform X2 [Stegastes partitus]	97.78	0
g248	scaffold 2	5403.3	5407.4	+	gi|831319928|ref|XP_012692773.1|, PREDICTED: F-box/LRR-repeat protein 12 [Clupea harengus]	68.67	2.36529e-118
g249	scaffold 2	5428.7	5434.3	+	gi|642112049|emb|CDQ70339.1|, unnamed protein product [Oncorhynchus mykiss]	59.39	0
g250	scaffold 2	5501.1	5454.9	-	gi|597780223|ref|XP_007253705.1|, PREDICTED: serine/threonine-protein phosphatase 2B catalytic subunit alpha isoform-like [Astyanax mexicanus]	69.6	0
g251	scaffold 2	5519	5503.3	-	gi|1020513249|ref|XP_016095812.1|, PREDICTED: serine/threonine-protein phosphatase 2B catalytic subunit alpha isoform-like [Sinocyclocheilus grahami]	97.01	6.02728e-36
g252	scaffold 2	5526	5536.8	+	gi|946775373|ref|XP_014399512.1|, PREDICTED: ubiquitin-conjugating enzyme E2 D3-like [Myotis brandtii]	68.35	2.38266e-24
g254	scaffold 2	5635	5614.8	-	gi|1040675246|ref|XP_017208258.1|, PREDICTED: uncharacterized protein LOC445149 isoform X1 [Danio rerio]	50	8.16995e-15
g255	scaffold 2	5641.2	5670.6	+	gi|1007704138|ref|XP_015798377.1|, PREDICTED: PH and SEC7 domain-containing protein 2-like [Nothobranchius furzeri]	56.61	2.19681e-150
g256	scaffold 2	5671.4	5672.1	+	gi|938059005|gb|KPP62337.1|, PH and SEC7 domain-containing protein 2-like [Scleropages formosus]	70.94	1.48793e-49
g257	scaffold 2	5689.5	5688.6	-	gi|929082259|ref|XP_014051600.1|, PREDICTED: transcriptional activator protein Pur-alpha-like [Salmo salar]	93.33	0
g258	scaffold 2	5695.3	5707.5	+	gi|929082255|ref|XP_014051597.1|, PREDICTED: pro-neuregulin-2, membrane-bound isoform-like, partial [Salmo salar]	80.75	1.31742e-84
g260	scaffold 3	11.2	73.8	+	No hit
g261	scaffold 3	87.9	120.6	+	gi|1049242631|ref|XP_017560301.1|, PREDICTED: PX domain-containing protein kinase-like protein isoform X1 [Pygocentrus nattereri]	82.15	0
g262	scaffold 3	196.4	143.3	-	gi|966658350|gb|KTF93204.1|, hypothetical protein cypCar_00011236 [Cyprinus carpio]	42.78	0
g263	scaffold 3	199.6	200.2	+	gi|831288022|ref|XP_012675391.1|, PREDICTED: coiled-coil domain-containing glutamate-rich protein 1-like [Clupea harengus]	72.17	5.18504e-99
g264	scaffold 3	219.4	209.2	-	gi|938066694|gb|KPP66723.1|, nucleolar protein 8-like [Scleropages formosus]	44.31	0
g265	scaffold 3	243.7	232.4	-	gi|573886739|ref|XP_006631164.1|, PREDICTED: osteomodulin [Lepisosteus oculatus]	63.71	1.40495e-160
g266	scaffold 3	269.3	258.4	-	gi|1042316481|ref|XP_017305654.1|, PREDICTED: asporin [Ictalurus punctatus]	68.01	1.46393e-177
g267	scaffold 3	327.3	275.8	-	gi|1024962592|ref|XP_016302392.1|, PREDICTED: extracellular matrix protein 2-like [Sinocyclocheilus anshuiensis]	49.33	0
g268	scaffold 3	332.7	340	+	gi|597734758|ref|XP_007229671.1|, PREDICTED: ATR-interacting protein [Astyanax mexicanus]	47.96	4.93616e-161
g269	scaffold 3	345.7	340.7	-	gi|617352715|ref|XP_007549246.1|, PREDICTED: protein shisa-5 [Poecilia formosa]	59.25	5.50249e-20
g270	scaffold 3	368.7	374.6	+	gi|1049220551|ref|XP_017548273.1|, PREDICTED: 5-aminolevulinate synthase, nonspecific, mitochondrial [Pygocentrus nattereri]	80.97	0
g271	scaffold 3	387.9	400	+	gi|902917956|ref|XP_013047423.1|, PREDICTED: POC1 centriolar protein homolog A isoform X1 [Anser cygnoides domesticus]	47.8	1.70992e-114
g272	scaffold 3	407.5	421.9	+	gi|972972975|ref|XP_015203507.1|, PREDICTED: POC1 centriolar protein homolog A isoform X3 [Lepisosteus oculatus]	71.88	2.21154e-19
g273	scaffold 3	440.8	455.3	+	No hit
g274	scaffold 3	468.8	477.5	+	gi|573886446|ref|XP_006631073.1|, PREDICTED: dual specificity protein phosphatase 7 isoform X1 [Lepisosteus oculatus]	96.57	0
g275	scaffold 3	573	563.5	-	gi|556948579|ref|XP_005987103.1|, PREDICTED: troponin C, slow skeletal and cardiac muscles [Latimeria chalumnae]	98.01	1.23082e-98
g276	scaffold 3	575.1	645.9	+	gi|831541486|ref|XP_012724747.1|, PREDICTED: isoleucine--tRNA ligase, cytoplasmic [Fundulus heteroclitus]	76.06	0
g278	scaffold 3	745.1	747.4	+	gi|765119656|ref|XP_011473152.1|, PREDICTED: plasma membrane calcium-transporting ATPase 2 isoform X6 [Oryzias latipes]	75.64	2.86931e-32
g279	scaffold 3	762.3	813.9	+	gi|727058721|ref|XP_010408054.1|, PREDICTED: LOW QUALITY PROTEIN: plasma membrane calcium-transporting ATPase 2 [Corvus cornix cornix]	81.02	0
g280	scaffold 3	845.9	883.4	+	gi|573886469|ref|XP_006631084.1|, PREDICTED: sodium- and chloride-dependent GABA transporter 3 [Lepisosteus oculatus]	83.98	0
g281	scaffold 3	935.8	943.8	+	gi|966644480|gb|KTF79392.1|, hypothetical protein cypCar_00035783 [Cyprinus carpio]	90.22	0
g282	scaffold 3	1051.8	1085.3	+	gi|597769079|ref|XP_007248362.1|, PREDICTED: ubiquitin-like modifier-activating enzyme ATG7 [Astyanax mexicanus]	87.02	0
g283	scaffold 3	1123.7	1104	-	gi|972973326|ref|XP_015203669.1|, PREDICTED: transcription cofactor vestigial-like protein 4 isoform X3 [Lepisosteus oculatus]	83.74	3.13986e-112
g284	scaffold 3	1148.6	1144.7	-	gi|1049242434|ref|XP_017560195.1|, PREDICTED: phosphatidate cytidylyltransferase, mitochondrial isoform X1 [Pygocentrus nattereri]	73.83	2.50335e-166
g285	scaffold 3	1164.4	1168.2	+	gi|938058032|gb|KPP61839.1|, hypothetical protein Z043_120017 [Scleropages formosus]	77.69	1.5906e-45
g286	scaffold 3	1190.5	1199.1	+	gi|1049242556|ref|XP_017560261.1|, PREDICTED: synapsin-2 isoform X2 [Pygocentrus nattereri]	88.24	2.00397e-85
g287	scaffold 3	1207.3	1200.5	-	gi|573886484|ref|XP_006631091.1|, PREDICTED: metalloproteinase inhibitor 4 [Lepisosteus oculatus]	68.55	2.00694e-115
g288	scaffold 3	1209.7	1227.4	+	gi|1049242556|ref|XP_017560261.1|, PREDICTED: synapsin-2 isoform X2 [Pygocentrus nattereri]	60.5	6.3213e-148
g289	scaffold 3	1244.9	1255	+	gi|685523471|ref|XP_009198469.1|, PREDICTED: peroxisome proliferator-activated receptor gamma [Papio anubis]	69.57	6.83018e-174
g290	scaffold 3	1264.6	1269.7	+	gi|831274966|ref|XP_012688122.1|, PREDICTED: tRNA-splicing endonuclease subunit Sen2 isoform X1 [Clupea harengus]	48.1	7.42169e-96
g291	scaffold 3	1276.8	1271.6	-	gi|1049242575|ref|XP_017560271.1|, PREDICTED: MKRN2 opposite strand protein-like [Pygocentrus nattereri]	71.8	7.86208e-124
g292	scaffold 3	1279.3	1288	+	gi|1049242569|ref|XP_017560268.1|, PREDICTED: probable E3 ubiquitin-protein ligase makorin-2 [Pygocentrus nattereri]	76.94	9.66271e-144
g293	scaffold 3	1306.6	1290.6	-	gi|972973439|ref|XP_015203722.1|, PREDICTED: RAF proto-oncogene serine/threonine-protein kinase isoform X1 [Lepisosteus oculatus]	91.1	0
g294	scaffold 3	1322.5	1355.3	+	gi|944296240|gb|KQL59630.1|, cat eye syndrome critical region protein 5-like protein [Amazona aestiva]	66.85	0
g295	scaffold 3	1362.8	1360.6	-	gi|597734768|ref|XP_007229676.1|, PREDICTED: ras-related protein Rab-43 isoform X1 [Astyanax mexicanus]	90.38	6.67313e-139
g296	scaffold 3	1368.2	1432.4	+	gi|18496665|gb|AAL74192.1|AF465782_1, ubiquinol-cytochrome c reductase core I protein, partial [Oncorhynchus mykiss]	81.49	0
g297	scaffold 3	1450.5	1452.4	+	gi|938077060|gb|KPP73669.1|, putative G-protein coupled receptor 22 [Scleropages formosus]	72.95	0
g298	scaffold 3	1481.9	1490.2	+	gi|734630505|ref|XP_010743595.1|, PREDICTED: inositol hexakisphosphate kinase 2-like [Larimichthys crocea]	73.1	0
g299	scaffold 3	1504	1515.1	+	gi|498961299|ref|XP_004545398.1|, PREDICTED: protein transport protein Sec61 subunit alpha-like 1 [Maylandia zebra]	99.79	0
g300	scaffold 3	1523.5	1516.3	-	gi|1025281770|ref|XP_016377492.1|, PREDICTED: netrin-4-like [Sinocyclocheilus rhinocerous]	62.46	0
g301	scaffold 3	1536.3	1614.3	+	gi|929224963|ref|XP_013988848.1|, PREDICTED: dynein heavy chain 1, axonemal isoform X2 [Salmo salar]	81.32	0
g302	scaffold 3	1625	1621.6	-	gi|1020954520|ref|XP_005053238.2|, PREDICTED: actin-related protein 2/3 complex subunit 4 [Ficedula albicollis]	100	2.1518e-117
g303	scaffold 3	1626.5	1630.4	+	gi|597786037|ref|XP_007256487.1|, PREDICTED: embryonic stem cell-specific 5-hydroxymethylcytosine-binding protein [Astyanax mexicanus]	71.15	0
g304	scaffold 3	1632.9	1632.2	-	gi|573886934|ref|XP_006631252.1|, PREDICTED: histone H1x [Lepisosteus oculatus]	63.83	2.81031e-53
g305	scaffold 3	1642.2	1636.9	-	gi|1042779741|ref|NP_001316174.1|, ras-related protein Rab-7a [Ictalurus punctatus]	100	3.02149e-151
g306	scaffold 3	1648	1653	+	gi|742148871|ref|XP_010880122.1|, PREDICTED: dolichyl-diphosphooligosaccharide--protein glycosyltransferase subunit 1 [Esox lucius]	88.51	0
g307	scaffold 3	1674.5	1686.9	+	gi|966652506|gb|KTF87408.1|, hypothetical protein cypCar_00025907 [Cyprinus carpio]	87.53	0
g308	scaffold 3	1807.7	1763	-	gi|929289829|ref|XP_014022051.1|, PREDICTED: inter-alpha-trypsin inhibitor heavy chain H3-like isoform X2 [Salmo salar]	68.74	0
g309	scaffold 3	1885.6	1820.9	-	gi|972971606|ref|XP_015202862.1|, PREDICTED: FYVE, RhoGEF and PH domain-containing protein 5 [Lepisosteus oculatus]	55.84	0
g310	scaffold 3	1924.9	1915.4	-	gi|573885833|ref|XP_006630781.1|, PREDICTED: coiled-coil domain-containing protein 174 [Lepisosteus oculatus]	58.99	7.9226e-175
g311	scaffold 3	1925.9	1934.6	+	gi|742149803|ref|XP_010880356.1|, PREDICTED: CCA tRNA nucleotidyltransferase 1, mitochondrial [Esox lucius]	79.52	0
g312	scaffold 3	1959.5	1942.6	-	gi|742147030|ref|XP_010879915.1|, PREDICTED: protein cereblon isoform X2 [Esox lucius]	84.21	2.66162e-150
g313	scaffold 3	2024.4	2026.5	+	gi|317418945|emb|CBN80983.1|, Leucine-rich repeat neuronal protein 1 [Dicentrarchus labrax]	85.75	0
g314	scaffold 3	2059.8	2062.8	+	gi|929224651|ref|XP_013988685.1|, PREDICTED: histone-lysine N-methyltransferase SETMAR-like [Salmo salar]	66.34	2.30492e-133
g315	scaffold 3	2083.1	2189.3	+	gi|972971539|ref|XP_015202830.1|, PREDICTED: inositol 1,4,5-trisphosphate receptor type 1 isoform X9 [Lepisosteus oculatus]	85.64	0
g316	scaffold 3	2197.8	2200.2	+	gi|573885772|ref|XP_006630752.1|, PREDICTED: class E basic helix-loop-helix protein 40 [Lepisosteus oculatus]	79.08	0
g317	scaffold 3	2207	2225.3	+	gi|966701297|gb|KTG33538.1|, hypothetical protein cypCar_00011725 [Cyprinus carpio]	97.41	4.24759e-78
g318	scaffold 3	2268.5	2233.9	-	gi|972971590|ref|XP_015202855.1|, PREDICTED: semaphorin-3F isoform X2 [Lepisosteus oculatus]	89.05	0
g319	scaffold 3	2416.7	2405.3	-	gi|938085637|gb|KPP80217.1|, caM kinase-like vesicle-associated protein-like, partial [Scleropages formosus]	73.94	0
g320	scaffold 3	2512.7	2491.1	-	gi|1020500450|ref|XP_016088996.1|, PREDICTED: macrophage-stimulating protein receptor-like [Sinocyclocheilus grahami]	77.72	0
g321	scaffold 3	2526.7	2520.2	-	gi|573885764|ref|XP_006630748.1|, PREDICTED: vacuolar fusion protein MON1 homolog A [Lepisosteus oculatus]	81.34	0
g322	scaffold 3	2528.6	2534.4	+	gi|929289803|ref|XP_014022036.1|, PREDICTED: E3 ubiquitin-protein ligase TRAIP [Salmo salar]	70.62	0
g323	scaffold 3	2590.4	2586.3	-	gi|938073913|gb|KPP71446.1|, protein FAM212A-like [Scleropages formosus]	74.76	4.83235e-165
g324	scaffold 3	2595.4	2606.9	+	gi|929224086|ref|XP_013988383.1|, PREDICTED: cadherin-related family member 4 [Salmo salar]	59.83	0
g325	scaffold 3	2633.2	2611.1	-	gi|929225941|ref|XP_013989357.1|, PREDICTED: guanine nucleotide-binding protein G(i) subunit alpha-2 isoform X1 [Salmo salar]	73.31	1.6065e-130
g327	scaffold 3	2710.5	2688.6	-	gi|642069670|emb|CDQ88910.1|, unnamed protein product [Oncorhynchus mykiss]	61.26	0
g329	scaffold 3	2763.4	2742.8	-	gi|972971563|ref|XP_015202842.1|, PREDICTED: RNA-binding protein 5 isoform X1 [Lepisosteus oculatus]	70.57	0
g330	scaffold 3	2764.4	2770.8	+	gi|742145898|ref|XP_010879865.1|, PREDICTED: ER membrane protein complex subunit 3 [Esox lucius]	99.23	0
g331	scaffold 3	2772.1	2785	+	gi|1049256989|ref|XP_017568147.1|, PREDICTED: ubiquitin carboxyl-terminal hydrolase 4 [Pygocentrus nattereri]	69.42	0
g332	scaffold 3	2789	2787.3	-	gi|225008491|gb|ACN78878.1|, glutathione peroxidase 1 [Anguilla japonica]	96.77	7.67097e-107
g333	scaffold 3	2790.2	2831.5	+	gi|929223974|ref|XP_013988321.1|, PREDICTED: Fanconi anemia group D2 protein [Salmo salar]	67.33	0
g334	scaffold 3	2865	2891.5	+	gi|972971611|ref|XP_006630764.2|, PREDICTED: testis-expressed sequence 264 protein isoform X2 [Lepisosteus oculatus]	46.88	5.80539e-25
g335	scaffold 3	2917.9	2948.2	+	gi|972971642|ref|XP_015202876.1|, PREDICTED: metabotropic glutamate receptor 2 isoform X1 [Lepisosteus oculatus]	86.2	0
g336	scaffold 3	2957.8	2949.9	-	gi|225706104|gb|ACO08898.1|, U3 small nucleolar RNA-interacting protein 2 [Osmerus mordax]	71.26	0
g337	scaffold 3	2959.7	2966.3	+	gi|597779443|ref|XP_007253329.1|, PREDICTED: poly [ADP-ribose]	66.22	0
g338	scaffold 3	2974	2991.9	+	gi|938045834|gb|KPP57296.1|, putative G-protein coupled receptor [Scleropages formosus]	78.97	0
g339	scaffold 3	3002.6	2994.2	-	gi|658851003|ref|XP_008408071.1|, PREDICTED: oxytocin receptor [Poecilia reticulata]	84.62	0
g340	scaffold 3	3061.5	3035.6	-	gi|642121403|emb|CDQ64238.1|, unnamed protein product [Oncorhynchus mykiss]	46.4	9.988e-52
g341	scaffold 3	3149.4	3102.9	-	gi|1049256962|ref|XP_017568132.1|, PREDICTED: SLIT-ROBO Rho GTPase-activating protein 3 isoform X2 [Pygocentrus nattereri]	91.01	0
g342	scaffold 3	3192.9	3212.2	+	gi|831274940|ref|XP_012687984.1|, PREDICTED: prostacyclin synthase-like [Clupea harengus]	61.47	0
g343	scaffold 3	3242.5	3244.5	+	gi|938081120|gb|KPP76699.1|, potassium voltage-gated channel subfamily B member 1-like, partial [Scleropages formosus]	74.96	0
g344	scaffold 3	3305.6	3260.7	-	gi|972971191|ref|XP_015202663.1|, PREDICTED: protein polybromo-1 isoform X3 [Lepisosteus oculatus]	81.09	0
g345	scaffold 3	3325.4	3352.9	+	gi|573885724|ref|XP_006630729.1|, PREDICTED: calcium/calmodulin-dependent protein kinase type 1-like [Lepisosteus oculatus]	93.77	0
g346	scaffold 3	3384.3	3372.5	-	gi|929290166|ref|XP_014022230.1|, PREDICTED: coiled-coil domain-containing protein 3-like [Salmo salar]	77.03	8.16348e-164
g347	scaffold 3	3408.6	3393.1	-	gi|1020563907|ref|XP_016112250.1|, PREDICTED: protein FAM107B-like [Sinocyclocheilus grahami]	71.34	4.55047e-65
g349	scaffold 3	3883	3901.8	+	gi|938076784|gb|KPP73465.1|, hypothetical protein Z043_107449 [Scleropages formosus]	60.56	6.65449e-57
g351	scaffold 3	3918.6	3983.4	+	gi|831326799|ref|XP_012696532.1|, PREDICTED: receptor-type tyrosine-protein phosphatase gamma [Clupea harengus]	62.41	0
g353	scaffold 3	4006.3	4003.5	-	gi|642126911|emb|CDQ60517.1|, unnamed protein product [Oncorhynchus mykiss]	85.68	0
g354	scaffold 3	4120.9	4020.4	-	gi|1049211222|ref|XP_017567347.1|, PREDICTED: calcium-dependent secretion activator 1 isoform X12 [Pygocentrus nattereri]	85.1	0
g355	scaffold 3	4129.7	4146.3	+	gi|929225105|ref|XP_013988920.1|, PREDICTED: nicotinamide phosphoribosyltransferase-like [Salmo salar]	83.45	0
g356	scaffold 3	4174.2	4205.8	+	gi|938050658|gb|KPP58679.1|, synaptoporin-like [Scleropages formosus]	87.31	1.20937e-160
g357	scaffold 3	4209.1	4206.7	-	gi|642126916|emb|CDQ60522.1|, unnamed protein product [Oncorhynchus mykiss]	93.82	1.66952e-114
g358	scaffold 3	4214.9	4235.6	+	gi|972971310|ref|XP_015202718.1|, PREDICTED: ataxin-7 isoform X1 [Lepisosteus oculatus]	71.33	0
g359	scaffold 3	4244.4	4240.2	-	gi|498960945|ref|XP_004545341.1|, PREDICTED: 26S proteasome non-ATPase regulatory subunit 6 [Maylandia zebra]	92.57	0
g360	scaffold 3	4245.7	4253.6	+	gi|929225081|ref|XP_013988908.1|, PREDICTED: solute carrier family 2, facilitated glucose transporter member 9-like isoform X1 [Salmo salar]	68.73	1.64366e-176
g361	scaffold 3	4273.9	4262.4	-	gi|528494071|ref|XP_005155883.1|, PREDICTED: prickle-like protein 2 isoform X1 [Danio rerio]	71.52	0
g362	scaffold 3	4395.2	4344.8	-	gi|1049210926|ref|XP_017565788.1|, PREDICTED: A disintegrin and metalloproteinase with thrombospondin motifs 9 [Pygocentrus nattereri]	74.78	0
g363	scaffold 3	4433.7	4434.8	+	gi|5931798|emb|CAB56647.1|, rod opsin [Anguilla japonica]	100	0
g364	scaffold 3	4482.7	4442	-	gi|768349576|ref|XP_011571644.1|, PREDICTED: membrane-associated guanylate kinase, WW and PDZ domain-containing protein 1 isoform X12 [Aquila chrysaetos canadensis]	61.67	0
g366	scaffold 3	4600.5	4624.2	+	No hit
g367	scaffold 3	4651.7	4653.3	+	No hit
g368	scaffold 3	4684.1	4657.4	-	gi|642125936|emb|CDQ61195.1|, unnamed protein product [Oncorhynchus mykiss]	35.61	1.32614e-139
g369	scaffold 3	4754.6	4782.3	+	gi|158517974|ref|NP_001103500.1|, kelch repeat and BTB domain-containing protein 8 [Danio rerio]	89.19	0
g370	scaffold 3	4836.1	4823	-	gi|966645234|gb|KTF80146.1|, hypothetical protein cypCar_00017795 [Cyprinus carpio]	70.59	3.09445e-16
g371	scaffold 3	4896.7	4854.8	-	gi|831327100|ref|XP_012696697.1|, PREDICTED: succinyl-CoA ligase [GDP-forming]	90.59	0
g372	scaffold 3	4982.7	4990.4	+	gi|938055565|gb|KPP60634.1|, hypothetical protein Z043_121345 [Scleropages formosus]	61.76	2.22009e-16
g373	scaffold 3	5056.5	5074.7	+	gi|1020414982|ref|XP_016126315.1|, PREDICTED: tyrosine--tRNA ligase, cytoplasmic [Sinocyclocheilus grahami]	84.84	0
g374	scaffold 3	5092.2	5076.6	-	gi|1020414976|ref|XP_016126312.1|, PREDICTED: uncharacterized protein KIAA1522 homolog isoform X2 [Sinocyclocheilus grahami]	44.35	0
g375	scaffold 3	5113.9	5156.1	+	gi|1049207827|ref|XP_017549513.1|, PREDICTED: syncoilin [Pygocentrus nattereri]	51.22	1.19297e-66
g376	scaffold 3	5164.3	5157.6	-	gi|1025251081|ref|XP_016369195.1|, PREDICTED: histone-binding protein RBBP4-like [Sinocyclocheilus rhinocerous]	65.24	0
g377	scaffold 3	5183.1	5175.1	-	gi|742241450|ref|XP_010862152.1|, PREDICTED: CD276 antigen-like isoform X2 [Esox lucius]	51.58	6.70921e-71
g378	scaffold 3	5206.1	5216.3	+	gi|938068481|gb|KPP67853.1|, KH domain-containing, RNA-binding, signal transduction-associated protein 1-like [Scleropages formosus]	80.1	4.28157e-102
g380	scaffold 3	5356	5371	+	gi|972974381|ref|XP_015204139.1|, PREDICTED: importin subunit alpha-7 isoform X1 [Lepisosteus oculatus]	88.3	0
g381	scaffold 3	5382	5388.8	+	gi|573887269|ref|XP_006631414.1|, PREDICTED: alpha-taxilin [Lepisosteus oculatus]	80.15	0
g382	scaffold 3	5391.7	5398.1	+	gi|938048192|gb|KPP57894.1|, Eukaryotic translation initiation factor 3 subunit 2-like [Scleropages formosus]	88.62	0
g383	scaffold 3	5408.7	5399.6	-	gi|972974747|ref|XP_015204288.1|, PREDICTED: histone deacetylase 1 isoform X2 [Lepisosteus oculatus]	95.98	0
g384	scaffold 3	5414.8	5412.8	-	gi|1020415137|ref|XP_016126396.1|, PREDICTED: MARCKS-related protein-like [Sinocyclocheilus grahami]	70.94	3.35908e-37
g386	scaffold 3	5530.5	5496	-	gi|1049272345|ref|XP_017576476.1|, PREDICTED: BSD domain-containing protein 1 isoform X4 [Pygocentrus nattereri]	57.45	1.21907e-130
g387	scaffold 3	5582.4	5591.5	+	gi|938060660|gb|KPP63255.1|, fibronectin type III domain-containing protein 5 precursor-like [Scleropages formosus]	77.21	1.41506e-113
g388	scaffold 3	5619.6	5604.3	-	gi|573887034|ref|XP_006631300.1|, PREDICTED: low density lipoprotein receptor adapter protein 1 isoform X1 [Lepisosteus oculatus]	84.8	2.14839e-172
g389	scaffold 3	5645.5	5624.1	-	gi|972974643|ref|XP_015204254.1|, PREDICTED: macoilin [Lepisosteus oculatus]	90.37	0
g390	scaffold 3	5657.9	5654.3	-	gi|972974423|ref|XP_015204156.1|, PREDICTED: heterogeneous nuclear ribonucleoprotein R isoform X1 [Lepisosteus oculatus]	90.95	0
g391	scaffold 3	5701	5664.4	-	gi|938078862|gb|KPP75003.1|, brain-specific angiogenesis inhibitor 1-like, partial [Scleropages formosus]	75.93	0
g392	scaffold 3	5841	5854.2	+	gi|731227441|ref|XP_010627711.1|, PREDICTED: NXPE family member 2 [Fukomys damarensis]	39.38	2.19762e-120
g393	scaffold 3	5864.8	5858.1	-	gi|1025328205|ref|XP_016388676.1|, PREDICTED: bone morphogenetic protein 8A-like [Sinocyclocheilus rhinocerous]	86.53	0
g394	scaffold 3	5897.5	5869.9	-	gi|992223478|ref|XP_015463742.1|, PREDICTED: microtubule-actin cross-linking factor 1 isoform X7 [Astyanax mexicanus]	32.3	0
g395	scaffold 3	5957.3	5898.6	-	gi|642120052|emb|CDQ65152.1|, unnamed protein product [Oncorhynchus mykiss]	46.97	0
g396	scaffold 4	50.3	0.2	-	gi|972952911|ref|XP_015215744.1|, PREDICTED: uncharacterized protein KIAA0825 homolog [Lepisosteus oculatus]	53.02	1.9572e-131
g397	scaffold 4	72.4	50.9	-	gi|1040691291|ref|XP_017211821.1|, PREDICTED: uncharacterized protein KIAA0825 homolog isoform X1 [Danio rerio]	39.85	1.67477e-97
g398	scaffold 4	75.9	107.8	+	gi|929279030|ref|XP_014016355.1|, PREDICTED: ankyrin repeat domain-containing protein 32 isoform X2 [Salmo salar]	62.96	5.86858e-173
g400	scaffold 4	263.3	116	-	gi|929279012|ref|XP_014016345.1|, PREDICTED: multiple C2 and transmembrane domain-containing protein 1-like isoform X3 [Salmo salar]	68.58	1.3855e-116
g401	scaffold 4	271.1	279.4	+	gi|929279006|ref|XP_014016342.1|, PREDICTED: protein FAM81B [Salmo salar]	59.83	1.1263e-131
g402	scaffold 4	306.6	280.7	-	gi|642118960|emb|CDQ65862.1|, unnamed protein product [Oncorhynchus mykiss]	70.5	0
g403	scaffold 4	309	329.1	+	gi|929300953|ref|XP_014027913.1|, PREDICTED: nucleolar protein 6 isoform X1 [Salmo salar]	73.32	0
g404	scaffold 4	345.9	351.3	+	gi|255291800|dbj|BAH89253.1|, aquaporin-3 [Anguilla japonica]	99.32	0
g405	scaffold 4	366.5	370.4	+	gi|929281555|ref|XP_014017687.1|, PREDICTED: tektin-1-like isoform X1 [Salmo salar]	49.12	8.55179e-122
g406	scaffold 4	374.1	372.3	-	gi|1025151607|ref|XP_016416649.1|, PREDICTED: uncharacterized protein LOC107746839 [Sinocyclocheilus rhinocerous]	51.17	3.4495e-74
g407	scaffold 4	379.1	386.9	+	gi|1032953017|ref|XP_016826432.1|, PREDICTED: zinc finger protein 420-like isoform X2 [Cricetulus griseus]	45.47	5.31222e-132
g408	scaffold 4	429.1	387.5	-	gi|642107405|emb|CDQ73056.1|, unnamed protein product [Oncorhynchus mykiss]	37.73	1.74799e-48
g409	scaffold 4	429.5	444.5	+	gi|1049225627|ref|XP_017551035.1|, PREDICTED: rho-related BTB domain-containing protein 2-like isoform X2 [Pygocentrus nattereri]	87.02	0
g410	scaffold 4	444.9	450.2	+	No hit
g411	scaffold 4	463.2	514.3	+	gi|972953610|ref|XP_015218878.1|, PREDICTED: drebrin-like protein A [Lepisosteus oculatus]	44.28	1.6992e-59
g412	scaffold 4	569.9	518.5	-	gi|528479883|ref|XP_005165398.1|, PREDICTED: rhotekin isoform X3 [Danio rerio]	72.37	0
g413	scaffold 4	601.9	595.3	-	gi|929279069|ref|XP_014016375.1|, PREDICTED: survival motor neuron protein 1-like [Salmo salar]	60.55	1.37462e-69
g414	scaffold 4	602.4	603.4	+	gi|226443133|ref|NP_001140050.1|, intraflagellar transport protein 25 homolog [Salmo salar]	73.68	6.30527e-71
g415	scaffold 4	662.7	607.3	-	gi|929245924|ref|XP_013999034.1|, PREDICTED: methylcrotonoyl-CoA carboxylase beta chain, mitochondrial isoform X2 [Salmo salar]	81.14	0
g416	scaffold 4	704.3	787	+	gi|1020524097|ref|XP_016101564.1|, PREDICTED: transmembrane protein 8A-like [Sinocyclocheilus grahami]	74.16	2.26909e-72
g417	scaffold 4	794.9	808.4	+	gi|938077002|gb|KPP73620.1|, hypothetical protein Z043_107279 [Scleropages formosus]	81.68	8.64649e-100
g418	scaffold 4	821.9	817	-	gi|972955429|ref|XP_006627249.2|, PREDICTED: gamma-glutamyltransferase 6 isoform X1 [Lepisosteus oculatus]	43.96	1.30899e-158
g419	scaffold 4	835	836	+	gi|972955395|ref|XP_015194395.1|, PREDICTED: beta-1,3-galactosyltransferase 5-like isoform X1 [Lepisosteus oculatus]	68.47	7.32407e-164
g420	scaffold 4	859.2	874.7	+	gi|1042320409|ref|XP_017307731.1|, PREDICTED: threonine--tRNA ligase, cytoplasmic [Ictalurus punctatus]	80.86	0
g423	scaffold 4	1039.4	1049	+	gi|1048479658|ref|XP_017503038.1|, PREDICTED: death-associated protein kinase 1-like, partial [Manis javanica]	84.85	3.25577e-94
g424	scaffold 4	1050.6	1062.2	+	gi|1020514659|ref|XP_016096567.1|, PREDICTED: death-associated protein kinase 1-like [Sinocyclocheilus grahami]	62.05	0
g425	scaffold 4	1062.4	1086.5	+	gi|972955760|ref|XP_015195615.1|, PREDICTED: death-associated protein kinase 1 [Lepisosteus oculatus]	58.46	0
g426	scaffold 4	1143.4	1088.6	-	gi|915295035|ref|XP_013309505.1|, fructose-1,6-bisphosphatase [Necator americanus]	57.03	0
g427	scaffold 4	1149.2	1164	+	gi|1049225575|ref|XP_017551007.1|, PREDICTED: KN motif and ankyrin repeat domain-containing protein 1 [Pygocentrus nattereri]	60.41	0
g428	scaffold 4	1193.6	1251.8	+	gi|573877897|ref|XP_006627187.1|, PREDICTED: doublesex- and mab-3-related transcription factor 2 [Lepisosteus oculatus]	75.5	0
g429	scaffold 4	1258.8	1400.2	+	gi|972955694|ref|XP_015195454.1|, PREDICTED: probable global transcription activator SNF2L2 isoform X1 [Lepisosteus oculatus]	80.38	0
g430	scaffold 4	1451.8	1441.6	-	gi|597788727|ref|XP_007257772.1|, PREDICTED: neuropeptide FF receptor 2 [Astyanax mexicanus]	88	0
g431	scaffold 4	1616.1	1512.4	-	gi|642116905|emb|CDQ67196.1|, unnamed protein product [Oncorhynchus mykiss]	70.27	0
g432	scaffold 4	1621	1624.4	+	gi|929245897|ref|XP_013999025.1|, PREDICTED: G-rich sequence factor 1 isoform X1 [Salmo salar]	41.64	9.82401e-91
g433	scaffold 4	1641.6	1627	-	gi|573878045|ref|XP_006627258.1|, PREDICTED: protein RUFY3 isoform X3 [Lepisosteus oculatus]	78.32	0
g434	scaffold 4	1667.8	1676.6	+	gi|929301288|ref|XP_014028069.1|, PREDICTED: 39S ribosomal protein L1, mitochondrial isoform X2 [Salmo salar]	60.74	4.50138e-96
g436	scaffold 4	1718.5	1822.1	+	gi|808867422|gb|KKF17976.1|, Extracellular matrix protein FRAS1 [Larimichthys crocea]	36.16	0
g437	scaffold 4	1825.3	1849.7	+	gi|657599585|ref|XP_008304611.1|, PREDICTED: BMP-2-inducible protein kinase isoform X2 [Stegastes partitus]	67.3	0
g438	scaffold 4	1880	1854.3	-	gi|573877118|ref|XP_006626814.1|, PREDICTED: progestin and adipoQ receptor family member 3 isoform X1 [Lepisosteus oculatus]	85.85	0
g444	scaffold 4	2041.9	2008.7	-	gi|938081294|gb|KPP76824.1|, Anthrax toxin receptor 2-like [Scleropages formosus]	73.71	5.81852e-132
g445	scaffold 4	2058.4	2051.6	-	No hit
g446	scaffold 4	2066.9	2069.7	+	gi|938077924|gb|KPP74306.1|, PR domain zinc finger protein 8-like [Scleropages formosus]	88.14	0
g447	scaffold 4	2079.5	2106.1	+	gi|972953754|ref|XP_015219613.1|, PREDICTED: fibroblast growth factor 5 [Lepisosteus oculatus]	77.33	3.3422e-124
g448	scaffold 4	2153.1	2175.3	+	gi|831315917|ref|XP_012690575.1|, PREDICTED: bone morphogenetic protein 3 [Clupea harengus]	78.96	0
g449	scaffold 4	2223.1	2180.9	-	gi|944214442|gb|KQK80991.1|, cGMP-dependent protein kinase 2 [Amazona aestiva]	69.16	0
g450	scaffold 4	2233.2	2231.3	-	gi|929301478|ref|XP_014028172.1|, PREDICTED: uncharacterized protein LOC106585946 isoform X1 [Salmo salar]	49.3	1.5043e-95
g451	scaffold 4	2304.7	2310.7	+	gi|597773614|ref|XP_007250540.1|, PREDICTED: endosomal/lysomomal potassium channel TMEM175 [Astyanax mexicanus]	70.06	0
g452	scaffold 4	2414.6	2317.6	-	gi|1041124486|ref|XP_017286321.1|, PREDICTED: WD repeat and FYVE domain-containing protein 3 isoform X1 [Kryptolebias marmoratus]	79.39	0
g453	scaffold 4	2416.7	2435.6	+	gi|573877215|ref|XP_006626860.1|, PREDICTED: chondroitin sulfate proteoglycan 4-like [Lepisosteus oculatus]	55.83	0
g454	scaffold 4	2473.8	2457.6	-	gi|831304008|ref|XP_012684127.1|, PREDICTED: sorting nexin-18 [Clupea harengus]	83.02	0
g455	scaffold 4	2475.7	2475.2	-	gi|831304012|ref|XP_012684129.1|, PREDICTED: heat shock protein beta-3 [Clupea harengus]	62.84	3.19028e-56
g456	scaffold 4	2504.6	2528.9	+	gi|528491616|ref|XP_005155678.1|, PREDICTED: ADP-ribosylation factor-like protein 15 isoform X2 [Danio rerio]	90.4	1.5376e-73
g457	scaffold 4	2537.8	2572.6	+	gi|658866891|ref|XP_008416315.1|, PREDICTED: ADP-ribosylation factor-like protein 15 isoform X2 [Poecilia reticulata]	80.39	1.58688e-17
g458	scaffold 4	2604.2	2586.6	-	gi|938073243|gb|KPP70992.1|, follistatin-like, partial [Scleropages formosus]	88.18	0
g459	scaffold 4	2628	2610.8	-	gi|929236693|ref|XP_013994183.1|, PREDICTED: integrin alpha-2-like [Salmo salar]	67.68	0
g460	scaffold 4	2775.3	2761.7	-	gi|742122554|ref|XP_010875268.1|, PREDICTED: insulin gene enhancer protein ISL-1 isoform X3 [Esox lucius]	99.35	0
g462	scaffold 4	2829.4	2832.9	+	gi|1049263255|ref|XP_017571550.1|, PREDICTED: uncharacterized protein LOC108438334 [Pygocentrus nattereri]	82.47	1.23608e-48
g463	scaffold 4	2952.4	2836.6	-	gi|597773598|ref|XP_007250533.1|, PREDICTED: PDZ domain-containing protein 2 isoform X1 [Astyanax mexicanus]	53.63	0
g464	scaffold 4	2973.3	2971.1	-	gi|966637750|gb|KTF72854.1|, hypothetical protein cypCar_00043790 [Cyprinus carpio]	72.78	4.35741e-62
g465	scaffold 4	3042	3003.5	-	gi|929301529|ref|XP_014028197.1|, PREDICTED: myotubularin-related protein 12 [Salmo salar]	61.9	0
g466	scaffold 4	3069.3	3044.3	-	gi|657813313|ref|XP_008333971.1|, PREDICTED: LOW QUALITY PROTEIN: zinc finger RNA-binding protein-like [Cynoglossus semilaevis]	73.88	0
g467	scaffold 4	3071.1	3073.8	+	gi|50540080|ref|NP_001002505.1|, activated RNA polymerase II transcriptional coactivator p15 [Danio rerio]	76.61	1.37477e-58
g468	scaffold 4	3168.1	3143.6	-	gi|1532269|dbj|BAA06711.1|, natriuretic peptide receptor type-C [Anguilla japonica]	99.18	0
g469	scaffold 4	3182.3	3192.2	+	gi|642039981|emb|CDQ93645.1|, unnamed protein product [Oncorhynchus mykiss]	65.34	1.02255e-92
g470	scaffold 4	3229.9	3262.5	+	gi|169403961|ref|NP_001093509.1|, AT-rich interactive domain-containing protein 3A [Danio rerio]	87.5	1.12628e-116
g471	scaffold 4	3288.3	3293	+	gi|831303826|ref|XP_012684029.1|, PREDICTED: E3 SUMO-protein ligase PIAS2 isoform X2 [Clupea harengus]	73.19	0
g472	scaffold 4	3302.8	3294.3	-	gi|972953895|ref|XP_006626795.2|, PREDICTED: elongation factor 2 [Lepisosteus oculatus]	95.35	0
g473	scaffold 4	3304.6	3321.6	+	gi|808857655|gb|KKF10197.1|, Transitional endoplasmic reticulum ATPase [Larimichthys crocea]	77.54	0
g474	scaffold 4	3326.3	3323.3	-	gi|831303828|ref|XP_012684030.1|, PREDICTED: alcohol dehydrogenase [NADP(+)]	75	3.10656e-173
g475	scaffold 4	3348	3333.8	-	gi|972954069|ref|XP_015221023.1|, PREDICTED: dnaJ homolog subfamily B member 5 isoform X2 [Lepisosteus oculatus]	79.46	2.09056e-108
g476	scaffold 4	3412.3	3370.1	-	gi|831303955|ref|XP_012684099.1|, PREDICTED: ectopic P granules protein 5 homolog [Clupea harengus]	71.31	0
g477	scaffold 4	3422.2	3416.2	-	gi|37681925|gb|AAQ97840.1|, RIO kinase 2 [Danio rerio]	71.17	0
g478	scaffold 4	3427.8	3474.3	+	gi|972953998|ref|XP_015220718.1|, PREDICTED: uncharacterized protein LOC107079619 isoform X1 [Lepisosteus oculatus]	64.49	4.13785e-48
g479	scaffold 4	3485.5	3493.9	+	gi|972953998|ref|XP_015220718.1|, PREDICTED: uncharacterized protein LOC107079619 isoform X1 [Lepisosteus oculatus]	65.06	1.65304e-57
g481	scaffold 4	3587.2	3593.9	+	gi|938080792|gb|KPP76458.1|, RGM domain family member B-like [Scleropages formosus]	72.41	0
g482	scaffold 4	3606.7	3595.9	-	No hit
g483	scaffold 4	3609	3618	+	gi|1049217403|ref|XP_017546566.1|, PREDICTED: endoplasmic reticulum aminopeptidase 2 [Pygocentrus nattereri]	75.63	0
g484	scaffold 4	3620.2	3643.9	+	gi|972953902|ref|XP_006626843.2|, PREDICTED: endoplasmic reticulum aminopeptidase 2 [Lepisosteus oculatus]	53.91	0
g485	scaffold 4	3656.1	3649.2	-	gi|27530582|dbj|BAC53976.1|, gill urea transporter [Anguilla japonica]	93	0
g486	scaffold 4	3736	3719.9	-	gi|972953928|ref|XP_015220448.1|, PREDICTED: SET-binding protein isoform X1 [Lepisosteus oculatus]	67.81	0
g487	scaffold 4	3769.9	3750.5	-	gi|1020423342|ref|XP_016130793.1|, PREDICTED: SET-binding protein-like [Sinocyclocheilus grahami]	74.53	2.82047e-63
g488	scaffold 5	2.3	8	+	gi|1025378004|ref|XP_016399688.1|, PREDICTED: NADH dehydrogenase [ubiquinone]	81.67	4.88995e-147
g489	scaffold 5	14.1	27.1	+	gi|929104996|ref|XP_014063649.1|, PREDICTED: probable polypeptide N-acetylgalactosaminyltransferase 8 [Salmo salar]	62.67	0
g490	scaffold 5	44.7	55.9	+	gi|929104990|ref|XP_014063646.1|, PREDICTED: probable polypeptide N-acetylgalactosaminyltransferase 8 [Salmo salar]	73.98	0
g491	scaffold 5	60.9	63.2	+	gi|573891944|ref|XP_006633728.1|, PREDICTED: RIB43A-like with coiled-coils protein 2 [Lepisosteus oculatus]	53.74	3.85974e-117
g492	scaffold 5	68.8	64.6	-	gi|929126066|ref|XP_013980714.1|, PREDICTED: adenosine deaminase CECR1 [Salmo salar]	75.72	0
g493	scaffold 5	173.6	157.4	-	gi|573897827|ref|XP_006636648.1|, PREDICTED: transcription factor Sp3 isoform X1 [Lepisosteus oculatus]	74.31	0
g494	scaffold 5	275.6	276.8	+	gi|573897825|ref|XP_006636647.1|, PREDICTED: transcription factor Sp9 isoform X1 [Lepisosteus oculatus]	93.36	0
g495	scaffold 5	292	284.1	-	gi|928017757|ref|XP_013856852.1|, PREDICTED: corepressor interacting with RBPJ 1 isoform X2 [Austrofundulus limnaeus]	65.92	6.11568e-109
g496	scaffold 5	296.5	305.3	+	gi|642130743|emb|CDQ57807.1|, unnamed protein product [Oncorhynchus mykiss]	82.25	0
g497	scaffold 5	355.9	308.4	-	gi|929302622|ref|XP_014028776.1|, PREDICTED: integral membrane protein GPR155-like isoform X1 [Salmo salar]	71.5	0
g498	scaffold 5	386.3	373.3	-	gi|929334622|ref|XP_014042325.1|, PREDICTED: acetylcholine receptor subunit alpha [Salmo salar]	85.96	0
g499	scaffold 5	441.2	400.5	-	gi|53734478|gb|AAH83540.1|, Chn1 protein [Danio rerio]	82.55	9.71375e-138
g500	scaffold 5	497	469.5	-	gi|676266453|gb|KFO22385.1|, Cyclic AMP-dependent transcription factor ATF-2 [Fukomys damarensis]	60.1	0
g501	scaffold 5	509.5	506.8	-	gi|1024965217|ref|XP_016303793.1|, PREDICTED: uncharacterized protein LOC107659388 isoform X1 [Sinocyclocheilus anshuiensis]	56.91	1.24663e-134
g502	scaffold 5	514.6	520.7	+	gi|929112276|ref|XP_014067472.1|, PREDICTED: uncharacterized protein LOC106611608 [Salmo salar]	35.45	1.51848e-114
g506	scaffold 5	670.8	660.1	-	gi|554821643|ref|XP_005921534.1|, PREDICTED: protein lunapark-A-like [Haplochromis burtoni]	58.18	5.16695e-92
g507	scaffold 5	729.5	725.8	-	gi|831318239|ref|XP_012691848.1|, PREDICTED: homeobox even-skipped homolog protein 2 [Clupea harengus]	79.25	0
g508	scaffold 5	736.7	742.5	+	gi|385654524|gb|AFI62018.1|, Hox-D13a [Anguilla japonica]	75.83	0
g509	scaffold 5	755.6	761.7	+	gi|938084838|gb|KPP79568.1|, Homeobox protein Hox-D10a-like [Scleropages formosus]	59.7	0
g510	scaffold 5	779.1	780.3	+	gi|332692533|gb|AEE90208.1|, Homeobox D4a [Anguilla anguilla]	100	3.47795e-175
g511	scaffold 5	793.3	795.3	+	gi|332692534|gb|AEE90209.1|, Homeobox D3a [Anguilla anguilla]	100	0
g512	scaffold 5	823	831.7	+	gi|884984253|ref|XP_012988351.1|, PREDICTED: metaxin-2 isoform X2 [Esox lucius]	70.24	2.20897e-86
g515	scaffold 5	950.7	921.4	-	gi|676489154|ref|XP_009064845.1|, hypothetical protein LOTGIDRAFT_132160, partial [Lottia gigantea]	38.88	3.51583e-20
g516	scaffold 5	966.8	972.3	+	gi|938084841|gb|KPP79571.1|, hypothetical protein Z043_100843 [Scleropages formosus]	78.62	5.26471e-139
g517	scaffold 5	980.7	977.2	-	gi|573897802|ref|XP_006636636.1|, PREDICTED: nuclear factor erythroid 2-related factor 2 isoform X1 [Lepisosteus oculatus]	61.67	0
g518	scaffold 5	1002.5	1040.4	+	gi|617381183|ref|XP_007546579.1|, PREDICTED: alkyldihydroxyacetonephosphate synthase, peroxisomal [Poecilia formosa]	78.39	5.75801e-153
g519	scaffold 5	1095.5	1051.1	-	gi|831318116|ref|XP_012691779.1|, PREDICTED: dual 3',5'-cyclic-AMP and -GMP phosphodiesterase 11A [Clupea harengus]	79.6	0
g520	scaffold 5	1141.9	1126.4	-	gi|1042363652|ref|XP_017325865.1|, PREDICTED: dual 3',5'-cyclic-AMP and -GMP phosphodiesterase 11A [Ictalurus punctatus]	58.05	0
g521	scaffold 5	1175.3	1209.4	+	gi|1042364545|ref|XP_017326329.1|, PREDICTED: oxysterol-binding protein-related protein 6 isoform X2 [Ictalurus punctatus]	76.47	0
g522	scaffold 5	1234.3	1216.2	-	gi|642131459|emb|CDQ57194.1|, unnamed protein product [Oncorhynchus mykiss]	59.5	2.28844e-171
g523	scaffold 5	1237	1243.1	+	gi|938084621|gb|KPP79395.1|, Pyridoxal phosphate phosphatase PHOSPHO2-like [Scleropages formosus]	70	8.98124e-123
g524	scaffold 5	1270.1	1247.3	-	gi|734641700|ref|XP_010749748.1|, PREDICTED: integrin alpha-V isoform X1 [Larimichthys crocea]	64.04	0
g525	scaffold 5	1293.7	1282.8	-	gi|1024935752|ref|XP_016320809.1|, PREDICTED: zinc finger CCCH domain-containing protein 15-like isoform X2 [Sinocyclocheilus anshuiensis]	73.8	0
g526	scaffold 5	1409.9	1418.8	+	gi|939283916|ref|XP_014268197.1|, PREDICTED: uncharacterized protein LOC106676326 [Maylandia zebra]	48.15	0
g527	scaffold 5	1470	1473	+	gi|972955009|ref|XP_015192742.1|, PREDICTED: Krueppel-like factor 4 isoform X1 [Lepisosteus oculatus]	69.19	0
g528	scaffold 5	1521	1478.4	-	gi|972955033|ref|XP_015192841.1|, PREDICTED: zinc finger protein 462 isoform X1 [Lepisosteus oculatus]	50.27	0
g529	scaffold 5	1612.1	1597.9	-	gi|938073143|gb|KPP70922.1|, trimeric intracellular cation channel type B-like [Scleropages formosus]	65.06	3.31492e-144
g530	scaffold 5	1643.2	1684.1	+	gi|938073294|gb|KPP71024.1|, tyrosine-protein kinase SgK223-like, partial [Scleropages formosus]	62.9	0
g531	scaffold 5	1737.7	1686.1	-	gi|831306507|ref|XP_012685480.1|, PREDICTED: E3 ubiquitin-protein ligase UHRF2 isoform X1 [Clupea harengus]	70.02	0
g532	scaffold 5	1743.5	1779.8	+	gi|929236821|ref|XP_013994246.1|, PREDICTED: endoplasmic reticulum metallopeptidase 1-like [Salmo salar]	76.59	0
g533	scaffold 5	1840.8	1789.3	-	gi|573877638|ref|XP_006627063.1|, PREDICTED: RAB6A-GEF complex partner protein 1 isoform X1 [Lepisosteus oculatus]	79.78	0
g534	scaffold 5	1868.5	1859.8	-	gi|1049211567|ref|XP_017569217.1|, PREDICTED: programmed cell death 1 ligand 1-like [Pygocentrus nattereri]	38.24	6.96196e-98
g535	scaffold 5	1882.6	1884.2	+	gi|159154856|gb|ABW93756.1|, relaxin 3c precursor [Anguilla japonica]	98.92	3.08095e-132
g536	scaffold 5	1907.3	1887.7	-	gi|938074703|gb|KPP72001.1|, tyrosine-protein kinase JAK2-like, partial [Scleropages formosus]	74.17	0
g537	scaffold 5	1943.3	1927.5	-	gi|974077743|ref|XP_015236493.1|, PREDICTED: RNA 3'-terminal phosphate cyclase-like protein [Cyprinodon variegatus]	79.3	0
g538	scaffold 5	1945.2	1952.4	+	gi|573877995|ref|XP_006627234.1|, PREDICTED: GTP:AMP phosphotransferase AK3, mitochondrial isoform X1 [Lepisosteus oculatus]	82.59	2.97989e-135
g539	scaffold 5	1963.7	1956.2	-	gi|929058346|ref|XP_013980126.1|, PREDICTED: hsp90 co-chaperone Cdc37-like 1 isoform X1 [Salmo salar]	65.84	9.17645e-151
g540	scaffold 5	1968.1	1983.6	+	gi|938062371|gb|KPP64176.1|, exonuclease mut-7-like [Scleropages formosus]	58.15	0
g541	scaffold 5	1991.5	1998.3	+	gi|734596156|ref|XP_010735443.1|, PREDICTED: exonuclease mut-7 homolog [Larimichthys crocea]	50.37	2.90499e-44
g542	scaffold 5	2006.9	2007.3	+	gi|966637160|gb|KTF72264.1|, hypothetical protein cypCar_00027755 [Cyprinus carpio]	99.11	6.91399e-76
g543	scaffold 5	2061.4	2009.4	-	gi|808867400|gb|KKF17954.1|, Long-chain fatty acid transport protein 4 [Larimichthys crocea]	75.63	0
g544	scaffold 5	2071.5	2068.4	-	gi|929236765|ref|XP_013994221.1|, PREDICTED: protein FAM163B-like [Salmo salar]	76.83	6.86515e-87
g545	scaffold 5	2091.5	2103.2	+	gi|929236763|ref|XP_013994219.1|, PREDICTED: dopamine beta-hydroxylase isoform X2 [Salmo salar]	74.05	0
g546	scaffold 5	2143.3	2105.9	-	gi|808848028|gb|KKF09029.1|, Sarcosine dehydrogenase, mitochondrial [Larimichthys crocea]	76.01	0
g547	scaffold 5	2159.1	2152.5	-	gi|734596108|ref|XP_010735172.1|, PREDICTED: probable inactive glycosyltransferase 25 family member 3 [Larimichthys crocea]	84.77	0
g549	scaffold 5	2246.8	2205.3	-	gi|938060358|gb|KPP63080.1|, hypothetical protein Z043_118687, partial [Scleropages formosus]	80.82	0
g550	scaffold 5	2253.2	2269.8	+	No hit
g552	scaffold 5	2325	2291.6	-	No hit
g553	scaffold 5	2326.2	2353	+	gi|973204732|ref|XP_006640590.2|, PREDICTED: spermatid perinuclear RNA-binding protein isoform X2 [Lepisosteus oculatus]	69.92	0
g555	scaffold 5	2441.3	2369.6	-	gi|585683764|ref|XP_006892649.1|, PREDICTED: rab GTPase-activating protein 1 [Elephantulus edwardii]	69.45	0
g556	scaffold 5	2472.5	2458.3	-	gi|938083313|gb|KPP78360.1|, roquin-2-like [Scleropages formosus]	72.66	0
g557	scaffold 5	2490.2	2489.1	-	gi|973204542|ref|XP_015222045.1|, PREDICTED: zinc finger and BTB domain-containing protein 26-like [Lepisosteus oculatus]	59.8	1.88445e-158
g558	scaffold 5	2506.1	2500.5	-	gi|974077845|ref|XP_015236550.1|, PREDICTED: keratin, type I cytoskeletal 18-like [Cyprinodon variegatus]	77.05	0
g559	scaffold 5	2544.6	2519.9	-	gi|938076374|gb|KPP73172.1|, NADH dehydrogenase-like, partial [Scleropages formosus]	88.3	9.78929e-106
g560	scaffold 5	2549	2554.4	+	gi|642064919|emb|CDQ89925.1|, unnamed protein product [Oncorhynchus mykiss]	81.4	4.17673e-45
g561	scaffold 5	2574.5	2561.2	-	gi|973205083|ref|XP_006640594.2|, PREDICTED: LIM/homeobox protein Lhx6 isoform X1 [Lepisosteus oculatus]	96.82	0
g562	scaffold 5	2595.5	2584.7	-	gi|742125076|ref|XP_010875979.1|, PREDICTED: probable RNA-binding protein 18 isoform X1 [Esox lucius]	71.6	1.45077e-69
g563	scaffold 5	2602	2612.6	+	gi|742125070|ref|XP_010875977.1|, PREDICTED: ribosome-recycling factor, mitochondrial [Esox lucius]	65.12	4.30352e-49
g564	scaffold 5	2643	2655.9	+	gi|657553188|ref|XP_008280996.1|, PREDICTED: prostaglandin G/H synthase 1-like [Stegastes partitus]	72.78	0
g565	scaffold 5	2670	2672	+	gi|938079236|gb|KPP75291.1|, phosducin-like protein-like [Scleropages formosus]	85.9	0
g566	scaffold 5	2680.1	2678.3	-	gi|213513884|ref|NP_001133165.1|, 60S ribosomal protein L28 [Salmo salar]	94.89	5.98172e-89
g567	scaffold 5	2681.3	2692	+	gi|734615103|ref|XP_010735128.1|, PREDICTED: mitochondrial-processing peptidase subunit alpha [Larimichthys crocea]	82.48	0
g568	scaffold 5	2700	2695.1	-	gi|831280036|ref|XP_012671028.1|, PREDICTED: 72 kDa inositol polyphosphate 5-phosphatase-like [Clupea harengus]	69.37	0
g569	scaffold 5	2725.7	2703.8	-	gi|973205011|ref|XP_015222232.1|, PREDICTED: protein transport protein Sec16A isoform X2 [Lepisosteus oculatus]	56.87	0
g571	scaffold 5	2788.5	2874.8	+	gi|973205185|ref|XP_015222278.1|, PREDICTED: calmodulin-regulated spectrin-associated protein 1 isoform X10 [Lepisosteus oculatus]	70.87	0
g572	scaffold 5	2966	2880.7	-	gi|923841851|ref|XP_013768815.1|, PREDICTED: potassium channel subfamily T member 1-like isoform X14 [Pundamilia nyererei]	81.69	0
g573	scaffold 5	2979.7	2981.1	+	gi|973204599|ref|XP_015222063.1|, PREDICTED: putative UDP-GlcNAc:betaGal beta-1,3-N-acetylglucosaminyltransferase LOC100288842 [Lepisosteus oculatus]	68.58	0
g574	scaffold 5	2997.1	2990.9	-	gi|573905757|ref|XP_006640599.1|, PREDICTED: 26S proteasome non-ATPase regulatory subunit 5 [Lepisosteus oculatus]	74.01	0
g575	scaffold 5	3041.3	3187.6	+	gi|929061727|ref|XP_013997546.1|, PREDICTED: myomegalin-like isoform X3 [Salmo salar]	51.21	0
g576	scaffold 5	3206.4	3190	-	gi|657568242|ref|XP_008287545.1|, PREDICTED: nucleoporin NUP188 homolog [Stegastes partitus]	79.24	0
g577	scaffold 5	3207.6	3209.2	+	gi|938083824|gb|KPP78762.1|, dolichol kinase-like [Scleropages formosus]	88.15	0
g578	scaffold 5	3231.1	3214.1	-	gi|573906003|ref|XP_006640722.1|, PREDICTED: volume-regulated anion channel subunit LRRC8A [Lepisosteus oculatus]	92.01	0
g579	scaffold 5	3245.7	3247.8	+	gi|597786321|ref|XP_007256624.1|, PREDICTED: DNL-type zinc finger protein [Astyanax mexicanus]	72.55	1.00435e-44
g580	scaffold 5	3251.1	3255	+	gi|657568266|ref|XP_008287558.1|, PREDICTED: uridine-cytidine kinase 1 [Stegastes partitus]	85.71	3.05217e-180
g581	scaffold 5	3290.6	3258.3	-	gi|973205513|ref|XP_015222404.1|, PREDICTED: rap guanine nucleotide exchange factor 1 isoform X12 [Lepisosteus oculatus]	75.36	0
g582	scaffold 5	3454.2	3463	+	gi|1041071397|ref|XP_017263303.1|, PREDICTED: filaggrin-2-like isoform X15 [Kryptolebias marmoratus]	83.64	0
g583	scaffold 6	0.4	16.9	+	gi|1049218243|ref|XP_017547026.1|, PREDICTED: obscurin-like protein 1 isoform X1 [Pygocentrus nattereri]	26.82	0
g584	scaffold 6	38.1	17.7	-	gi|1035248283|ref|XP_016894115.1|, PREDICTED: carboxy-terminal domain RNA polymerase II polypeptide A small phosphatase 1-like [Cynoglossus semilaevis]	96.12	8.19323e-79
g585	scaffold 6	171.4	54.6	-	gi|1039381296|ref|XP_017164941.1|, PREDICTED: striated muscle preferentially expressed protein kinase-like, partial [Poecilia reticulata]	57.54	0
g586	scaffold 6	182.3	184.1	+	gi|973166210|ref|XP_015214647.1|, PREDICTED: inhibin alpha chain [Lepisosteus oculatus]	46.28	4.84377e-110
g587	scaffold 6	206.1	187.5	-	gi|1025408027|ref|XP_016409819.1|, PREDICTED: gap junction gamma-1 protein-like [Sinocyclocheilus rhinocerous]	80.58	0
g588	scaffold 6	293.9	353.6	+	gi|1025133478|ref|XP_016407256.1|, PREDICTED: anion exchange protein 3-like [Sinocyclocheilus rhinocerous]	69.46	0
g589	scaffold 6	367.1	358.8	-	gi|831318233|ref|XP_012691845.1|, PREDICTED: receptor activity-modifying protein 1-like [Clupea harengus]	54.76	8.26775e-29
g591	scaffold 6	395.3	412.1	+	gi|222160702|gb|ACM47497.1|, insulin-like growth factor binding protein 2 [Cyprinus carpio]	57.76	3.13908e-38
g592	scaffold 6	434.6	414.9	-	gi|831318333|ref|XP_012691900.1|, PREDICTED: insulin-like growth factor-binding protein 5 [Clupea harengus]	76.19	3.16724e-157
g598	scaffold 6	769.2	775.1	+	gi|1020569343|ref|XP_016113335.1|, PREDICTED: uncharacterized protein LOC107571528 [Sinocyclocheilus grahami]	33.46	9.31709e-32
g599	scaffold 6	779.5	777.8	-	gi|1024975638|ref|XP_016309296.1|, PREDICTED: putative nuclease HARBI1 [Sinocyclocheilus anshuiensis]	58.03	2.96529e-127
g600	scaffold 6	781.9	792.8	+	gi|1025064389|ref|XP_016335444.1|, PREDICTED: uncharacterized protein LOC107683895 [Sinocyclocheilus anshuiensis]	57.5	8.92513e-52
g601	scaffold 6	793.8	793.1	-	gi|908528690|ref|XP_005478718.2|, PREDICTED: uncharacterized protein LOC102078072 [Oreochromis niloticus]	58.15	1.10171e-66
g602	scaffold 6	802.7	831.8	+	gi|678210730|gb|KFV77709.1|, Glycophorin-C, partial [Struthio camelus australis]	71.23	4.22119e-26
g603	scaffold 6	858.8	876.1	+	gi|938085532|gb|KPP80133.1|, TRAF family member-associated NF-kappa-B activator-like [Scleropages formosus]	43.9	6.15154e-46
g604	scaffold 6	917.6	954.9	+	gi|528493651|ref|XP_001335452.3|, PREDICTED: sodium-driven chloride bicarbonate exchanger isoform X1 [Danio rerio]	69.76	0
g605	scaffold 6	974.5	958.8	-	gi|47226370|emb|CAG09338.1|, unnamed protein product, partial [Tetraodon nigroviridis]	56.07	0
g606	scaffold 6	992.9	1002.3	+	gi|213514306|ref|NP_001134047.1|, Grancalcin [Salmo salar]	62	1.31213e-75
g607	scaffold 6	1061.3	1002.9	-	gi|973157858|ref|XP_015214409.1|, PREDICTED: potassium voltage-gated channel subfamily H member 7 isoform X7 [Lepisosteus oculatus]	79.32	0
g609	scaffold 6	1080.6	1144.8	+	No hit
g610	scaffold 6	1199.5	1168.7	-	gi|1025321636|ref|XP_016386887.1|, PREDICTED: fidgetin-like [Sinocyclocheilus rhinocerous]	59.81	0
g612	scaffold 6	1323.7	1273.1	-	gi|929302381|ref|XP_014028650.1|, PREDICTED: growth factor receptor-bound protein 14-like isoform X4 [Salmo salar]	75.54	0
g613	scaffold 6	1334.7	1326.8	-	gi|973157091|ref|XP_015214375.1|, PREDICTED: cordon-bleu protein-like 1 isoform X3 [Lepisosteus oculatus]	44.86	2.4552e-123
g614	scaffold 6	1356.2	1392.2	+	gi|941799962|ref|XP_014327617.1|, PREDICTED: sodium channel protein type 2 subunit alpha-like [Xiphophorus maculatus]	66.01	0
g615	scaffold 6	1409.9	1432.2	+	gi|831318209|ref|XP_012691831.1|, PREDICTED: polypeptide N-acetylgalactosaminyltransferase 3 [Clupea harengus]	78.38	0
g616	scaffold 6	1471.4	1440	-	gi|573897879|ref|XP_006636674.1|, PREDICTED: cysteine/serine-rich nuclear protein 3 [Lepisosteus oculatus]	62.6	0
g617	scaffold 6	1484.5	1535.7	+	gi|938085516|gb|KPP80123.1|, xin actin-binding repeat-containing protein 2-like, partial [Scleropages formosus]	50.13	0
g620	scaffold 6	1613.3	1615.7	+	No hit
g621	scaffold 6	1624.4	1625.5	+	gi|938085515|gb|KPP80122.1|, beta-1,3-galactosyltransferase 1-like [Scleropages formosus]	88.38	0
g622	scaffold 6	1672.6	1631.8	-	gi|573897728|ref|XP_006636599.1|, PREDICTED: STE20/SPS1-related proline-alanine-rich protein kinase isoform X2 [Lepisosteus oculatus]	74.73	0
g623	scaffold 6	1672.9	1726.1	+	gi|938084764|gb|KPP79507.1|, hypothetical protein Z043_100911 [Scleropages formosus]	78.23	0
g624	scaffold 6	1748.2	1733.8	-	gi|528468279|ref|XP_005160012.1|, PREDICTED: ras-associated and pleckstrin homology domains-containing protein 1 isoform X3 [Danio rerio]	62.08	0
g625	scaffold 6	1768.2	1810.6	+	gi|597744319|ref|XP_007234215.1|, PREDICTED: tubulin polyglutamylase TTLL4 [Astyanax mexicanus]	55.37	0
g626	scaffold 6	1813.3	1821	+	gi|831294407|ref|XP_012678890.1|, PREDICTED: protein FAM134A [Clupea harengus]	62.28	3.61461e-156
g627	scaffold 6	1876.6	1823.4	-	gi|938074584|gb|KPP71917.1|, aryl hydrocarbon receptor 2-like [Scleropages formosus]	52.4	0
g628	scaffold 6	1918.1	1916.4	-	gi|736300177|ref|XP_010792823.1|, PREDICTED: transcription factor Sp9 [Notothenia coriiceps]	84.72	0
g629	scaffold 6	1922.6	2030.8	+	gi|1049240449|ref|XP_017559119.1|, PREDICTED: dynein heavy chain 11, axonemal-like [Pygocentrus nattereri]	77.97	0
g630	scaffold 6	2078.4	2047	-	gi|742138435|ref|XP_010878170.1|, PREDICTED: integrin alpha-6 [Esox lucius]	55.88	0
g631	scaffold 6	2087.7	2140.3	+	gi|831326378|ref|XP_012696303.1|, PREDICTED: collagen alpha-1(XXVIII) chain-like [Clupea harengus]	44.94	0
g632	scaffold 6	2164.3	2166.2	+	gi|752427719|ref|XP_011232377.1|, PREDICTED: NXPE family member 4 isoform X2 [Ailuropoda melanoleuca]	42.72	1.73271e-45
g633	scaffold 6	2267.6	2224.4	-	gi|929334622|ref|XP_014042325.1|, PREDICTED: acetylcholine receptor subunit alpha [Salmo salar]	87	0
g634	scaffold 6	2296.9	2287.5	-	gi|34785434|gb|AAH57494.1|, Lnpb protein, partial [Danio rerio]	55.8	2.46996e-144
g635	scaffold 6	2322.4	2334.6	+	gi|332692540|gb|AEE90214.1|, Homeobox D9b [Anguilla anguilla]	100	1.36742e-180
g636	scaffold 6	2349.2	2373.4	+	gi|385654538|gb|AFI62031.1|, Hox-D4b [Anguilla japonica]	99.53	1.4005e-155
g637	scaffold 6	2388.7	2384.4	-	No hit
g638	scaffold 6	2463.3	2462.9	-	gi|657787601|ref|XP_008320725.1|, PREDICTED: cytochrome c isoform X2 [Cynoglossus semilaevis]	91.35	3.34929e-63
g639	scaffold 6	2465.6	2470.6	+	gi|573897627|ref|XP_006636549.1|, PREDICTED: RNA-binding protein 45 isoform X2 [Lepisosteus oculatus]	88.44	0
g640	scaffold 6	2492.4	2518.1	+	gi|1042364548|ref|XP_017326330.1|, PREDICTED: oxysterol-binding protein-related protein 6 isoform X3 [Ictalurus punctatus]	69.58	0
g641	scaffold 6	2607.8	2524.4	-	gi|938068911|gb|KPP68122.1|, integrin alpha-V-like, partial [Scleropages formosus]	79.13	0
g642	scaffold 6	2610.1	2637.2	+	gi|1049275875|ref|XP_017578379.1|, PREDICTED: dnaJ homolog subfamily C member 10 [Pygocentrus nattereri]	73.4	0
g643	scaffold 6	2700.6	2670.5	-	gi|699592327|ref|XP_009866875.1|, PREDICTED: LOW QUALITY PROTEIN: tensin-like, partial [Apaloderma vittatum]	62.86	2.38557e-104
g645	scaffold 6	2757.9	2718	-	gi|966673391|gb|KTG06772.1|, hypothetical protein cypCar_00025831, partial [Cyprinus carpio]	64.45	3.50085e-87
g646	scaffold 6	2759	2813	+	No hit
g648	scaffold 6	2868	2852.9	-	No hit
g651	scaffold 6	2936.7	2935.6	-	gi|1020475210|ref|XP_016142848.1|, PREDICTED: C-X-C chemokine receptor type 1-like [Sinocyclocheilus grahami]	50.72	4.39995e-107
g652	scaffold 7	79.5	26.3	-	gi|973205531|ref|XP_015222411.1|, PREDICTED: carboxyl-terminal PDZ ligand of neuronal nitric oxide synthase protein-like isoform X2 [Lepisosteus oculatus]	78.17	0
g653	scaffold 7	83.1	121.6	+	gi|938077912|gb|KPP74298.1|, hypothetical protein Z043_106550 [Scleropages formosus]	75.46	1.06749e-164
g654	scaffold 7	188.2	143.3	-	gi|973205462|ref|XP_015222383.1|, PREDICTED: disabled homolog 2-interacting protein isoform X6 [Lepisosteus oculatus]	84.52	0
g655	scaffold 7	258	237	-	gi|734625276|ref|XP_010740728.1|, PREDICTED: disabled homolog 2-interacting protein-like [Larimichthys crocea]	92.86	1.68628e-15
g657	scaffold 7	351.8	351	-	gi|1049208377|ref|XP_017552356.1|, PREDICTED: ras/Rap GTPase-activating protein SynGAP-like [Pygocentrus nattereri]	72.09	2.57916e-13
g658	scaffold 7	392.3	398.9	+	gi|929061302|ref|XP_013995231.1|, PREDICTED: protein CutA homolog [Salmo salar]	54.25	1.61792e-46
g659	scaffold 7	442.1	407.5	-	gi|973206242|ref|XP_015222747.1|, PREDICTED: PHD finger protein 19 isoform X1 [Lepisosteus oculatus]	88.2	0
g660	scaffold 7	495.1	487.3	-	gi|938075411|gb|KPP72480.1|, hypothetical protein Z043_108516 [Scleropages formosus]	97.24	8.04625e-102
g661	scaffold 7	552.7	541.1	-	gi|742131981|ref|XP_010876551.1|, PREDICTED: fibrinogen C domain-containing protein 1 isoform X2 [Esox lucius]	79.93	2.68744e-161
g662	scaffold 7	785.9	871	+	gi|929160120|ref|XP_013983602.1|, PREDICTED: laminin subunit gamma-3-like [Salmo salar]	59.95	0
g663	scaffold 7	882.7	887.6	+	gi|573905945|ref|XP_006640693.1|, PREDICTED: calcium channel flower homolog [Lepisosteus oculatus]	86.98	5.62078e-107
g664	scaffold 7	894.3	891.6	-	gi|317419306|emb|CBN81343.1|, RNA exonuclease 4 [Dicentrarchus labrax]	55.05	1.63736e-133
g665	scaffold 7	920.1	968.8	+	gi|973204654|ref|XP_015222090.1|, PREDICTED: formin-binding protein 1 isoform X6 [Lepisosteus oculatus]	75.18	0
g666	scaffold 7	981.9	976.5	-	gi|973204710|ref|XP_006640698.2|, PREDICTED: torsin-1B isoform X1 [Lepisosteus oculatus]	75.96	0
g667	scaffold 7	1020.5	1028.4	+	gi|929061287|ref|XP_013995132.1|, PREDICTED: epidermal growth factor-like protein 7 isoform X3 [Salmo salar]	71.64	1.82974e-138
g668	scaffold 7	1051.2	1030.1	-	gi|657562228|ref|XP_008284630.1|, PREDICTED: 1-acyl-sn-glycerol-3-phosphate acyltransferase alpha-like [Stegastes partitus]	86.52	8.53884e-177
g669	scaffold 7	1061.9	1072.3	+	gi|973205367|ref|XP_006640604.2|, PREDICTED: protein FAM69B [Lepisosteus oculatus]	81.38	0
g670	scaffold 7	1093.2	1080.3	-	gi|573905961|ref|XP_006640701.1|, PREDICTED: 28S ribosomal protein S2, mitochondrial [Lepisosteus oculatus]	83.56	2.26512e-140
g671	scaffold 7	1225.8	1212.8	-	gi|657562277|ref|XP_008284647.1|, PREDICTED: noelin isoform X2 [Stegastes partitus]	95.88	0
g672	scaffold 7	1373	1289.7	-	gi|929061250|ref|XP_013994960.1|, PREDICTED: collagen alpha-1(XI) chain-like isoform X3 [Salmo salar]	56.39	0
g673	scaffold 7	1474.7	1456.2	-	gi|808886552|gb|KKF33124.1|, LIM/homeobox protein Lhx5 [Larimichthys crocea]	86.4	0
g674	scaffold 7	1570.6	1566.6	-	gi|973204330|ref|XP_015221947.1|, PREDICTED: mitotic-spindle organizing protein 2-like isoform X2 [Lepisosteus oculatus]	76.54	1.01646e-88
g675	scaffold 7	1629.1	1573.2	-	gi|972955760|ref|XP_015195615.1|, PREDICTED: death-associated protein kinase 1 [Lepisosteus oculatus]	72.46	0
g676	scaffold 7	1730.8	1695.8	-	gi|1049225600|ref|XP_017551020.1|, PREDICTED: transmembrane protein 8B [Pygocentrus nattereri]	81.5	0
g677	scaffold 7	1754.9	1748.5	-	gi|584003830|ref|XP_006796923.1|, PREDICTED: complement component C9-like [Neolamprologus brichardi]	42.05	1.87959e-143
g678	scaffold 7	1778.4	1814	+	gi|972955438|ref|XP_015194602.1|, PREDICTED: disabled homolog 2 [Lepisosteus oculatus]	60.59	0
g679	scaffold 7	1837.7	1856.7	+	gi|929279073|ref|XP_014016378.1|, PREDICTED: rhotekin-like isoform X1 [Salmo salar]	63.92	0
g680	scaffold 7	1898.1	1866.6	-	gi|938076888|gb|KPP73539.1|, hypothetical protein Z043_107371 [Scleropages formosus]	42.3	8.81184e-121
g681	scaffold 7	1938.8	1923.9	-	gi|929300965|ref|XP_014027919.1|, PREDICTED: rho-related BTB domain-containing protein 2-like [Salmo salar]	77.85	0
g682	scaffold 7	1966.7	1963.3	-	gi|1049225631|ref|XP_017551037.1|, PREDICTED: WD repeat-containing protein 54 [Pygocentrus nattereri]	91.67	0
g683	scaffold 7	1969.3	1972.8	+	gi|642107405|emb|CDQ73056.1|, unnamed protein product [Oncorhynchus mykiss]	41.24	3.94155e-72
g684	scaffold 7	1994.4	1989.5	-	gi|597752313|ref|XP_007238017.1|, PREDICTED: aquaporin-3 [Astyanax mexicanus]	83.84	4.03839e-180
g685	scaffold 7	2145.2	2206.9	+	gi|972948652|ref|XP_015196317.1|, PREDICTED: netrin receptor UNC5D [Lepisosteus oculatus]	80.37	0
g686	scaffold 7	2225.7	2234.4	+	gi|1049265289|ref|XP_017572654.1|, PREDICTED: tumor necrosis factor receptor superfamily member 10B-like [Pygocentrus nattereri]	50.24	2.93675e-116
g687	scaffold 7	2248.9	2251.5	+	gi|225706794|gb|ACO09243.1|, Cytochrome b561 [Osmerus mordax]	65.55	2.30832e-110
g688	scaffold 7	2343.2	2255.3	-	gi|657590616|ref|XP_008299754.1|, PREDICTED: extracellular matrix protein FRAS1-like [Stegastes partitus]	38.68	0
g689	scaffold 7	2376.1	2397.4	+	gi|1025191146|ref|XP_016423794.1|, PREDICTED: CCR4-NOT transcription complex subunit 6-like isoform X1 [Sinocyclocheilus rhinocerous]	86.28	0
g690	scaffold 7	2421.8	2399.4	-	gi|742132186|ref|XP_010876611.1|, PREDICTED: adipocyte enhancer-binding protein 1 [Esox lucius]	59.23	0
g691	scaffold 7	2431.1	2430.6	-	gi|992194099|ref|XP_015459831.1|, PREDICTED: homeobox protein CHOX-7-like [Astyanax mexicanus]	53.47	3.92722e-34
g692	scaffold 7	2471.2	2437.2	-	gi|929280737|ref|XP_014017260.1|, PREDICTED: G protein-coupled receptor kinase 5-like isoform X3 [Salmo salar]	73.48	0
g693	scaffold 7	2476	2478.2	+	gi|573873904|ref|XP_006625384.1|, PREDICTED: dual specificity protein phosphatase 26 [Lepisosteus oculatus]	81.65	1.31607e-117
g694	scaffold 7	2493.8	2506.7	+	gi|1035282220|ref|XP_016898421.1|, PREDICTED: RING finger protein 122 isoform X3 [Cynoglossus semilaevis]	86.76	5.2299e-82
g695	scaffold 7	2518.9	2512.2	-	gi|597773179|ref|XP_007250333.1|, PREDICTED: peptidyl-prolyl cis-trans isomerase A [Astyanax mexicanus]	85.37	9.12593e-100
g696	scaffold 7	2549.6	2522.9	-	gi|597773175|ref|XP_007250331.1|, PREDICTED: zinc finger MIZ domain-containing protein 2 isoform X1 [Astyanax mexicanus]	74.14	0
g698	scaffold 7	2561.7	2554.7	-	No hit
g699	scaffold 7	2579.4	2587.7	+	gi|938073037|gb|KPP70858.1|, poly(ADP-ribose) glycohydrolase-like [Scleropages formosus]	52.03	0
g700	scaffold 7	2644.8	2589.8	-	gi|1049283316|ref|XP_017538090.1|, PREDICTED: 2-oxoglutarate dehydrogenase, mitochondrial isoform X1 [Pygocentrus nattereri]	79.2	0
g701	scaffold 7	2708.1	2666.7	-	gi|938056681|gb|KPP61152.1|, nudC domain-containing protein 3-like [Scleropages formosus]	76.54	0
g702	scaffold 7	2718.8	2710.1	-	gi|291190064|ref|NP_001167172.1|, N-acetylglucosamine-6-sulfatase precursor [Salmo salar]	77.82	0
g703	scaffold 7	2719.9	2729.9	+	gi|966672439|gb|KTG05820.1|, hypothetical protein cypCar_00018731 [Cyprinus carpio]	71.3	0
g704	scaffold 7	2733.2	2768.9	+	gi|348513931|ref|XP_003444494.1|, PREDICTED: heparan sulfate glucosamine 3-O-sulfotransferase 1-like [Oreochromis niloticus]	71.9	1.18393e-133
g705	scaffold 7	2778.4	2771.3	-	gi|902934681|ref|XP_013055361.1|, PREDICTED: histone H2A.Z [Anser cygnoides domesticus]	93.64	1.21672e-64
g706	scaffold 7	2779.6	2782.4	+	gi|742245878|ref|XP_010864533.1|, PREDICTED: transcriptional activator protein Pur-beta [Esox lucius]	95.34	0
g707	scaffold 7	2834.8	2802.2	-	gi|929156410|ref|XP_013983484.1|, PREDICTED: metal transporter CNNM3 isoform X1 [Salmo salar]	79.13	0
g708	scaffold 7	2871.9	2843	-	gi|972948238|ref|XP_015217141.1|, PREDICTED: metal transporter CNNM4-like isoform X2 [Lepisosteus oculatus]	80.06	7.4899e-165
g709	scaffold 7	2889.3	2896.1	+	gi|1042305507|ref|XP_017349190.1|, PREDICTED: potassium voltage-gated channel subfamily D member 2 isoform X2 [Ictalurus punctatus]	81.02	0
g711	scaffold 7	2939.9	2952.3	+	gi|1049256104|ref|XP_017567666.1|, PREDICTED: potassium voltage-gated channel subfamily D member 2 [Pygocentrus nattereri]	64.44	1.31646e-121
g712	scaffold 8	2.9	2	-	gi|642097192|emb|CDQ78794.1|, unnamed protein product [Oncorhynchus mykiss]	60.07	1.03615e-120
g713	scaffold 8	8.2	7.2	-	gi|1049255215|ref|XP_017567178.1|, PREDICTED: olfactory receptor 4K15-like [Pygocentrus nattereri]	74.67	3.51162e-166
g714	scaffold 8	43.3	15.9	-	gi|1040692124|ref|XP_017211973.1|, PREDICTED: matrilin-4 isoform X10 [Danio rerio]	52.91	4.60668e-168
g715	scaffold 8	51.2	62.3	+	gi|938061777|gb|KPP63852.1|, recombining binding protein suppressor of hairless-like protein-like, partial [Scleropages formosus]	77.15	6.37441e-180
g716	scaffold 8	78.2	89.8	+	gi|938061778|gb|KPP63853.1|, oxidative stress-responsive serine-rich protein 1-like [Scleropages formosus]	62.01	1.08413e-117
g717	scaffold 8	124.3	119.9	-	gi|929288576|ref|XP_014021376.1|, PREDICTED: syndecan-4-like [Salmo salar]	51.4	4.04717e-52
g718	scaffold 8	154.3	159.8	+	gi|929221648|ref|XP_013987066.1|, PREDICTED: growth/differentiation factor 5-like [Salmo salar]	71.48	0
g719	scaffold 8	199.6	195.3	-	No hit
g720	scaffold 8	226.7	225.5	-	gi|1025147308|ref|XP_016415917.1|, PREDICTED: gap junction alpha-8 protein-like [Sinocyclocheilus rhinocerous]	80.1	0
g721	scaffold 8	254.3	259.3	+	gi|938076922|gb|KPP73563.1|, gap junction alpha-5 protein-like [Scleropages formosus]	70.83	0
g722	scaffold 8	269.3	280.8	+	gi|213514076|ref|NP_001133278.1|, Lysophosphatidic acid phosphatase type 6 [Salmo salar]	74.82	0
g723	scaffold 8	305.8	283.2	-	gi|938076920|gb|KPP73561.1|, B-cell CLL/lymphoma 9 protein-like [Scleropages formosus]	75.17	0
g724	scaffold 8	432.3	414.2	-	gi|831319773|ref|XP_012692691.1|, PREDICTED: uncharacterized protein LOC105908679 [Clupea harengus]	39.3	1.81833e-177
g725	scaffold 8	468.8	447	-	gi|975124367|ref|XP_015277875.1|, PREDICTED: MORC family CW-type zinc finger protein 3 [Gekko japonicus]	40.6	0
g726	scaffold 8	579.1	481	-	gi|973191387|ref|XP_015219301.1|, PREDICTED: protein dopey-2 [Lepisosteus oculatus]	66.19	0
g727	scaffold 8	593.1	592	-	gi|16226045|gb|AAL16062.1|AF420278_1, carbonyl reductase [Anguilla japonica]	100	0
g728	scaffold 8	599.5	605.1	+	gi|831326251|ref|XP_012696234.1|, PREDICTED: SET domain-containing protein 4 [Clupea harengus]	69.11	0
g729	scaffold 8	618.7	608.8	-	gi|929260580|ref|XP_014006726.1|, PREDICTED: quinone oxidoreductase-like protein 1 isoform X1 [Salmo salar]	64.95	0
g730	scaffold 8	619.9	679.6	+	gi|960957921|ref|XP_014793583.1|, PREDICTED: intersectin-1 isoform X3 [Calidris pugnax]	68.43	0
g731	scaffold 8	694	689.3	-	gi|1049245827|ref|XP_017562049.1|, PREDICTED: ATP synthase subunit O, mitochondrial [Pygocentrus nattereri]	81.34	6.82799e-120
g732	scaffold 8	710.9	712.9	+	gi|938065644|gb|KPP66083.1|, sodium/myo-inositol cotransporter-like [Scleropages formosus]	71.89	0
g733	scaffold 8	776	756.2	-	gi|929259130|ref|XP_014005971.1|, PREDICTED: protein O-glucosyltransferase 1 [Salmo salar]	78.9	0
g734	scaffold 8	777.9	790	+	gi|966651708|gb|KTF86610.1|, hypothetical protein cypCar_00041169 [Cyprinus carpio]	79.84	0
g735	scaffold 8	811.5	797.9	-	gi|884975692|ref|XP_012995441.1|, PREDICTED: vang-like protein 1 isoform X2 [Esox lucius]	83.33	0
g738	scaffold 8	930.6	872.6	-	gi|831300055|ref|XP_012681967.1|, PREDICTED: aquaporin-8-like [Clupea harengus]	70.87	4.20495e-104
g739	scaffold 8	949.1	937	-	gi|929305170|ref|XP_014030119.1|, PREDICTED: cyclic nucleotide-gated cation channel alpha-4 [Salmo salar]	74.81	0
g740	scaffold 8	954.6	985.8	+	gi|1020404931|ref|XP_016111446.1|, PREDICTED: FTS and Hook-interacting protein homolog isoform X2 [Sinocyclocheilus grahami]	66.49	0
g741	scaffold 8	1002.6	993	-	gi|929288083|ref|XP_014021118.1|, PREDICTED: ankyrin repeat domain-containing protein 50-like [Salmo salar]	60.23	1.29482e-122
g742	scaffold 8	1018.4	1051.6	+	gi|472440877|gb|AGI42757.1|, myoxvirus resistance protein B [Anguilla anguilla]	86.76	0
g743	scaffold 8	1057.5	1085.4	+	gi|472440877|gb|AGI42757.1|, myoxvirus resistance protein B [Anguilla anguilla]	92.87	0
g744	scaffold 8	1093.6	1145.7	+	gi|472440877|gb|AGI42757.1|, myoxvirus resistance protein B [Anguilla anguilla]	84.67	0
g745	scaffold 8	1159.5	1177	+	gi|409711702|gb|AFV39660.1|, Mx3 protein [Anguilla japonica]	92.22	0
g746	scaffold 8	1195.5	1183.6	-	gi|409711697|gb|AFV39659.1|, Mx1 protein [Anguilla japonica]	92.56	0
g747	scaffold 8	1210	1244.1	+	gi|409711702|gb|AFV39660.1|, Mx3 protein [Anguilla japonica]	83.89	0
g748	scaffold 8	1249.7	1247.6	-	gi|409711697|gb|AFV39659.1|, Mx1 protein [Anguilla japonica]	90.48	4.7741e-106
g749	scaffold 8	1252.7	1269.4	+	gi|929305096|ref|XP_014030080.1|, PREDICTED: mast cell protease 1A-like [Salmo salar]	61.76	5.93684e-96
g750	scaffold 8	1287.6	1279.9	-	gi|938084160|gb|KPP79022.1|, rab-like protein 3-like [Scleropages formosus]	82.49	1.22068e-146
g751	scaffold 8	1289.7	1313.9	+	gi|938084161|gb|KPP79023.1|, general transcription factor IIE subunit 1-like [Scleropages formosus]	78.37	4.28967e-97
g752	scaffold 8	1348.3	1367.7	+	gi|831476185|ref|XP_012709801.1|, PREDICTED: syntaxin-binding protein 5-like, partial [Fundulus heteroclitus]	77.19	7.31953e-19
g753	scaffold 8	1369.3	1377.5	+	gi|1035252166|ref|XP_008327140.2|, PREDICTED: syntaxin-binding protein 5-like [Cynoglossus semilaevis]	85.71	1.55155e-13
g754	scaffold 8	1425.6	1533	+	gi|1041106034|ref|XP_017276173.1|, PREDICTED: syntaxin-binding protein 5-like isoform X5 [Kryptolebias marmoratus]	75.43	0
g755	scaffold 8	1540.6	1557	+	gi|1025031749|ref|XP_016325124.1|, PREDICTED: KDEL motif-containing protein 1-like [Sinocyclocheilus anshuiensis]	65.23	0
g756	scaffold 8	1603.6	1559.5	-	gi|929284969|ref|XP_014019465.1|, PREDICTED: ileal sodium/bile acid cotransporter [Salmo salar]	79.08	0
g763	scaffold 8	2124.4	2102.8	-	gi|938063255|gb|KPP64673.1|, hypothetical protein Z043_116956, partial [Scleropages formosus]	71.16	6.03108e-84
g764	scaffold 8	2141.3	2131.1	-	gi|938069039|gb|KPP68205.1|, hypothetical protein Z043_113139, partial [Scleropages formosus]	92.55	4.79299e-58
g765	scaffold 8	2160.9	2149.8	-	gi|942078182|ref|XP_014336258.1|, PREDICTED: arginine and glutamate-rich protein 1 [Bos mutus]	65.9	2.16205e-48
g767	scaffold 8	2224.6	2218.3	-	gi|929296853|ref|XP_014025769.1|, PREDICTED: butyrophilin subfamily 1 member A1-like isoform X1 [Salmo salar]	35.24	3.02792e-27
g768	scaffold 8	2235.1	2313.8	+	gi|987437854|ref|NP_001306948.1|, interferon alpha/beta receptor 1a precursor [Salmo salar]	33.53	8.28672e-96
g769	scaffold 8	2372.1	2317.5	-	gi|432109782|gb|ELK33834.1|, Trafficking protein particle complex subunit 10, partial [Myotis davidii]	65.07	0
g770	scaffold 8	2375.9	2376.2	+	No hit
g771	scaffold 8	2413.8	2388.7	-	gi|742165801|ref|XP_010884321.1|, PREDICTED: pyridoxal kinase [Esox lucius]	73.94	3.96331e-148
g772	scaffold 8	2423.3	2435.7	+	gi|929301959|ref|XP_014028431.1|, PREDICTED: transmembrane protease serine 3-like [Salmo salar]	71.72	0
g773	scaffold 8	2446.8	2440.3	-	gi|938075778|gb|KPP72735.1|, homeobox protein PKNOX1-like [Scleropages formosus]	77.06	0
g774	scaffold 8	2467.8	2455.5	-	gi|642088421|emb|CDQ83061.1|, unnamed protein product [Oncorhynchus mykiss]	54.72	3.2124e-24
g776	scaffold 8	2477.4	2483.1	+	gi|597800860|ref|XP_007241808.1|, PREDICTED: tRNA (guanine-N(7)-)-methyltransferase non-catalytic subunit WDR4 isoform X2 [Astyanax mexicanus]	57.96	4.15126e-166
g777	scaffold 8	2544.5	2484.8	-	gi|1025087753|ref|XP_016341858.1|, PREDICTED: glycerol-3-phosphate transporter-like [Sinocyclocheilus anshuiensis]	70.14	0
g778	scaffold 8	2546.8	2553.1	+	gi|213515538|ref|NP_001134626.1|, radial spoke head 1 homolog [Salmo salar]	77.16	2.60795e-130
g779	scaffold 8	2553.8	2567.5	+	gi|929285627|ref|XP_014019811.1|, PREDICTED: ribosomal RNA processing protein 1 homolog B-like isoform X2 [Salmo salar]	59.23	1.06758e-172
g781	scaffold 8	2604.4	2612.1	+	gi|348511513|ref|XP_003443288.1|, PREDICTED: transmembrane protein 50B isoform X2 [Oreochromis niloticus]	84.52	1.61465e-97
g782	scaffold 8	2662.3	2638.1	-	gi|583995708|ref|XP_006792977.1|, PREDICTED: glycerol kinase-like [Neolamprologus brichardi]	65.77	4.07533e-131
g783	scaffold 8	2673.2	2692.1	+	gi|929288129|ref|XP_014021143.1|, PREDICTED: protein FAM124A-like isoform X2 [Salmo salar]	53.05	8.49002e-180
g784	scaffold 8	2698.2	2707.6	+	gi|1049279084|ref|XP_017580129.1|, PREDICTED: WD repeat and FYVE domain-containing protein 2 [Pygocentrus nattereri]	89.17	0
g785	scaffold 8	2718.7	2714	-	gi|1025332719|ref|XP_016389930.1|, PREDICTED: dehydrogenase/reductase SDR family member 12-like [Sinocyclocheilus rhinocerous]	47.51	1.01578e-79
g786	scaffold 8	2724.2	2722	-	gi|591387421|ref|XP_007068126.1|, PREDICTED: uncharacterized protein LOC102938350 [Chelonia mydas]	63.91	3.95585e-66
g787	scaffold 8	2787.3	2731.2	-	gi|908534667|ref|XP_013127606.1|, PREDICTED: copper-transporting ATPase 2 isoform X1 [Oreochromis niloticus]	59.95	0
g788	scaffold 8	2800	2822	+	gi|929287099|ref|XP_014020594.1|, PREDICTED: leucine-rich repeat and calponin homology domain-containing protein 1-like isoform X6 [Salmo salar]	72.96	5.24943e-151
g789	scaffold 9	59.4	48.9	-	gi|938067807|gb|KPP67419.1|, solute carrier organic anion transporter family member 3A1-like, partial [Scleropages formosus]	84.4	0
g792	scaffold 9	188.4	185.6	-	gi|938067806|gb|KPP67418.1|, solute carrier organic anion transporter family member 3A1-like, partial [Scleropages formosus]	87.66	1.38397e-94
g793	scaffold 9	222.2	280.6	+	gi|1049208221|ref|XP_017551575.1|, PREDICTED: uncharacterized protein LOC108426515 [Pygocentrus nattereri]	36.37	3.18322e-64
g794	scaffold 9	381.2	299.2	-	gi|938071309|gb|KPP69695.1|, protein FAM83H-like [Scleropages formosus]	58.88	0
g795	scaffold 9	388.3	385.5	-	gi|973138731|ref|XP_015213114.1|, PREDICTED: solute carrier family 52, riboflavin transporter, member 2 isoform X2 [Lepisosteus oculatus]	76.47	0
g796	scaffold 9	415.6	416.9	+	gi|1049273010|ref|XP_017576836.1|, PREDICTED: F-box/LRR-repeat protein 6 [Pygocentrus nattereri]	68.88	6.93769e-92
g797	scaffold 9	424	420.7	-	gi|47212835|emb|CAF90082.1|, unnamed protein product, partial [Tetraodon nigroviridis]	58.85	0
g798	scaffold 9	445.3	450.8	+	gi|642103459|emb|CDQ75213.1|, unnamed protein product [Oncorhynchus mykiss]	54.42	3.12598e-74
g799	scaffold 9	503.4	452.8	-	gi|942173818|ref|XP_014347270.1|, PREDICTED: LOW QUALITY PROTEIN: probable phospholipid-transporting ATPase IIB [Latimeria chalumnae]	71.93	0
g800	scaffold 9	521.8	522.7	+	gi|1025075126|ref|XP_016338395.1|, PREDICTED: pancreas transcription factor 1 subunit alpha [Sinocyclocheilus anshuiensis]	85.34	1.15729e-154
g801	scaffold 9	627.7	588.4	-	gi|759096033|ref|XP_011360847.1|, PREDICTED: kelch-like protein 14 [Pteropus vampyrus]	71.96	0
g802	scaffold 9	745.8	715.1	-	gi|573892494|ref|XP_006634002.1|, PREDICTED: nucleolar protein 4 isoform X5 [Lepisosteus oculatus]	65.49	0
g803	scaffold 9	776.8	816.4	+	gi|972985847|ref|XP_015209011.1|, PREDICTED: dystrobrevin alpha isoform X19 [Lepisosteus oculatus]	85.02	0
g804	scaffold 9	845.1	865.7	+	gi|573892687|ref|XP_006634098.1|, PREDICTED: microtubule-associated protein RP/EB family member 2 isoform X3 [Lepisosteus oculatus]	91.17	0
g805	scaffold 9	877.6	872.4	-	gi|573892685|ref|XP_006634097.1|, PREDICTED: ethanolaminephosphotransferase 1-like isoform X2 [Lepisosteus oculatus]	72.49	6.42871e-133
g806	scaffold 9	888.3	957.1	+	gi|642129550|emb|CDQ58677.1|, unnamed protein product [Oncorhynchus mykiss]	35.35	1.58585e-71
g807	scaffold 9	960.6	959.7	-	gi|929073182|ref|XP_014046606.1|, PREDICTED: CCAAT/enhancer-binding protein delta [Salmo salar]	69.93	5.22062e-142
g808	scaffold 9	967.4	985.1	+	gi|944295123|gb|KQL58629.1|, DNA replication licensing factor mcm4 [Amazona aestiva]	75.17	0
g809	scaffold 9	1480.7	1515	+	gi|831482233|ref|XP_012730413.1|, PREDICTED: gamma-1-syntrophin [Fundulus heteroclitus]	73.37	1.44953e-166
g810	scaffold 9	1694.9	1686.9	-	gi|573892480|ref|XP_006633995.1|, PREDICTED: protein-L-isoaspartate O-methyltransferase domain-containing protein 1 [Lepisosteus oculatus]	77.09	0
g811	scaffold 9	1726.8	1723.2	-	gi|966646649|gb|KTF81559.1|, hypothetical protein cypCar_00025111, partial [Cyprinus carpio]	92.31	8.36342e-79
g812	scaffold 9	1763.6	1727.2	-	gi|972986409|ref|XP_015209278.1|, PREDICTED: suppression of tumorigenicity 18 protein isoform X1 [Lepisosteus oculatus]	51.61	0
g813	scaffold 9	1867.1	1834.5	-	gi|736227782|ref|XP_010781667.1|, PREDICTED: RB1-inducible coiled-coil protein 1 isoform X3 [Notothenia coriiceps]	59.56	0
g815	scaffold 9	1971.3	1981	+	gi|1007744024|ref|XP_015812203.1|, PREDICTED: arf-GAP with GTPase, ANK repeat and PH domain-containing protein 3-like isoform X2 [Nothobranchius furzeri]	78.38	8.86028e-43
g818	scaffold 9	2066.9	2140.1	+	gi|548337685|ref|XP_005721524.1|, PREDICTED: uncharacterized protein LOC102197517 isoform X3 [Pundamilia nyererei]	53.12	1.7602e-94
g819	scaffold 9	2152	2215.8	+	gi|938064439|gb|KPP65360.1|, hypothetical protein Z043_116235, partial [Scleropages formosus]	93.59	4.98529e-95
g820	scaffold 9	2236.9	2234.5	-	gi|573892989|ref|XP_006634248.1|, PREDICTED: homeobox protein GBX-1 [Lepisosteus oculatus]	90.42	0
g821	scaffold 9	2258.3	2243.6	-	gi|642131772|emb|CDQ56966.1|, unnamed protein product [Oncorhynchus mykiss]	66.61	0
g822	scaffold 9	2278.5	2278	-	gi|1042243319|ref|XP_017316353.1|, PREDICTED: late histone H2B.L4-like [Ictalurus punctatus]	93.16	4.09405e-73
g823	scaffold 9	2351.5	2353.5	+	gi|929240371|ref|XP_013996119.1|, PREDICTED: acid-sensing ion channel 1-like [Salmo salar]	84.46	3.76709e-120
g824	scaffold 9	2457.8	2458.2	+	No hit
g825	scaffold 9	2586.6	2590.1	+	gi|966635857|gb|KTF70965.1|, hypothetical protein cypCar_00047855 [Cyprinus carpio]	80.57	4.01232e-105
g826	scaffold 9	2620.2	2643.5	+	gi|583982233|ref|XP_006786413.1|, PREDICTED: acid-sensing ion channel 1-like isoform X1 [Neolamprologus brichardi]	68.17	3.33822e-152
g827	scaffold 9	2656.7	2671.7	+	gi|657599564|ref|XP_008304600.1|, PREDICTED: acid-sensing ion channel 1-like [Stegastes partitus]	96.28	2.88149e-169
g828	scaffold 9	2713.2	2681.4	-	gi|657598132|ref|XP_008303833.1|, PREDICTED: ATP-binding cassette sub-family B member 8, mitochondrial-like [Stegastes partitus]	70.57	0
g829	scaffold 9	2714.3	2733.4	+	gi|974110529|ref|XP_015254444.1|, PREDICTED: autophagy-related protein 9A-like [Cyprinodon variegatus]	78.9	0
g830	scaffold 9	2740.9	2739	-	gi|400177456|gb|AFP72291.1|, cathelicidin 1, partial [Anguilla japonica]	80.95	1.30413e-98
g831	scaffold 10	14.6	22.5	+	gi|1041130570|ref|XP_017289658.1|, PREDICTED: leucine-rich repeat-containing protein 75A [Kryptolebias marmoratus]	74.37	0
g832	scaffold 10	31.8	46.1	+	gi|642103533|emb|CDQ75185.1|, unnamed protein product [Oncorhynchus mykiss]	68.04	0
g833	scaffold 10	59.4	66.9	+	gi|973185184|ref|XP_015216509.1|, PREDICTED: 2-phosphoxylose phosphatase 1 isoform X2 [Lepisosteus oculatus]	66.08	0
g834	scaffold 10	99.1	71.7	-	gi|938078802|gb|KPP74955.1|, putative polypeptide N-acetylgalactosaminyltransferase-like protein 3 [Scleropages formosus]	75.62	0
g835	scaffold 10	103.6	142.6	+	gi|938065367|gb|KPP65909.1|, Pre-rRNA-processing protein TSR1-like [Scleropages formosus]	70.03	0
g836	scaffold 10	206.2	144.8	-	gi|929116506|ref|XP_014069744.1|, PREDICTED: protein KIAA0100 homolog isoform X7 [Salmo salar]	77.46	0
g837	scaffold 10	237.2	209.4	-	gi|992207937|ref|XP_015461155.1|, PREDICTED: nucleoredoxin isoform X1 [Astyanax mexicanus]	70.92	0
g838	scaffold 10	240.4	238.8	-	gi|213511060|ref|NP_001134971.1|, Thioredoxin domain-containing protein 17 [Salmo salar]	91.06	9.77423e-80
g839	scaffold 10	245.5	322.6	+	gi|884947468|ref|XP_012990437.1|, PREDICTED: membrane-associated phosphatidylinositol transfer protein 3 isoform X1 [Esox lucius]	71.11	0
g840	scaffold 10	342.8	374.8	+	gi|1020481635|ref|XP_016146294.1|, PREDICTED: multidrug and toxin extrusion protein 1-like [Sinocyclocheilus grahami]	48.44	1.49221e-155
g841	scaffold 10	393.6	377.1	-	gi|973206888|ref|XP_015223029.1|, PREDICTED: solute carrier family 13 member 5 [Lepisosteus oculatus]	73.54	0
g842	scaffold 10	396.5	411.2	+	gi|1049224473|ref|XP_017550406.1|, PREDICTED: WD repeat-containing protein 81 [Pygocentrus nattereri]	71.16	0
g843	scaffold 10	419.3	424.5	+	gi|642091496|emb|CDQ81651.1|, unnamed protein product [Oncorhynchus mykiss]	62.35	7.94875e-174
g844	scaffold 10	437.4	426	-	gi|573879278|ref|XP_006627858.1|, PREDICTED: proteasomal ATPase-associated factor 1 isoform X1 [Lepisosteus oculatus]	70.9	7.12642e-111
g845	scaffold 10	442.7	464.6	+	gi|597762804|ref|XP_007245359.1|, PREDICTED: 3-methyl-2-oxobutanoate dehydrogenase [lipoamide]	69.06	0
g846	scaffold 10	493.4	476.2	-	gi|972958792|ref|XP_015196974.1|, PREDICTED: zinc finger and BTB domain-containing protein 20 [Lepisosteus oculatus]	70.71	0
g847	scaffold 10	569.9	569.1	-	gi|966700537|gb|KTG32778.1|, hypothetical protein cypCar_00016815 [Cyprinus carpio]	56.75	3.49855e-97
g848	scaffold 10	607.3	609.1	+	gi|938043834|gb|KPP56894.1|, hypothetical protein Z043_125444, partial [Scleropages formosus]	50.47	1.11162e-42
g849	scaffold 10	682.7	658.6	-	gi|736260828|ref|XP_010789651.1|, PREDICTED: limbic system-associated membrane protein-like, partial [Notothenia coriiceps]	81.48	7.84554e-78
g850	scaffold 10	742.1	738.4	-	gi|938055438|gb|KPP60577.1|, hypothetical protein Z043_121409, partial [Scleropages formosus]	97.4	1.48803e-46
g858	scaffold 10	1751.8	1711.1	-	gi|929116008|ref|XP_014069475.1|, PREDICTED: immunoglobulin superfamily member 11-like isoform X2 [Salmo salar]	76.89	0
g859	scaffold 10	1848.1	1813.4	-	gi|929115275|ref|XP_014069079.1|, PREDICTED: mediator of RNA polymerase II transcription subunit 29 [Salmo salar]	81.08	2.9097e-92
g860	scaffold 10	1849	1854.8	+	gi|348505228|ref|XP_003440163.1|, PREDICTED: RNA polymerase II-associated factor 1 homolog isoform X2 [Oreochromis niloticus]	82.38	0
g861	scaffold 10	1861.6	1856	-	gi|657547696|ref|XP_008278863.1|, PREDICTED: glia maturation factor gamma [Stegastes partitus]	64.79	1.11853e-51
g862	scaffold 10	1873.2	1905.6	+	gi|573878854|ref|XP_006627651.1|, PREDICTED: protein Smaug homolog 2 isoform X2 [Lepisosteus oculatus]	83.17	0
g863	scaffold 10	1959	1909.4	-	gi|1049269791|ref|XP_017575088.1|, PREDICTED: DNA-dependent protein kinase catalytic subunit [Pygocentrus nattereri]	60.45	0
g864	scaffold 10	1988	1960.6	-	gi|972957722|ref|XP_015196495.1|, PREDICTED: cytochrome P450 2M1-like isoform X2 [Lepisosteus oculatus]	60.1	0
g865	scaffold 10	1996.1	2015.6	+	gi|573878893|ref|XP_006627670.1|, PREDICTED: CAP-Gly domain-containing linker protein 3 isoform X4 [Lepisosteus oculatus]	87.55	0
g866	scaffold 10	2019.1	2018.4	-	gi|831321766|ref|XP_012693775.1|, PREDICTED: homeobox protein goosecoid isoform A-like [Clupea harengus]	59.76	5.11888e-24
g867	scaffold 10	2034.3	2047.3	+	gi|1042301404|ref|XP_017347004.1|, PREDICTED: nesprin-2-like isoform X5 [Ictalurus punctatus]	39.97	1.2444e-108
g868	scaffold 10	2057.8	2060.1	+	gi|938076214|gb|KPP73058.1|, A-kinase anchor protein 12-like [Scleropages formosus]	51.31	0
g869	scaffold 10	2077.8	2066.6	-	gi|992182246|ref|XP_007236905.2|, PREDICTED: transmembrane protein 87A-like isoform X2 [Astyanax mexicanus]	82.37	0
g870	scaffold 10	2082.5	2089.7	+	gi|831321828|ref|XP_012693808.1|, PREDICTED: calpain small subunit 1-like [Clupea harengus]	72.6	3.01052e-101
g871	scaffold 10	2100.5	2117.5	+	gi|938071868|gb|KPP70072.1|, myb-related transcription factor, partner of profilin-like [Scleropages formosus]	49.25	6.38393e-121
g872	scaffold 10	2121.1	2172.3	+	gi|1049224249|ref|XP_017550285.1|, PREDICTED: mitochondrial import inner membrane translocase subunit TIM50 [Pygocentrus nattereri]	76.82	2.76976e-155
g873	scaffold 10	2215.8	2234.2	+	gi|642123437|emb|CDQ62868.1|, unnamed protein product [Oncorhynchus mykiss]	80.34	9.24497e-99
g874	scaffold 10	2255.4	2234.6	-	gi|929281455|ref|XP_014017632.1|, PREDICTED: transcription elongation factor SPT5 isoform X2 [Salmo salar]	85.05	0
g875	scaffold 10	2306.7	2276.3	-	gi|1025337039|ref|XP_016391076.1|, PREDICTED: uncharacterized protein LOC107726101 isoform X2 [Sinocyclocheilus rhinocerous]	56.84	0
g876	scaffold 10	2356.3	2342.2	-	gi|938068924|gb|KPP68130.1|, kunitz-type serine protease inhibitor 6-like [Scleropages formosus]	42.66	2.83805e-106
g877	scaffold 10	2361.5	2379.4	+	gi|742196381|ref|XP_010892136.1|, PREDICTED: protein phosphatase 1 regulatory subunit 14A-like [Esox lucius]	52.6	2.3446e-42
g878	scaffold 10	2402.2	2425.1	+	gi|938073297|gb|KPP71026.1|, exocyst complex component 3-like [Scleropages formosus]	71.68	0
g879	scaffold 10	2431.3	2449.7	+	gi|125819641|ref|XP_001344933.1|, PREDICTED: putative uncharacterized protein DDB_G0271982 [Danio rerio]	42.07	2.10288e-27
g880	scaffold 10	2468.7	2466.7	-	gi|938074769|gb|KPP72047.1|, leucine-rich repeat-containing protein 15-like [Scleropages formosus]	57.89	0
g881	scaffold 10	2484.3	2518.7	+	gi|642107074|emb|CDQ73227.1|, unnamed protein product [Oncorhynchus mykiss]	86.84	1.61576e-79
g882	scaffold 10	2519.5	2533.1	+	gi|929115785|ref|XP_014069353.1|, PREDICTED: MAP/microtubule affinity-regulating kinase 4-like isoform X2 [Salmo salar]	66.28	0
g883	scaffold 10	2542.5	2538.4	-	gi|21694043|gb|AAK56448.1|, muscle-type creatine kinase CKM2 [Oreochromis mossambicus]	70.04	0
g884	scaffold 10	2557.8	2569	+	gi|972957614|ref|XP_015196453.1|, PREDICTED: kinesin light chain 1-like [Lepisosteus oculatus]	60.73	3.0979e-143
g885	scaffold 10	2617.6	2572.7	-	gi|499038063|ref|XP_004569677.1|, PREDICTED: TFIIH basal transcription factor complex helicase XPD subunit [Maylandia zebra]	90.36	0
g886	scaffold 10	2623.2	2640.3	+	gi|938082326|gb|KPP77603.1|, SUMO-activating enzyme subunit 1-like [Scleropages formosus]	88.31	7.97715e-136
g887	scaffold 10	2650.3	2642.1	-	gi|929281839|ref|XP_014017837.1|, PREDICTED: uncharacterized protein LOC106580863 isoform X1 [Salmo salar]	40	3.58613e-26
g888	scaffold 10	2659.3	2686.3	+	gi|938070494|gb|KPP69146.1|, coiled-coil domain-containing protein 9-like [Scleropages formosus]	60.41	1.29878e-166
g889	scaffold 10	2696.6	2701	+	gi|831320999|ref|XP_012693357.1|, PREDICTED: TRPM8 channel-associated factor 2 [Clupea harengus]	64.65	1.62758e-32
g890	scaffold 10	2715.5	2726.4	+	gi|966714201|gb|KTG46439.1|, hypothetical protein cypCar_00001122 [Cyprinus carpio]	65.62	0
g891	scaffold 10	2736.7	2740.6	+	gi|929115821|ref|XP_014069371.1|, PREDICTED: sushi domain-containing protein 6-like isoform X1 [Salmo salar]	66.02	2.58324e-111
g892	scaffold 10	2779.9	2750.6	-	gi|1024975594|ref|XP_016309274.1|, PREDICTED: WD repeat-containing protein 20-like [Sinocyclocheilus anshuiensis]	86.42	0
g893	scaffold 10	2821.1	2781.4	-	gi|1042299994|ref|XP_017346325.1|, PREDICTED: mitogen-activated protein kinase kinase kinase kinase 5-like isoform X1 [Ictalurus punctatus]	66.84	0
g894	scaffold 10	2821.9	2852.5	+	gi|929115841|ref|XP_014069383.1|, PREDICTED: calpain-9-like isoform X1 [Salmo salar]	52.4	0
g895	scaffold 10	2873.4	2868.1	-	No hit
g896	scaffold 10	2873.7	2904.7	+	gi|1025387930|ref|XP_016404392.1|, PREDICTED: alpha-actinin-4 isoform X1 [Sinocyclocheilus rhinocerous]	70.81	0
g897	scaffold 10	2907.2	2926.8	+	gi|884947552|ref|XP_010896844.2|, PREDICTED: SPARC-related modular calcium-binding protein 1-like isoform X2 [Esox lucius]	46.39	1.09469e-117
g900	scaffold 10	2984.6	3016.7	+	gi|941809374|ref|XP_014329153.1|, PREDICTED: sodium/calcium exchanger 2-like [Xiphophorus maculatus]	67.92	2.3647e-158
g901	scaffold 11	12.5	15.4	+	gi|1020457597|ref|XP_016134343.1|, PREDICTED: YTH domain-containing family protein 3-like isoform X1 [Sinocyclocheilus grahami]	82.52	0
g902	scaffold 11	50	53.2	+	No hit
g904	scaffold 11	169.1	169.9	+	gi|1025317045|ref|XP_016385657.1|, PREDICTED: class E basic helix-loop-helix protein 22-like [Sinocyclocheilus rhinocerous]	86.14	1.11472e-162
g906	scaffold 11	294.6	281.2	-	gi|972986208|ref|XP_015209187.1|, PREDICTED: armadillo repeat-containing protein 1 [Lepisosteus oculatus]	91.04	4.64797e-134
g907	scaffold 11	296.2	301.3	+	gi|1020421268|ref|XP_016129667.1|, PREDICTED: mitochondrial fission regulator 1-like isoform X2 [Sinocyclocheilus grahami]	58.05	1.76926e-107
g908	scaffold 11	335	305.5	-	gi|938060821|gb|KPP63342.1|, high affinity cAMP-specific 3',5'-cyclic phosphodiesterase 7A-like [Scleropages formosus]	72.15	0
g909	scaffold 11	346.4	355.2	+	gi|573911486|ref|XP_006643461.1|, PREDICTED: dnaJ homolog subfamily C member 5-like [Lepisosteus oculatus]	81.71	3.73989e-88
g910	scaffold 11	369.5	369	-	gi|724463304|dbj|BAP90537.1|, Corticotropin-releasing hormone [Anguilla japonica]	99.39	7.50126e-113
g911	scaffold 11	419.7	420.8	+	gi|972986211|ref|XP_015209188.1|, PREDICTED: ribosome biogenesis regulatory protein homolog [Lepisosteus oculatus]	80.7	7.34181e-180
g912	scaffold 11	430	432.7	+	gi|929239127|ref|XP_013995461.1|, PREDICTED: CD2-associated protein-like isoform X2 [Salmo salar]	50	9.14732e-32
g913	scaffold 11	451.7	441.8	-	gi|803104906|ref|XP_012039179.1|, PREDICTED: myb-related protein A isoform X1 [Ovis aries]	52.34	0
g914	scaffold 11	472.1	464.5	-	gi|938078249|gb|KPP74545.1|, deubiquitinating protein VCIP135-like [Scleropages formosus]	84.76	0
g915	scaffold 11	479.7	501.4	+	gi|929317955|ref|XP_014036862.1|, PREDICTED: MCM domain-containing protein 2 isoform X2 [Salmo salar]	70.4	0
g916	scaffold 11	511.4	510	-	gi|929318005|ref|XP_014036888.1|, PREDICTED: transcription factor 24-like isoform X4 [Salmo salar]	79.46	4.67745e-96
g917	scaffold 11	524.6	520.5	-	gi|1049212022|ref|XP_017571556.1|, PREDICTED: protein phosphatase 1 regulatory subunit 42 [Pygocentrus nattereri]	65.04	2.78778e-108
g918	scaffold 11	539.7	559.8	+	gi|972986301|ref|XP_015209227.1|, PREDICTED: centrosome and spindle pole-associated protein 1 isoform X4 [Lepisosteus oculatus]	41.99	0
g919	scaffold 11	645	563.1	-	gi|831281263|ref|XP_012671707.1|, PREDICTED: brefeldin A-inhibited guanine nucleotide-exchange protein 1 [Clupea harengus]	80.61	0
g921	scaffold 11	679.9	691.7	+	gi|1020471678|ref|XP_016140975.1|, PREDICTED: phosphatidylinositol 3,4,5-trisphosphate-dependent Rac exchanger 2 protein-like, partial [Sinocyclocheilus grahami]	93.48	7.95948e-20
g922	scaffold 11	698.2	784.2	+	gi|47213977|emb|CAG00668.1|, unnamed protein product [Tetraodon nigroviridis]	70.01	0
g923	scaffold 11	805.4	818.8	+	gi|556977291|ref|XP_005995932.1|, PREDICTED: uncharacterized protein C8orf34 homolog [Latimeria chalumnae]	68.7	5.04205e-102
g924	scaffold 11	826.9	871.8	+	gi|972985648|ref|XP_006634055.2|, PREDICTED: uncharacterized protein C8orf34 homolog [Lepisosteus oculatus]	76.96	2.05175e-98
g926	scaffold 11	951.7	979.9	+	gi|1025228085|ref|XP_016431497.1|, PREDICTED: extracellular sulfatase Sulf-1 isoform X1 [Sinocyclocheilus rhinocerous]	77.13	0
g927	scaffold 11	1141.8	980.3	-	gi|929072620|ref|XP_014046186.1|, PREDICTED: nuclear receptor coactivator 2-like isoform X1 [Salmo salar]	67.67	0
g928	scaffold 11	1163.6	1156.5	-	gi|657741712|ref|XP_008305955.1|, PREDICTED: translocating chain-associated membrane protein 1 [Cynoglossus semilaevis]	75.97	0
g930	scaffold 11	1274.5	1230.1	-	gi|1020455374|ref|XP_016134043.1|, PREDICTED: eyes absent homolog 1 [Sinocyclocheilus grahami]	84.15	1.27885e-137
g931	scaffold 11	1387.5	1358.9	-	gi|808886781|gb|KKF33290.1|, Transient receptor potential cation channel subfamily A member 1 [Larimichthys crocea]	50.6	0
g932	scaffold 11	1429	1440.5	+	gi|938083388|gb|KPP78415.1|, Potassium voltage-gated channel subfamily B member 2-like [Scleropages formosus]	96.39	3.53495e-135
g933	scaffold 11	1469.5	1523.2	+	gi|573892587|ref|XP_006634048.1|, PREDICTED: potassium voltage-gated channel subfamily B member 2 [Lepisosteus oculatus]	68.56	0
g934	scaffold 11	1529.6	1524.5	-	gi|831281032|ref|XP_012671583.1|, PREDICTED: somatomedin-B and thrombospondin type-1 domain-containing protein [Clupea harengus]	65.79	1.95746e-127
g935	scaffold 11	1545.5	1542.8	-	No hit
g936	scaffold 11	1552.2	1562.7	+	gi|1020520901|ref|XP_016099858.1|, PREDICTED: retinol dehydrogenase 10-A-like [Sinocyclocheilus grahami]	96.39	9.81932e-113
g937	scaffold 11	1573.5	1566.2	-	No hit
g939	scaffold 11	1727.3	1592.3	-	gi|808880118|gb|KKF28059.1|, Junctophilin-1 [Larimichthys crocea]	58.72	0
g940	scaffold 11	1729.8	1734.7	+	gi|972985565|ref|XP_006634040.2|, PREDICTED: ganglioside-induced differentiation-associated protein 1 isoform X3 [Lepisosteus oculatus]	81.92	0
g941	scaffold 11	1774.7	1778.5	+	gi|972985586|ref|XP_015208889.1|, PREDICTED: peptidase inhibitor 15 [Lepisosteus oculatus]	84.13	4.60447e-161
g942	scaffold 11	1793.5	1805.9	+	gi|444705876|gb|ELW47260.1|, Cysteine-rich secretory protein LCCL domain-containing 1 [Tupaia chinensis]	49.63	1.4319e-127
g943	scaffold 11	1875.7	1902.7	+	gi|512850314|ref|XP_002939664.2|, PREDICTED: docking protein 6 [Xenopus tropicalis]	63.8	4.40245e-143
g944	scaffold 11	1948	1907.2	-	gi|929272050|ref|XP_014012663.1|, PREDICTED: rotatin isoform X2 [Salmo salar]	59.41	0
g945	scaffold 11	2180.9	2178.7	-	gi|1024973217|ref|XP_016308109.1|, PREDICTED: cerebellin-2-like isoform X2 [Sinocyclocheilus anshuiensis]	74.63	1.31177e-96
g946	scaffold 11	2191	2201.3	+	gi|642117891|emb|CDQ66548.1|, unnamed protein product [Oncorhynchus mykiss]	57.37	0
g947	scaffold 11	2335.8	2371.7	+	gi|973132905|ref|XP_015210517.1|, PREDICTED: neuropilin and tolloid-like protein 1 isoform X2 [Lepisosteus oculatus]	87.54	0
g948	scaffold 11	2378.5	2381.6	+	gi|742197158|ref|XP_010892358.1|, PREDICTED: protein FAM173B isoform X1 [Esox lucius]	71.24	8.36642e-109
g949	scaffold 11	2432.1	2504.4	+	gi|1049226886|ref|XP_017551728.1|, PREDICTED: semaphorin-5A-like isoform X2 [Pygocentrus nattereri]	64.22	0
g950	scaffold 11	2595.5	2567.6	-	gi|831281371|ref|XP_012671767.1|, PREDICTED: methionine synthase reductase [Clupea harengus]	66.47	0
g951	scaffold 11	2598.9	2605.9	+	gi|573893815|ref|XP_006634659.1|, PREDICTED: E3 ubiquitin-protein ligase MARCH6 isoform X1 [Lepisosteus oculatus]	86.4	0
g952	scaffold 12	26	34.9	+	gi|1025119780|ref|XP_016349729.1|, PREDICTED: vimentin-like [Sinocyclocheilus anshuiensis]	83.65	0
g953	scaffold 12	47	36.2	-	gi|573878049|ref|XP_006627260.1|, PREDICTED: nucleolar protein 14 [Lepisosteus oculatus]	69.71	0
g954	scaffold 12	69.3	50.5	-	gi|1024949785|ref|XP_016295580.1|, PREDICTED: alpha-adducin isoform X3 [Sinocyclocheilus anshuiensis]	76.55	0
g955	scaffold 12	94	171.4	+	gi|972955531|ref|XP_015194978.1|, PREDICTED: dymeclin isoform X1 [Lepisosteus oculatus]	80.67	3.45237e-172
g956	scaffold 12	190	209.3	+	gi|700397904|ref|XP_009939670.1|, PREDICTED: mothers against decapentaplegic homolog 7 [Opisthocomus hoazin]	92.78	3.57768e-117
g958	scaffold 12	288.2	253.9	-	gi|972955740|ref|XP_015195580.1|, PREDICTED: CBP80/20-dependent translation initiation factor isoform X2 [Lepisosteus oculatus]	82.05	6.87349e-82
g960	scaffold 12	349	314.4	-	gi|929058394|ref|XP_013980442.1|, PREDICTED: CBP80/20-dependent translation initiation factor isoform X4 [Salmo salar]	59.81	3.40705e-45
g962	scaffold 12	391.7	413.6	+	gi|938076708|gb|KPP73408.1|, zinc finger and BTB domain-containing protein 7C-like [Scleropages formosus]	73.22	0
g963	scaffold 12	439.7	441.8	+	gi|972955690|ref|XP_015195441.1|, PREDICTED: sphingosine 1-phosphate receptor 3 [Lepisosteus oculatus]	74.16	2.16356e-78
g964	scaffold 12	474	449.9	-	gi|972955678|ref|XP_015195404.1|, PREDICTED: SHC-transforming protein 3 isoform X2 [Lepisosteus oculatus]	76.36	0
g965	scaffold 12	510.2	494.4	-	gi|929237016|ref|XP_013994347.1|, PREDICTED: semaphorin-4D isoform X1 [Salmo salar]	67.14	0
g966	scaffold 12	547.1	564	+	gi|1049211557|ref|XP_017569160.1|, PREDICTED: dnaJ homolog subfamily C member 21 isoform X2 [Pygocentrus nattereri]	71.04	0
g967	scaffold 12	575.9	566.6	-	gi|929237014|ref|XP_013994346.1|, PREDICTED: alanine--glyoxylate aminotransferase 2, mitochondrial [Salmo salar]	83.58	6.8521e-157
g968	scaffold 12	589.3	581.2	-	gi|572103948|dbj|BAO27793.1|, prolactin receptor [Anguilla japonica]	90.83	0
g969	scaffold 12	634	670.4	+	gi|847086580|ref|XP_012815060.1|, PREDICTED: E3 ubiquitin-protein ligase NEDD4-like isoform X5 [Xenopus tropicalis]	48.87	0
g970	scaffold 12	719.6	682.2	-	gi|938077647|gb|KPP74101.1|, zinc finger protein 532-like [Scleropages formosus]	82.29	0
g971	scaffold 12	782	745.8	-	gi|573877932|ref|XP_006627204.1|, PREDICTED: protein ERGIC-53 isoform X1 [Lepisosteus oculatus]	67.66	0
g972	scaffold 12	808.1	795.9	-	gi|1020415738|ref|XP_016126719.1|, PREDICTED: collagen and calcium-binding EGF domain-containing protein 1 [Sinocyclocheilus grahami]	77.78	7.33311e-149
g973	scaffold 12	908.3	918.7	+	gi|831505767|ref|XP_012712316.1|, PREDICTED: potassium/sodium hyperpolarization-activated cyclic nucleotide-gated channel 1-like, partial [Fundulus heteroclitus]	96.92	0
g974	scaffold 12	953.8	984.3	+	gi|972955355|ref|XP_015194249.1|, PREDICTED: potassium/sodium hyperpolarization-activated cyclic nucleotide-gated channel 1 isoform X1 [Lepisosteus oculatus]	80.38	0
g975	scaffold 12	1042.2	1047.3	+	gi|972955568|ref|XP_015195083.1|, PREDICTED: long-chain-fatty-acid--CoA ligase ACSBG2-like isoform X2 [Lepisosteus oculatus]	72.71	0
g976	scaffold 12	1102.7	1050.4	-	gi|831325332|ref|XP_012695732.1|, PREDICTED: probable E3 ubiquitin-protein ligase HERC1 [Clupea harengus]	75.17	0
g977	scaffold 12	1117.6	1119.7	+	gi|225708534|gb|ACO10113.1|, Endothelial cell-specific molecule 1 precursor [Osmerus mordax]	73.91	2.01289e-94
g979	scaffold 12	1217.3	1242.2	+	gi|972955880|ref|XP_015195667.1|, PREDICTED: rho GTPase-activating protein 24 isoform X4 [Lepisosteus oculatus]	80.01	0
g980	scaffold 12	1288.1	1245.1	-	gi|1024932235|ref|XP_016307754.1|, PREDICTED: mitogen-activated protein kinase 10 isoform X2 [Sinocyclocheilus anshuiensis]	83.19	0
g981	scaffold 12	1346.8	1395.8	+	gi|657582520|ref|XP_008295322.1|, PREDICTED: tyrosine-protein phosphatase non-receptor type 13 isoform X3 [Stegastes partitus]	66.96	0
g982	scaffold 12	1400.3	1459.8	+	gi|929237118|ref|XP_013994403.1|, PREDICTED: macrophage mannose receptor 1-like [Salmo salar]	32.12	0
g983	scaffold 12	1487.1	1460.5	-	gi|929237114|ref|XP_013994401.1|, PREDICTED: AF4/FMR2 family member 1-like isoform X2 [Salmo salar]	57.72	0
g984	scaffold 12	1520.9	1512.3	-	gi|938055478|gb|KPP60597.1|, inhibin beta E chain-like [Scleropages formosus]	44	3.9366e-42
g985	scaffold 12	1529	1538	+	gi|831271824|ref|XP_012671121.1|, PREDICTED: serine/threonine-protein phosphatase with EF-hands 2 [Clupea harengus]	65.57	0
g986	scaffold 12	1584.2	1539.3	-	gi|1041071517|ref|XP_017263372.1|, PREDICTED: nucleoporin p54 isoform X1 [Kryptolebias marmoratus]	77.22	0
g987	scaffold 12	1591.8	1592.9	+	gi|929237135|ref|XP_013994411.1|, PREDICTED: liver-expressed antimicrobial peptide 2 [Salmo salar]	75.41	7.5391e-25
g988	scaffold 12	1616.9	1597	-	gi|657569477|ref|XP_008288226.1|, PREDICTED: lysosome membrane protein 2-like [Stegastes partitus]	71.88	0
g989	scaffold 12	1621.7	1624.8	+	gi|831306517|ref|XP_012685485.1|, PREDICTED: starch-binding domain-containing protein 1 [Clupea harengus]	49.49	1.56966e-46
g990	scaffold 12	1633.3	1675.3	+	gi|1049266813|ref|XP_017573481.1|, PREDICTED: protein Shroom3 isoform X3 [Pygocentrus nattereri]	45	0
g991	scaffold 12	1694.1	1682.1	-	gi|734628667|ref|XP_010742582.1|, PREDICTED: cyclin-I [Larimichthys crocea]	66.84	7.809e-162
g992	scaffold 12	1697.2	1700.8	+	gi|742195575|ref|XP_010891902.1|, PREDICTED: cyclin-G2 [Esox lucius]	79.33	6.45201e-172
g993	scaffold 12	1710.4	1701.9	-	gi|742195577|ref|XP_010891903.1|, PREDICTED: TATA box-binding protein-associated factor RNA polymerase I subunit C [Esox lucius]	48.11	0
g995	scaffold 12	1728.7	1746.9	+	gi|929237161|ref|XP_013994424.1|, PREDICTED: phospholipid-transporting ATPase IC-like [Salmo salar]	81.87	0
g996	scaffold 12	1757.6	1814	+	gi|1049280753|ref|XP_017581044.1|, PREDICTED: WD repeat-containing protein 7 isoform X2 [Pygocentrus nattereri]	84.47	0
g1000	scaffold 12	1848.3	1900.5	+	gi|640787637|ref|XP_008049601.1|, PREDICTED: WD repeat-containing protein 7-like [Carlito syrichta]	77.65	6.05458e-83
g1001	scaffold 12	1901.9	1946.4	+	gi|942141425|ref|XP_014343103.1|, PREDICTED: WD repeat-containing protein 7 [Latimeria chalumnae]	97.01	1.65004e-34
g1002	scaffold 12	1967.5	1973.2	+	gi|573876775|ref|XP_006626653.1|, PREDICTED: sia-alpha-2,3-Gal-beta-1,4-GlcNAc-R:alpha 2,8-sialyltransferase [Lepisosteus oculatus]	78.95	0
g1003	scaffold 12	1988.7	2006.9	+	gi|831288707|ref|XP_012675766.1|, PREDICTED: one cut domain family member 2 isoform X1 [Clupea harengus]	92.89	0
g1004	scaffold 12	2037.1	2023.6	-	gi|929062541|ref|XP_014001716.1|, PREDICTED: ferrochelatase, mitochondrial [Salmo salar]	79.63	0
g1005	scaffold 12	2042.3	2048.2	+	gi|831306519|ref|XP_012685486.1|, PREDICTED: thioredoxin-like protein 1 [Clupea harengus]	93.57	0
g1007	scaffold 12	2114	2128.6	+	No hit
g1010	scaffold 12	2187.9	2205.8	+	No hit
g1012	scaffold 12	2236.5	2297.4	+	gi|602695351|ref|XP_007459733.1|, PREDICTED: transcription factor 4 isoform X1 [Lipotes vexillifer]	60.14	3.15082e-123
g1013	scaffold 12	2305.9	2313.8	+	gi|972953359|ref|XP_015217782.1|, PREDICTED: transcription factor 4 isoform X12 [Lepisosteus oculatus]	85.29	1.1044e-101
g1014	scaffold 12	2333.3	2361.2	+	gi|808863486|gb|KKF14809.1|, Cingulin-like protein 1 [Larimichthys crocea]	51.57	0
g1015	scaffold 12	2384.3	2377	-	gi|938080742|gb|KPP76415.1|, Ras-related protein Rab-27B-like [Scleropages formosus]	92.61	7.99501e-155
g1016	scaffold 12	2427.1	2436.5	+	gi|808882619|gb|KKF29959.1|, WD repeat-containing protein 91 [Larimichthys crocea]	62.87	0
g1017	scaffold 12	2446.7	2442.3	-	gi|642083951|emb|CDQ84883.1|, unnamed protein product [Oncorhynchus mykiss]	47.13	2.02312e-124
g1018	scaffold 12	2457.5	2469.3	+	gi|938068155|gb|KPP67644.1|, methyl-CpG-binding domain protein 2-like, partial [Scleropages formosus]	92.59	1.08691e-23
g1019	scaffold 12	2474.3	2473.2	-	No hit
g1020	scaffold 12	2477.5	2499.5	+	gi|938068155|gb|KPP67644.1|, methyl-CpG-binding domain protein 2-like, partial [Scleropages formosus]	67.68	1.54302e-49
g1021	scaffold 12	2533.3	2546	+	gi|966715597|gb|KTG47835.1|, hypothetical protein cypCar_00003904 [Cyprinus carpio]	63.06	2.26038e-108
g1022	scaffold 13	28.3	0	-	gi|317413764|dbj|BAJ61007.1|, egg envelope protein [Anguilla japonica]	98.49	6.9772e-128
g1023	scaffold 13	33.5	59.8	+	gi|573876846|ref|XP_006626687.1|, PREDICTED: muscle, skeletal receptor tyrosine-protein kinase isoform X1 [Lepisosteus oculatus]	73.12	0
g1024	scaffold 13	74.9	65.5	-	gi|1049234188|ref|XP_017555700.1|, PREDICTED: lysophosphatidic acid receptor 1 [Pygocentrus nattereri]	91.01	0
g1025	scaffold 13	207.2	147.5	-	gi|597781128|ref|XP_007254140.1|, PREDICTED: ephrin type-A receptor 5 [Astyanax mexicanus]	86.79	0
g1026	scaffold 13	390.4	421.9	+	gi|573876850|ref|XP_006626689.1|, PREDICTED: glutamate receptor ionotropic, NMDA 3A [Lepisosteus oculatus]	71.27	0
g1027	scaffold 13	450.7	429.5	-	gi|597781134|ref|XP_007254143.1|, PREDICTED: lipid phosphate phosphatase-related protein type 1 [Astyanax mexicanus]	87.29	0
g1028	scaffold 13	539.2	554.7	+	gi|1024942579|ref|XP_016360457.1|, PREDICTED: paralemmin-2-like isoform X5 [Sinocyclocheilus anshuiensis]	67.16	3.33725e-148
g1029	scaffold 13	583.9	629.1	+	gi|972953478|ref|XP_015218277.1|, PREDICTED: A-kinase anchor protein 2-like isoform X1 [Lepisosteus oculatus]	61.62	0
g1030	scaffold 13	654.6	640.2	-	gi|573876730|ref|XP_006626632.1|, PREDICTED: sorting nexin-30 [Lepisosteus oculatus]	86.38	0
g1031	scaffold 13	660	663.8	+	gi|972953587|ref|XP_006626633.2|, PREDICTED: SOSS complex subunit C isoform X1 [Lepisosteus oculatus]	56.05	1.67566e-43
g1032	scaffold 13	692.4	666.1	-	gi|831314032|ref|XP_012689567.1|, PREDICTED: uncharacterized protein KIAA1958 homolog [Clupea harengus]	71.98	0
g1033	scaffold 13	707.9	700.6	-	gi|831314076|ref|XP_012689590.1|, PREDICTED: hydroxysteroid dehydrogenase-like protein 2 [Clupea harengus]	82.25	0
g1035	scaffold 13	763	779.6	+	gi|992180601|ref|XP_015457425.1|, PREDICTED: polypyrimidine tract-binding protein 3-like [Astyanax mexicanus]	85.01	3.39452e-142
g1036	scaffold 13	780.5	781.4	+	No hit
g1037	scaffold 13	819.4	811.1	-	gi|1049248737|ref|XP_017563634.1|, PREDICTED: ceramide glucosyltransferase isoform X1 [Pygocentrus nattereri]	95.35	0
g1038	scaffold 13	835.7	825.5	-	gi|640814071|ref|XP_008063755.1|, PREDICTED: ceramide glucosyltransferase-like [Carlito syrichta]	93.62	1.43936e-20
g1039	scaffold 13	857.3	855.1	-	gi|831306601|ref|XP_012685529.1|, PREDICTED: guanine nucleotide-binding protein G(I)/G(S)/G(O) subunit gamma-10 [Clupea harengus]	97.06	1.10778e-38
g1040	scaffold 13	884.8	861.2	-	gi|1049239196|ref|XP_017558429.1|, PREDICTED: YTH domain-containing protein 1 isoform X1 [Pygocentrus nattereri]	68.57	0
g1041	scaffold 13	887.4	920.1	+	gi|929059369|ref|XP_013985446.1|, PREDICTED: zinc finger protein GLIS3-like isoform X1 [Salmo salar]	47.86	0
g1042	scaffold 13	924.5	948.9	+	gi|929245173|ref|XP_013998666.1|, PREDICTED: telomerase reverse transcriptase isoform X1 [Salmo salar]	54.19	0
g1043	scaffold 13	974.8	958.6	-	gi|929059464|ref|XP_013985850.1|, PREDICTED: unconventional myosin-Ih-like isoform X1 [Salmo salar]	79.94	0
g1044	scaffold 13	995.1	998.6	+	gi|657562470|ref|XP_008284716.1|, PREDICTED: heat shock protein beta-1-like [Stegastes partitus]	57.14	2.11516e-71
g1045	scaffold 13	1004	1038.8	+	gi|585705918|ref|XP_006898640.1|, PREDICTED: myosin-8 [Elephantulus edwardii]	67.55	0
g1046	scaffold 13	1051.7	1043.8	-	gi|973135147|ref|XP_015211488.1|, PREDICTED: myosin-4-like [Lepisosteus oculatus]	71.91	0
g1047	scaffold 13	1064.5	1077.5	+	gi|938052130|gb|KPP59204.1|, hypothetical protein Z043_122900 [Scleropages formosus]	38.74	8.2363e-38
g1048	scaffold 13	1151	1155.7	+	gi|938070631|gb|KPP69242.1|, calcium-binding protein 7-like [Scleropages formosus]	90.81	5.86421e-120
g1049	scaffold 13	1171.9	1164.8	-	gi|938054813|gb|KPP60291.1|, zinc finger matrin-type protein 5-like [Scleropages formosus]	70.6	6.63928e-29
g1050	scaffold 13	1182.2	1200	+	gi|929235959|ref|XP_013993798.1|, PREDICTED: proline dehydrogenase 1, mitochondrial-like [Salmo salar]	70.17	0
g1051	scaffold 13	1207.2	1204.3	-	gi|573905110|ref|XP_006640276.1|, PREDICTED: uracil-DNA glycosylase [Lepisosteus oculatus]	72.47	1.06815e-149
g1052	scaffold 13	1251.2	1213.4	-	gi|938081712|gb|KPP77146.1|, calpain-2 catalytic subunit-like, partial [Scleropages formosus]	59.88	0
g1053	scaffold 13	1256.8	1271.8	+	gi|148701072|gb|EDL33019.1|, coronin, actin binding protein 1B, isoform CRA_b [Mus musculus]	55.81	1.15236e-167
g1054	scaffold 13	1281.4	1282.6	+	gi|642126239|emb|CDQ60941.1|, unnamed protein product [Oncorhynchus mykiss]	33.7	6.11487e-41
g1055	scaffold 13	1288.3	1284.7	-	gi|348532809|ref|XP_003453898.1|, PREDICTED: iron-sulfur cluster assembly scaffold protein IscU-like [Oreochromis niloticus]	79.39	4.07767e-90
g1056	scaffold 13	1296.2	1300.2	+	gi|929059522|ref|XP_013986101.1|, PREDICTED: E3 ubiquitin-protein ligase RNF185 [Salmo salar]	70.41	8.52653e-71
g1057	scaffold 13	1305.5	1302.9	-	gi|642131634|emb|CDQ57063.1|, unnamed protein product [Oncorhynchus mykiss]	32.7	8.05467e-39
g1058	scaffold 13	1309.3	1321.7	+	gi|946688617|ref|XP_006134849.2|, PREDICTED: protein DGCR14 [Pelodiscus sinensis]	62.48	0
g1059	scaffold 13	1325.7	1324.7	-	gi|642126246|emb|CDQ60948.1|, unnamed protein product [Oncorhynchus mykiss]	65.25	1.06605e-145
g1060	scaffold 13	1327.1	1348.2	+	gi|657593140|ref|XP_008301127.1|, PREDICTED: integral membrane protein DGCR2/IDD isoform X1 [Stegastes partitus]	44.3	7.13393e-122
g1061	scaffold 13	1380.5	1357.6	-	gi|884964603|ref|XP_012992582.1|, PREDICTED: histone-lysine N-methyltransferase SETD1B-A-like [Esox lucius]	63.22	0
g1062	scaffold 13	1397.5	1396.8	-	gi|742124655|ref|XP_010875858.1|, PREDICTED: calcium release-activated calcium channel protein 1-like isoform X1 [Esox lucius]	77.58	1.60853e-114
g1063	scaffold 13	1401.6	1425.3	+	gi|736158106|ref|XP_010778568.1|, PREDICTED: lysine-specific demethylase 2B isoform X2 [Notothenia coriiceps]	69.74	0
g1064	scaffold 13	1470.2	1432.1	-	gi|973203561|ref|XP_015221619.1|, PREDICTED: E3 ubiquitin-protein ligase RNF34 isoform X1 [Lepisosteus oculatus]	62.16	4.45962e-157
g1065	scaffold 13	1477.3	1487.3	+	gi|1040696362|ref|XP_017212782.1|, PREDICTED: gamma-glutamyltranspeptidase 1 isoform X1 [Danio rerio]	64.2	0
g1066	scaffold 13	1503.9	1493.5	-	gi|291190172|ref|NP_001167198.1|, gamma-glutamyltransferase 5 [Salmo salar]	60.71	0
g1067	scaffold 13	1534	1626.6	+	gi|657550990|ref|XP_008280026.1|, PREDICTED: 5'-AMP-activated protein kinase subunit beta-1-like [Stegastes partitus]	92.25	2.90116e-162
g1068	scaffold 13	1637.9	1661	+	gi|642110625|emb|CDQ71207.1|, unnamed protein product [Oncorhynchus mykiss]	76.04	6.47708e-97
g1069	scaffold 13	1679.6	1710.3	+	gi|734624753|ref|XP_010740441.1|, PREDICTED: paxillin isoform X2 [Larimichthys crocea]	55.15	5.27841e-120
g1070	scaffold 13	1715.7	1713.5	-	gi|821466150|ref|XP_012397310.1|, PREDICTED: mucin-1 [Sarcophilus harrisii]	31.58	3.33125e-11
g1071	scaffold 13	1720.6	1718.8	-	gi|558106014|ref|XP_006110876.1|, PREDICTED: general transcription factor II-I repeat domain-containing protein 2-like [Pelodiscus sinensis]	59.77	0
g1072	scaffold 13	1743.4	1793.6	+	gi|765131223|ref|XP_011477865.1|, PREDICTED: citron Rho-interacting kinase-like [Oryzias latipes]	62.19	0
g1073	scaffold 13	1812.6	1795.1	-	gi|938067092|gb|KPP66967.1|, myotubularin-related protein 3-like [Scleropages formosus]	63.92	0
g1074	scaffold 13	1813.4	1824.6	+	gi|1007750604|ref|XP_015814900.1|, PREDICTED: myosin regulatory light chain 2, ventricular/cardiac muscle isoform-like [Nothobranchius furzeri]	67.86	9.77905e-71
g1075	scaffold 13	1830.5	1853.4	+	gi|565320698|gb|ETE71597.1|, Serine/threonine-protein phosphatase PP1-gamma catalytic subunit A, partial [Ophiophagus hannah]	78.33	0
g1076	scaffold 13	1863.1	1856.2	-	gi|929291298|ref|XP_014022841.1|, PREDICTED: tectonic-1 isoform X2 [Salmo salar]	50.29	6.55545e-156
g1077	scaffold 13	1866.3	1887.9	+	gi|573905228|ref|XP_006640335.1|, PREDICTED: protein phosphatase PTC7 homolog [Lepisosteus oculatus]	93.2	3.94879e-138
g1078	scaffold 13	1895.7	1903.5	+	gi|521032181|gb|EPQ13967.1|, GPN-loop GTPase 3 [Myotis brandtii]	85.23	0
g1079	scaffold 13	1927.3	1908.2	-	gi|1007712193|ref|XP_015832609.1|, PREDICTED: sarcoplasmic/endoplasmic reticulum calcium ATPase 2 isoform X1 [Nothobranchius furzeri]	82.64	0
g1080	scaffold 13	1927.8	1957.8	+	gi|992216309|ref|XP_015462244.1|, PREDICTED: breakpoint cluster region protein [Astyanax mexicanus]	68.35	4.02928e-145
g1081	scaffold 13	1963.9	1973.2	+	gi|1025079194|ref|XP_016339533.1|, PREDICTED: breakpoint cluster region protein-like [Sinocyclocheilus anshuiensis]	79.87	0
g1082	scaffold 13	2007.9	1976.8	-	gi|966701947|gb|KTG34188.1|, hypothetical protein cypCar_00019942 [Cyprinus carpio]	60.98	0
g1083	scaffold 13	2011.3	2047.3	+	gi|966701943|gb|KTG34184.1|, hypothetical protein cypCar_00019938 [Cyprinus carpio]	64.48	1.36461e-141
g1084	scaffold 13	2060	2048.4	-	gi|1002567495|ref|XP_015669544.1|, PREDICTED: SWI/SNF-related matrix-associated actin-dependent regulator of chromatin subfamily B member 1 isoform X1 [Protobothrops mucrosquamatus]	82.23	0
g1085	scaffold 13	2104.3	2069.2	-	gi|884965114|ref|XP_012992680.1|, PREDICTED: LOW QUALITY PROTEIN: ral-GDS-related protein [Esox lucius]	72.97	0
g1086	scaffold 13	2118.3	2139.3	+	gi|831275877|ref|XP_012693366.1|, PREDICTED: outer dense fiber protein 2 [Clupea harengus]	62.92	0
g1087	scaffold 13	2147.6	2188.3	+	gi|1049211685|ref|XP_017569834.1|, PREDICTED: spectrin alpha chain, non-erythrocytic 1 isoform X3 [Pygocentrus nattereri]	36.2	0
g1088	scaffold 13	2207.6	2189.2	-	gi|642095389|emb|CDQ79735.1|, unnamed protein product [Oncorhynchus mykiss]	66.67	0
g1089	scaffold 13	2248.1	2212.7	-	gi|831275841|ref|XP_012693179.1|, PREDICTED: UDP-N-acetylhexosamine pyrophosphorylase-like protein 1 [Clupea harengus]	67.35	0
g1090	scaffold 13	2262.6	2254.9	-	gi|1025165239|ref|XP_016418814.1|, PREDICTED: calcium-binding mitochondrial carrier protein SCaMC-2-like [Sinocyclocheilus rhinocerous]	59.32	2.25446e-31
g1091	scaffold 13	2279.4	2304.3	+	gi|344251567|gb|EGW07671.1|, Protein FAM102A, partial [Cricetulus griseus]	50.52	5.14392e-148
g1092	scaffold 13	2306.5	2309.6	+	gi|973206043|ref|XP_006640846.2|, PREDICTED: phosphatidylinositol 4-phosphate 5-kinase-like protein 1 isoform X2 [Lepisosteus oculatus]	68.42	2.83199e-175
g1093	scaffold 13	2333.7	2327.4	-	gi|676440728|ref|XP_009049269.1|, hypothetical protein LOTGIDRAFT_113206, partial [Lottia gigantea]	41.65	5.99891e-12
g1094	scaffold 13	2339.5	2360.3	+	gi|511874265|ref|XP_004757195.1|, PREDICTED: endophilin-B2 isoform X3 [Mustela putorius furo]	53.22	1.28554e-129
g1095	scaffold 13	2382.3	2378.8	-	gi|973206036|ref|XP_015222650.1|, PREDICTED: tumor necrosis factor ligand superfamily member 15 [Lepisosteus oculatus]	33.33	4.05025e-21
g1096	scaffold 13	2416.6	2410.3	-	gi|742244493|ref|XP_010863793.1|, PREDICTED: uncharacterized protein LOC105006804 [Esox lucius]	31.16	1.00401e-13
g1097	scaffold 13	2441	2429.5	-	gi|974075735|ref|XP_015235394.1|, PREDICTED: multiple epidermal growth factor-like domains protein 9 [Cyprinodon variegatus]	51.54	9.82737e-75
g1098	scaffold 14	70.7	21.9	-	gi|1020406112|ref|XP_016116794.1|, PREDICTED: dual specificity protein phosphatase 6-like [Sinocyclocheilus grahami]	91.86	0
g1099	scaffold 14	72	87.2	+	gi|1025197781|ref|XP_016425184.1|, PREDICTED: testin-like [Sinocyclocheilus rhinocerous]	65.22	0
g1100	scaffold 14	89.7	88.2	-	No hit
g1101	scaffold 14	116.8	179.4	+	gi|573891272|ref|XP_006633394.1|, PREDICTED: hepatocyte growth factor receptor isoform X1 [Lepisosteus oculatus]	61.9	0
g1102	scaffold 14	185.4	197.3	+	gi|831280142|ref|XP_012671086.1|, PREDICTED: F-actin-capping protein subunit alpha-2 [Clupea harengus]	80.08	4.87445e-143
g1103	scaffold 14	218.5	230.7	+	gi|1049276909|ref|XP_017578943.1|, PREDICTED: suppressor of tumorigenicity 7 protein homolog isoform X2 [Pygocentrus nattereri]	72.63	0
g1104	scaffold 14	235.9	231.8	-	gi|573891139|ref|XP_006633328.1|, PREDICTED: protein Wnt-2 [Lepisosteus oculatus]	82.94	0
g1105	scaffold 14	253.9	238.3	-	gi|542231461|ref|XP_003449254.2|, PREDICTED: ankyrin repeat, SAM and basic leucine zipper domain-containing protein 1 isoform X2 [Oreochromis niloticus]	38.23	1.5711e-65
g1106	scaffold 14	259.2	286.7	+	gi|675294866|gb|AIL54061.1|, CFTR [Sciaenops ocellatus]	78.02	0
g1107	scaffold 14	329.7	288.1	-	gi|972983191|ref|XP_015207828.1|, PREDICTED: cortactin-binding protein 2 isoform X2 [Lepisosteus oculatus]	52.52	0
g1108	scaffold 14	332.1	332.6	+	gi|573891135|ref|XP_006633326.1|, PREDICTED: LSM8 homolog, U6 small nuclear RNA associated [Lepisosteus oculatus]	100	1.28522e-44
g1109	scaffold 14	363.2	337.1	-	gi|992196320|ref|XP_007244343.2|, PREDICTED: ankyrin repeat domain-containing protein 26-like [Astyanax mexicanus]	68.77	0
g1110	scaffold 14	365.6	366.5	+	gi|573891133|ref|XP_006633325.1|, PREDICTED: V-type proton ATPase subunit F isoform X1 [Lepisosteus oculatus]	100	4.37835e-80
g1111	scaffold 14	383.1	374.4	-	gi|734602282|ref|XP_010728088.1|, PREDICTED: uncharacterized protein LOC104918139 [Larimichthys crocea]	33.7	7.59737e-35
g1112	scaffold 14	410.3	416.7	+	gi|573891053|ref|XP_006633286.1|, PREDICTED: D(4) dopamine receptor-like [Lepisosteus oculatus]	76.57	0
g1113	scaffold 14	485.4	421.5	-	gi|972982981|ref|XP_015207737.1|, PREDICTED: kielin/chordin-like protein [Lepisosteus oculatus]	42.61	0
g1114	scaffold 14	494.5	522.1	+	gi|938080540|gb|KPP76262.1|, interferon regulatory factor 5-like [Scleropages formosus]	73.53	0
g1115	scaffold 14	536.2	529.4	-	gi|972982915|ref|XP_006633280.2|, PREDICTED: calumenin isoform X2 [Lepisosteus oculatus]	82.72	0
g1116	scaffold 14	539.7	545.9	+	gi|972985002|ref|XP_006633829.2|, PREDICTED: protein artemis [Lepisosteus oculatus]	51.97	0
g1117	scaffold 14	551.9	547.8	-	gi|573892076|ref|XP_006633794.1|, PREDICTED: heat shock 70 kDa protein 14 [Lepisosteus oculatus]	78.05	0
g1118	scaffold 14	552.3	595.1	+	gi|938078093|gb|KPP74433.1|, cerebral dopamine neurotrophic factor-like [Scleropages formosus]	70	7.60124e-68
g1119	scaffold 14	706.9	752.2	+	gi|432099604|gb|ELK28740.1|, FERM domain-containing protein 4A [Myotis davidii]	59.6	0
g1120	scaffold 14	788.2	760.5	-	gi|938066765|gb|KPP66768.1|, cyclin-D-binding Myb-like transcription factor 1-like, partial [Scleropages formosus]	79	0
g1121	scaffold 14	795.6	812.3	+	gi|972985104|ref|XP_015208687.1|, PREDICTED: UPF0577 protein KIAA1324-like homolog [Lepisosteus oculatus]	80.42	0
g1122	scaffold 14	833.7	816.7	-	gi|938082443|gb|KPP77694.1|, metabotropic glutamate receptor 3-like [Scleropages formosus]	85.7	0
g1123	scaffold 14	941.6	979	+	gi|972984030|ref|XP_006633681.2|, PREDICTED: semaphorin-3D [Lepisosteus oculatus]	60.73	0
g1124	scaffold 14	1089.8	1118.9	+	gi|972984396|ref|XP_006633624.2|, PREDICTED: semaphorin-3A [Lepisosteus oculatus]	72.35	0
g1125	scaffold 14	1167.6	1189.4	+	gi|972984074|ref|XP_006633623.2|, PREDICTED: semaphorin-3E [Lepisosteus oculatus]	60.05	0
g1126	scaffold 14	1199.1	1271.4	+	gi|612053131|ref|XP_007504078.1|, PREDICTED: protein piccolo isoform X5 [Monodelphis domestica]	46.31	0
g1127	scaffold 14	1353.8	1463.9	+	gi|1025392622|ref|XP_016405674.1|, PREDICTED: voltage-dependent calcium channel subunit alpha-2/delta-1-like [Sinocyclocheilus rhinocerous]	69.58	0
g1128	scaffold 14	1476	1509.2	+	gi|929103835|ref|XP_014063036.1|, PREDICTED: solute carrier organic anion transporter family member 1C1-like [Salmo salar]	54.8	0
g1129	scaffold 14	1514.4	1524.9	+	gi|966638957|gb|KTF74061.1|, hypothetical protein cypCar_00033637 [Cyprinus carpio]	73.27	0
g1130	scaffold 14	1536.6	1525.4	-	gi|929263580|ref|XP_014008288.1|, PREDICTED: ATP-dependent DNA helicase Q1-like isoform X1 [Salmo salar]	66.15	0
g1131	scaffold 14	1539.2	1549.2	+	gi|808866928|gb|KKF17559.1|, Vesicle transport protein GOT1B [Larimichthys crocea]	76.44	3.73821e-63
g1132	scaffold 14	1566.3	1551.7	-	gi|1049262024|ref|XP_017570879.1|, PREDICTED: glycogen [starch]	82.17	0
g1133	scaffold 14	1568.8	1569.5	+	gi|972982628|ref|XP_015207582.1|, PREDICTED: uncharacterized protein LOC107077970 isoform X3 [Lepisosteus oculatus]	45	1.47168e-19
g1134	scaffold 14	1615.4	1571.2	-	gi|938077836|gb|KPP74242.1|, phosphate carrier protein, mitochondrial-like [Scleropages formosus]	91.67	0
g1135	scaffold 14	1619	1625.8	+	gi|929254891|ref|XP_014003765.1|, PREDICTED: protein NEDD1-like isoform X2 [Salmo salar]	61.86	0
g1136	scaffold 14	1633.6	1627.9	-	gi|642116560|emb|CDQ67406.1|, unnamed protein product [Oncorhynchus mykiss]	92.15	0
g1137	scaffold 14	1638.5	1650.2	+	gi|938058544|gb|KPP62084.1|, ethanolamine kinase 1-like [Scleropages formosus]	87.36	6.08721e-143
g1139	scaffold 14	1776.3	1696.1	-	gi|657588543|ref|XP_008298614.1|, PREDICTED: transcription factor SOX-5 [Stegastes partitus]	58.92	0
g1140	scaffold 14	1897.3	1880.6	-	gi|929264039|ref|XP_014008530.1|, PREDICTED: branched-chain-amino-acid aminotransferase, cytosolic-like isoform X2 [Salmo salar]	66.45	0
g1141	scaffold 14	1900.3	1925.9	+	gi|528476562|ref|XP_005164834.1|, PREDICTED: lymphoid-restricted membrane protein isoform X1 [Danio rerio]	52.16	0
g1142	scaffold 14	1943.2	1926.7	-	gi|808859473|gb|KKF11589.1|, Cancer susceptibility candidate protein 1 [Larimichthys crocea]	43.61	0
g1143	scaffold 14	1946.1	1969.6	+	gi|1042306185|ref|XP_017349539.1|, PREDICTED: small subunit processome component 20 homolog [Ictalurus punctatus]	72.99	0
g1144	scaffold 14	1972.2	1970.3	-	gi|831289020|ref|XP_012675938.1|, PREDICTED: ADP-ribosylation factor-like protein 1 [Clupea harengus]	88.6	1.09157e-115
g1145	scaffold 14	1978	1980.9	+	gi|938085483|gb|KPP80096.1|, transcription factor Spi-C-like [Scleropages formosus]	61.89	2.788e-106
g1146	scaffold 14	1986	2034.7	+	gi|1049263781|ref|XP_017571835.1|, PREDICTED: myosin-binding protein C, slow-type isoform X2 [Pygocentrus nattereri]	80.12	0
g1147	scaffold 14	2053.4	2035.3	-	gi|1049215646|ref|XP_017545159.1|, PREDICTED: synaptonemal complex protein 3 [Pygocentrus nattereri]	75.89	1.76572e-108
g1148	scaffold 14	2066.5	2076.8	+	gi|154127062|dbj|BAF74503.1|, insulin-like growth factor I Ea1 precursor [Anguilla japonica]	100	1.20147e-49
g1149	scaffold 14	2089.3	2090.7	+	gi|929264646|ref|XP_014008839.1|, PREDICTED: pro-MCH 2-like isoform X2 [Salmo salar]	36.84	5.6264e-18
g1150	scaffold 14	2101.3	2091.4	-	gi|742234672|ref|XP_010902155.1|, PREDICTED: PCNA-interacting partner [Esox lucius]	54.39	0
g1151	scaffold 14	2105.1	2114.5	+	gi|938064463|gb|KPP65376.1|, nucleoporin Nup37-like, partial [Scleropages formosus]	66.26	0
g1152	scaffold 14	2138.7	2117.3	-	gi|565315716|gb|ETE67540.1|, Phenylalanine-4-hydroxylase, partial [Ophiophagus hannah]	55.16	0
g1153	scaffold 14	2142.3	2143.3	+	gi|20373131|ref|NP_571294.1|, achaete-scute homolog 1a [Danio rerio]	92.35	2.63697e-119
g1154	scaffold 14	2177.3	2149.2	-	gi|1040686101|ref|XP_017210626.1|, PREDICTED: uncharacterized protein LOC101884203 [Danio rerio]	31.1	5.27777e-41
g1155	scaffold 14	2187.9	2223.2	+	gi|942130059|ref|XP_005991398.2|, PREDICTED: uncharacterized protein LOC102360888 [Latimeria chalumnae]	37.52	5.83386e-105
g1156	scaffold 14	2235.4	2227	-	gi|1049228208|ref|XP_017552449.1|, PREDICTED: SCY1-like protein 2 isoform X2 [Pygocentrus nattereri]	82.43	0
g1157	scaffold 14	2252.7	2241.1	-	gi|573890725|ref|XP_006633123.1|, PREDICTED: actin-related protein 6 [Lepisosteus oculatus]	88.78	0
g1158	scaffold 14	2256.7	2276.7	+	gi|938071445|gb|KPP69783.1|, T-complex protein 11-like protein 2-like [Scleropages formosus]	74.51	0
g1159	scaffold 14	2368.7	2282.5	-	gi|1049228319|ref|XP_017552508.1|, PREDICTED: cadherin EGF LAG seven-pass G-type receptor 1-like isoform X5 [Pygocentrus nattereri]	55.02	0
g1160	scaffold 14	2372.9	2381	+	gi|642102965|emb|CDQ75491.1|, unnamed protein product [Oncorhynchus mykiss]	55.73	1.7038e-92
g1161	scaffold 14	2381.3	2397.6	+	gi|831297998|ref|XP_012680844.1|, PREDICTED: integrin-alpha FG-GAP repeat-containing protein 2 [Clupea harengus]	81.78	0
g1162	scaffold 14	2432.9	2405.8	-	gi|929105229|ref|XP_014063776.1|, PREDICTED: kelch-like protein 42 [Salmo salar]	91.88	0
g1163	scaffold 14	2434.2	2438.8	+	gi|966647481|gb|KTF82391.1|, hypothetical protein cypCar_00001724 [Cyprinus carpio]	82.44	1.68291e-171
g1164	scaffold 15	0	81.2	+	gi|1011582199|gb|KYO31058.1|, C-Jun-amino-terminal kinase-interacting protein 4 isoform C [Alligator mississippiensis]	59.38	0
g1165	scaffold 15	186	187	+	gi|938082956|gb|KPP78083.1|, protein Tob1-like [Scleropages formosus]	95.68	0
g1166	scaffold 15	268.9	266.7	-	gi|573894804|ref|XP_006635151.1|, PREDICTED: WAP, Kazal, immunoglobulin, Kunitz and NTR domain-containing protein 2 isoform X2 [Lepisosteus oculatus]	86.29	0
g1167	scaffold 15	289.4	285.9	-	gi|938082958|gb|KPP78085.1|, ankyrin repeat domain-containing protein 40-like [Scleropages formosus]	65.69	2.09247e-179
g1168	scaffold 15	291.1	296.4	+	gi|973135436|ref|XP_015211613.1|, PREDICTED: luc7-like protein 3 [Lepisosteus oculatus]	79.65	1.91696e-117
g1169	scaffold 15	310.1	297.3	-	gi|961984593|ref|XP_014824510.1|, PREDICTED: canalicular multispecific organic anion transporter 2 [Poecilia mexicana]	55.68	0
g1170	scaffold 15	311.1	311.5	+	gi|966651791|gb|KTF86693.1|, hypothetical protein cypCar_00016363 [Cyprinus carpio]	75	2.48561e-69
g1171	scaffold 15	336.8	313.5	-	gi|966706953|gb|KTG39194.1|, hypothetical protein cypCar_00019909 [Cyprinus carpio]	72.54	0
g1172	scaffold 15	370.9	451.6	+	gi|973135538|ref|XP_015211657.1|, PREDICTED: uncharacterized protein LOC107078496 isoform X2 [Lepisosteus oculatus]	42.37	0
g1173	scaffold 15	468.5	471.9	+	gi|938082746|gb|KPP77918.1|, serine/threonine-protein kinase SBK1-like [Scleropages formosus]	86.92	0
g1174	scaffold 15	542.2	487.2	-	gi|938084660|gb|KPP79425.1|, myosin phosphatase Rho-interacting protein-like [Scleropages formosus]	83.62	0
g1175	scaffold 15	559.2	562.5	+	gi|938084661|gb|KPP79426.1|, dehydrogenase/reductase SDR family member 7C-A-like [Scleropages formosus]	71.47	2.01302e-144
g1176	scaffold 15	590.5	600.6	+	gi|573895254|ref|XP_006635375.1|, PREDICTED: heparan sulfate glucosamine 3-O-sulfotransferase 3B1-like [Lepisosteus oculatus]	80.33	0
g1177	scaffold 15	620.5	609.1	-	gi|734623525|ref|XP_010739764.1|, PREDICTED: germ cell-specific gene 1-like protein [Larimichthys crocea]	86.84	0
g1178	scaffold 15	706.6	716.4	+	gi|938082262|gb|KPP77554.1|, glucagon-like peptide 2 receptor-like [Scleropages formosus]	53.92	1.8993e-138
g1179	scaffold 15	719.9	718.4	-	gi|966706888|gb|KTG39129.1|, hypothetical protein cypCar_00014087 [Cyprinus carpio]	73.75	5.17842e-120
g1180	scaffold 15	722.1	787.7	+	gi|584004170|ref|XP_006797090.1|, PREDICTED: myosin-7-like [Neolamprologus brichardi]	56.58	0
g1181	scaffold 15	824.5	793	-	gi|938085742|gb|KPP80303.1|, growth arrest-specific protein 7-like [Scleropages formosus]	79.34	0
g1182	scaffold 15	906.3	872	-	gi|1039404280|ref|XP_017161611.1|, PREDICTED: myosin heavy chain, fast skeletal muscle-like [Poecilia reticulata]	73.48	0
g1183	scaffold 15	921.5	942.7	+	gi|1049248631|ref|XP_017563578.1|, PREDICTED: dual specificity mitogen-activated protein kinase kinase 4 isoform X3 [Pygocentrus nattereri]	96.23	0
g1184	scaffold 15	957.2	951.2	-	gi|938085745|gb|KPP80306.1|, myocardin-like, partial [Scleropages formosus]	67.22	0
g1185	scaffold 15	970.5	962	-	gi|973136684|ref|XP_015212174.1|, PREDICTED: myocardin isoform X9 [Lepisosteus oculatus]	80.45	1.41434e-73
g1186	scaffold 15	1096.4	1219.8	+	gi|573894875|ref|XP_006635186.1|, PREDICTED: dynein heavy chain 9, axonemal isoform X1 [Lepisosteus oculatus]	85.67	0
g1187	scaffold 15	1240.3	1229.2	-	gi|1024951257|ref|XP_016296358.1|, PREDICTED: protein shisa-6 homolog isoform X5 [Sinocyclocheilus anshuiensis]	72.38	1.88751e-138
g1189	scaffold 15	1491.1	1511.7	+	gi|573895374|ref|XP_006635435.1|, PREDICTED: forkhead box protein K2 [Lepisosteus oculatus]	90.22	0
g1190	scaffold 15	1579.3	1517.6	-	gi|992221626|ref|XP_015463348.1|, PREDICTED: WD repeat domain phosphoinositide-interacting protein 3 isoform X1 [Astyanax mexicanus]	93.51	0
g1191	scaffold 15	1588.6	1621.8	+	gi|573895381|ref|XP_006635438.1|, PREDICTED: syntaxin-binding protein 4 isoform X1 [Lepisosteus oculatus]	52.65	0
g1192	scaffold 15	1650.4	1660.8	+	gi|973136480|ref|XP_015212082.1|, PREDICTED: hepatic leukemia factor isoform X2 [Lepisosteus oculatus]	78.8	4.80357e-162
g1193	scaffold 15	1676.8	1676.5	-	gi|938077086|gb|KPP73690.1|, hypothetical protein Z043_107204 [Scleropages formosus]	77	4.66834e-45
g1194	scaffold 15	1697.7	1697.3	-	gi|973136190|ref|XP_015211952.1|, PREDICTED: transmembrane protein 100 [Lepisosteus oculatus]	84.33	3.52824e-68
g1195	scaffold 15	1743.1	1744.4	+	gi|973134918|ref|XP_015211392.1|, PREDICTED: ankyrin repeat and fibronectin type-III domain-containing protein 1 [Lepisosteus oculatus]	64.94	1.50756e-21
g1196	scaffold 15	1788.2	1843.2	+	gi|973134918|ref|XP_015211392.1|, PREDICTED: ankyrin repeat and fibronectin type-III domain-containing protein 1 [Lepisosteus oculatus]	69	0
g1197	scaffold 15	1918.6	1891	-	gi|1042271290|ref|XP_017338274.1|, PREDICTED: ectonucleotide pyrophosphatase/phosphodiesterase family member 7-like [Ictalurus punctatus]	79.28	0
g1199	scaffold 15	2012.7	2022	+	No hit
g1208	scaffold 15	2330.9	2348.3	+	gi|973136382|ref|XP_006635193.2|, PREDICTED: RNA binding protein fox-1 homolog 3 isoform X5 [Lepisosteus oculatus]	100	7.34324e-18
g1210	scaffold 15	2407.3	2451.2	+	gi|938082803|gb|KPP77963.1|, hypothetical protein Z043_102571 [Scleropages formosus]	63.98	1.51608e-59
g1212	scaffold 15	2493.4	2490.8	-	gi|1042279003|ref|XP_017339837.1|, PREDICTED: complement C1q tumor necrosis factor-related protein 1 isoform X1 [Ictalurus punctatus]	72	4.20423e-142
g1213	scaffold 15	2511.4	2540.3	+	gi|929330560|ref|XP_014042872.1|, PREDICTED: casein kinase I isoform delta-like, partial [Salmo salar]	90.12	0
g1214	scaffold 15	2553.3	2551.2	-	gi|573894897|ref|XP_006635197.1|, PREDICTED: monocarboxylate transporter 4 [Lepisosteus oculatus]	77.37	0
g1215	scaffold 15	2570.4	2651.5	+	gi|973136018|ref|XP_006635198.2|, PREDICTED: fatty acid synthase isoform X1 [Lepisosteus oculatus]	83.92	0
g1216	scaffold 15	2680.7	2669.1	-	gi|973136637|ref|XP_015212153.1|, PREDICTED: COP9 signalosome complex subunit 1 isoform X4 [Lepisosteus oculatus]	84.29	0
g1217	scaffold 15	2685.1	2696.7	+	gi|808868734|gb|KKF18995.1|, Beta-1,3-N-acetylglucosaminyltransferase radical fringe [Larimichthys crocea]	60.27	0
g1218	scaffold 15	2706.1	2699.1	-	gi|57526488|ref|NP_001002754.1|, ras-related C3 botulinum toxin substrate 3 [Danio rerio]	80.33	2.77411e-130
g1219	scaffold 15	2717.8	2707.6	-	gi|929314887|ref|XP_014035241.1|, PREDICTED: leucine-rich repeat-containing protein 45 isoform X2 [Salmo salar]	79.38	0
g1220	scaffold 15	2723.3	2752.5	+	gi|573895407|ref|XP_006635451.1|, PREDICTED: pseudokinase FAM20A [Lepisosteus oculatus]	71.52	0
g1221	scaffold 15	2762.5	2758	-	gi|938062607|gb|KPP64306.1|, cAMP-dependent protein kinase type I-alpha regulatory subunit-like [Scleropages formosus]	90.95	0
g1222	scaffold 15	2767	2776.1	+	gi|734614135|ref|XP_010734608.1|, PREDICTED: WD repeat domain phosphoinositide-interacting protein 1 isoform X1 [Larimichthys crocea]	72.9	0
g1223	scaffold 15	2787.2	2780.7	-	gi|573895413|ref|XP_006635454.1|, PREDICTED: arylsulfatase G isoform X2 [Lepisosteus oculatus]	66.86	0
g1224	scaffold 15	2794.1	2799.4	+	gi|573895415|ref|XP_006635455.1|, PREDICTED: monocarboxylate transporter 7 isoform X1 [Lepisosteus oculatus]	65.95	0
g1225	scaffold 15	2848.9	2803.8	-	gi|573894913|ref|XP_006635205.1|, PREDICTED: guanine nucleotide-binding protein subunit alpha-13 [Lepisosteus oculatus]	83.98	0
g1226	scaffold 15	2850.7	2869.4	+	gi|966649930|gb|KTF84840.1|, hypothetical protein cypCar_00012883 [Cyprinus carpio]	64.57	0
g1227	scaffold 15	2907.9	2951.6	+	gi|573894816|ref|XP_006635157.1|, PREDICTED: glutamate receptor ionotropic, NMDA 2C isoform X1 [Lepisosteus oculatus]	77.6	0
g1228	scaffold 15	3074.3	3076.4	+	gi|213512363|ref|NP_001133156.1|, N-acetyltransferase 9 [Salmo salar]	75.73	3.96154e-108
g1229	scaffold 15	3081.4	3078.7	-	gi|973135902|ref|XP_015211817.1|, PREDICTED: leucine-rich repeat-containing protein 59 [Lepisosteus oculatus]	60.26	1.34022e-118
g1230	scaffold 15	3122.2	3097.1	-	gi|1025065216|ref|XP_016335673.1|, PREDICTED: RING finger protein 157-like isoform X2 [Sinocyclocheilus anshuiensis]	86.49	0
g1231	scaffold 15	3124	3133.3	+	gi|573894822|ref|XP_006635160.1|, PREDICTED: UBA-like domain-containing protein 2 isoform X1 [Lepisosteus oculatus]	81.76	3.71257e-87
g1232	scaffold 15	3138.1	3169.8	+	gi|1049264947|ref|XP_017572465.1|, PREDICTED: bifunctional arginine demethylase and lysyl-hydroxylase JMJD6 isoform X1 [Pygocentrus nattereri]	90.5	0
g1233	scaffold 15	3191.7	3208.7	+	gi|597758489|ref|XP_007240949.1|, PREDICTED: alpha-N-acetylgalactosaminide alpha-2,6-sialyltransferase 1-like, partial [Astyanax mexicanus]	39.83	7.06335e-69
g1235	scaffold 15	3242.8	3253.9	+	No hit
g1238	scaffold 15	3272	3281.4	+	gi|938082016|gb|KPP77368.1|, hypothetical protein Z043_103218 [Scleropages formosus]	79.59	1.54049e-17
g1239	scaffold 15	3291.2	3331	+	gi|1040669205|ref|XP_017207512.1|, PREDICTED: voltage-dependent calcium channel subunit alpha-2/delta-1-like [Danio rerio]	50.13	1.7542e-107
g1241	scaffold 15	3352.1	3409.5	+	gi|938054745|gb|KPP60262.1|, hepatocyte growth factor-like, partial [Scleropages formosus]	46.61	0
g1242	scaffold 16	179.7	145.7	-	gi|573896277|ref|XP_006635879.1|, PREDICTED: inactive phospholipase C-like protein 2 [Lepisosteus oculatus]	82.17	0
g1243	scaffold 16	207.6	206	-	gi|929090899|ref|XP_014056204.1|, PREDICTED: inactive phospholipase C-like protein 2 [Salmo salar]	62.79	1.33348e-21
g1244	scaffold 16	234.8	275.2	+	gi|1025001808|ref|XP_016319869.1|, PREDICTED: raftlin-like isoform X2 [Sinocyclocheilus anshuiensis]	56.98	0
g1245	scaffold 16	285.1	283.5	-	gi|808860415|gb|KKF12416.1|, Vitelline membrane outer layer protein 1 [Larimichthys crocea]	69.08	8.88422e-105
g1246	scaffold 16	287	288.6	+	gi|225706248|gb|ACO08970.1|, C7orf30 [Osmerus mordax]	67.7	2.58828e-73
g1247	scaffold 16	322.5	292.7	-	gi|831314677|ref|XP_012689917.1|, PREDICTED: insulin-like growth factor 2 mRNA-binding protein 3 [Clupea harengus]	72.62	0
g1248	scaffold 16	333.3	398.2	+	gi|938064557|gb|KPP65431.1|, serine/threonine-protein kinase 31-like, partial [Scleropages formosus]	54.18	0
g1249	scaffold 16	435.4	400.6	-	gi|1049272536|ref|XP_017576580.1|, PREDICTED: oxysterol-binding protein-related protein 3-like isoform X2 [Pygocentrus nattereri]	68.59	0
g1250	scaffold 16	475.7	470.5	-	gi|1020475615|ref|XP_016143059.1|, PREDICTED: uncharacterized protein C7orf31 homolog [Sinocyclocheilus grahami]	53.12	1.50731e-16
g1251	scaffold 16	484	503	+	gi|1025116180|ref|XP_016411845.1|, PREDICTED: dual 3',5'-cyclic-AMP and -GMP phosphodiesterase 11A-like [Sinocyclocheilus rhinocerous]	90.68	0
g1252	scaffold 16	555.6	570.7	+	gi|938073675|gb|KPP71284.1|, sorting nexin-10A-like, partial [Scleropages formosus]	73.78	2.32541e-84
g1253	scaffold 16	632.2	604.5	-	gi|1049272525|ref|XP_017576574.1|, PREDICTED: src kinase-associated phosphoprotein 2 [Pygocentrus nattereri]	72.68	4.75764e-98
g1254	scaffold 16	665.2	652	-	gi|385654472|gb|AFI61974.1|, Hox-A1b [Anguilla japonica]	64.21	0
g1255	scaffold 16	691.7	690.4	-	gi|385654469|gb|AFI61971.1|, Hox-A9b [Anguilla japonica]	99.61	0
g1256	scaffold 16	706.5	696.6	-	gi|938083684|gb|KPP78651.1|, homeobox protein Hox-A10-like [Scleropages formosus]	71.76	0
g1257	scaffold 16	719.2	718.1	-	gi|332692475|gb|AEE90156.1|, Homeobox A13b [Anguilla anguilla]	100	0
g1258	scaffold 16	754.9	734.9	-	gi|734624336|ref|XP_010740213.1|, PREDICTED: 3-hydroxyisobutyrate dehydrogenase, mitochondrial-like [Larimichthys crocea]	81.2	0
g1259	scaffold 16	758.1	776.7	+	gi|657571405|ref|XP_008289272.1|, PREDICTED: tax1-binding protein 1 homolog B-like isoform X1 [Stegastes partitus]	59.75	0
g1260	scaffold 16	803	780.2	-	gi|1042246886|ref|XP_017327052.1|, PREDICTED: juxtaposed with another zinc finger protein 1 isoform X2 [Ictalurus punctatus]	96.73	2.15274e-142
g1261	scaffold 16	817.4	831.1	+	gi|966708896|gb|KTG41134.1|, hypothetical protein cypCar_00000021, partial [Cyprinus carpio]	76.71	6.41717e-68
g1262	scaffold 16	857.8	866.5	+	gi|736201509|ref|XP_010774622.1|, PREDICTED: cyclic AMP-responsive element-binding protein 5 isoform X2 [Notothenia coriiceps]	71.78	2.67425e-129
g1263	scaffold 16	903.5	881.4	-	gi|973138349|ref|XP_006635818.2|, PREDICTED: serine/threonine-protein phosphatase 6 regulatory ankyrin repeat subunit A isoform X1 [Lepisosteus oculatus]	43.92	0
g1264	scaffold 16	924.8	952	+	gi|1041116526|ref|XP_017281937.1|, PREDICTED: 2-hydroxyacyl-CoA lyase 1 isoform X2 [Kryptolebias marmoratus]	80.46	0
g1265	scaffold 16	970.7	960.2	-	gi|1025072414|ref|XP_016337647.1|, PREDICTED: pleckstrin homology domain-containing family A member 8 [Sinocyclocheilus anshuiensis]	63.2	0
g1266	scaffold 16	971.7	974.9	+	gi|573896157|ref|XP_006635820.1|, PREDICTED: peptidyl-prolyl cis-trans isomerase FKBP14 [Lepisosteus oculatus]	83.89	4.29205e-130
g1267	scaffold 16	1000.9	979.7	-	gi|768922284|ref|XP_011604088.1|, PREDICTED: beta-chimaerin [Takifugu rubripes]	71.15	0
g1268	scaffold 16	1019.6	1066.5	+	gi|1025067586|ref|XP_016336313.1|, PREDICTED: probable serine carboxypeptidase CPVL [Sinocyclocheilus anshuiensis]	80.24	0
g1269	scaffold 16	1100.5	1079.8	-	gi|1049272292|ref|XP_017576448.1|, PREDICTED: sorting nexin-13 isoform X1 [Pygocentrus nattereri]	73.43	0
g1270	scaffold 16	1149.8	1172	+	gi|734621978|ref|XP_010738913.1|, PREDICTED: histone deacetylase 9 isoform X1 [Larimichthys crocea]	54.38	0
g1271	scaffold 16	1182.1	1226.1	+	gi|973139448|ref|XP_015213417.1|, PREDICTED: histone deacetylase 9 isoform X2 [Lepisosteus oculatus]	66.67	0
g1272	scaffold 16	1239.3	1238.8	-	gi|573896731|ref|XP_006636104.1|, PREDICTED: twist-related protein 1 isoform X1 [Lepisosteus oculatus]	95.81	3.29871e-108
g1273	scaffold 16	1283.4	1281.5	-	gi|1024985960|ref|XP_016314759.1|, PREDICTED: transmembrane protein 196-like [Sinocyclocheilus anshuiensis]	66.26	1.32151e-66
g1274	scaffold 16	1300.8	1297.8	-	gi|831275278|ref|XP_012689876.1|, PREDICTED: metastasis-associated in colon cancer protein 1 [Clupea harengus]	69.2	0
g1275	scaffold 16	1322.6	1363.7	+	gi|874476517|ref|XP_012955971.1|, PREDICTED: ATP-binding cassette sub-family B member 5 isoform X3 [Anas platyrhynchos]	48.82	0
g1276	scaffold 16	1373.3	1371.3	-	gi|573896733|ref|XP_006636105.1|, PREDICTED: transcription factor Sp8 isoform X1 [Lepisosteus oculatus]	89.42	0
g1278	scaffold 16	1468.1	1534.5	+	gi|725585462|ref|XP_010344030.1|, PREDICTED: dynein heavy chain 11, axonemal [Saimiri boliviensis boliviensis]	57.84	0
g1279	scaffold 16	1535	1558.7	+	gi|195158146|ref|XP_002019955.1|, GL12690 [Drosophila persimilis]	60.25	0
g1280	scaffold 16	1649.8	1558.9	-	gi|1049236595|ref|XP_017557000.1|, PREDICTED: rap guanine nucleotide exchange factor 5 isoform X2 [Pygocentrus nattereri]	58.98	5.39672e-132
g1281	scaffold 16	1703.7	1663.7	-	gi|808864252|gb|KKF15397.1|, Sodium-dependent neutral amino acid transporter B(0)AT1 [Larimichthys crocea]	57.73	0
g1282	scaffold 16	1712.7	1737.1	+	gi|765145051|ref|XP_004078126.2|, PREDICTED: FH1/FH2 domain-containing protein 3-like [Oryzias latipes]	69.29	1.72201e-48
g1285	scaffold 16	1814.2	1895.8	+	gi|973137348|ref|XP_015212474.1|, PREDICTED: FH1/FH2 domain-containing protein 3 isoform X2 [Lepisosteus oculatus]	71.18	0
g1286	scaffold 16	1926	1898.6	-	gi|929268463|ref|XP_014010847.1|, PREDICTED: sphingomyelin phosphodiesterase 3-like [Salmo salar]	63.32	0
g1287	scaffold 16	1959.4	1948.5	-	gi|1025135204|ref|XP_016352383.1|, PREDICTED: RNA-binding protein 24-like isoform X1 [Sinocyclocheilus anshuiensis]	88.31	3.61443e-130
g1288	scaffold 16	1988.7	1964.2	-	gi|973138886|ref|XP_015213181.1|, PREDICTED: nuclear pore complex protein Nup153 isoform X2 [Lepisosteus oculatus]	50.69	0
g1289	scaffold 16	2151.4	1991.7	-	gi|657560277|ref|XP_008283919.1|, PREDICTED: kinesin-like protein KIF13A isoform X1 [Stegastes partitus]	70.64	0
g1290	scaffold 16	2169.8	2161.4	-	gi|554849119|ref|XP_005934853.1|, PREDICTED: protein naked cuticle homolog 2 isoform X2 [Haplochromis burtoni]	61.08	1.04827e-135
g1291	scaffold 16	2212.4	2205.8	-	gi|929323065|ref|XP_014037643.1|, PREDICTED: pachytene checkpoint protein 2 homolog [Salmo salar]	83.33	0
g1292	scaffold 16	2212.6	2222.5	+	gi|742159720|ref|XP_010882742.1|, PREDICTED: bromodomain-containing protein 9 isoform X3 [Esox lucius]	78.36	0
g1293	scaffold 16	2228.9	2237.2	+	gi|973138593|ref|XP_015213053.1|, PREDICTED: probable palmitoyltransferase ZDHHC11 isoform X2 [Lepisosteus oculatus]	72.09	0
g1294	scaffold 16	2246.1	2259	+	gi|597745618|ref|XP_007234837.1|, PREDICTED: tubulin polymerization-promoting protein [Astyanax mexicanus]	85.59	7.46969e-134
g1295	scaffold 16	2274.8	2265.5	-	gi|530609887|ref|XP_005296573.1|, PREDICTED: centrosomal protein of 72 kDa isoform X4 [Chrysemys picta bellii]	36.38	3.55088e-76
g1296	scaffold 16	2275.8	2277.2	+	gi|929062970|ref|XP_014004168.1|, PREDICTED: uncharacterized protein LOC106573552 [Salmo salar]	60	3.81827e-50
g1297	scaffold 16	2280.3	2294.4	+	gi|1025005971|ref|XP_016321970.1|, PREDICTED: kinesin-like protein KIFC3 [Sinocyclocheilus anshuiensis]	71.69	0
g1298	scaffold 16	2308	2297.4	-	gi|966711321|gb|KTG43559.1|, hypothetical protein cypCar_00007543 [Cyprinus carpio]	87.73	1.55232e-91
g1300	scaffold 16	2335.2	2411.7	+	gi|992220709|ref|XP_015463139.1|, PREDICTED: neurobeachin-like protein 2 [Astyanax mexicanus]	64.28	0
g1301	scaffold 16	2419.7	2417.8	-	gi|688590488|ref|XP_009290459.1|, PREDICTED: histone-lysine N-methyltransferase SETD2 [Danio rerio]	97.32	8.43066e-68
g1302	scaffold 17	9	48.7	+	gi|642090132|emb|CDQ82269.1|, unnamed protein product [Oncorhynchus mykiss]	100	4.54883e-26
g1303	scaffold 17	53.2	52.1	-	gi|938071082|gb|KPP69542.1|, putative G-protein coupled receptor 82 [Scleropages formosus]	56.72	3.98178e-131
g1304	scaffold 17	58.6	57.4	-	gi|938071083|gb|KPP69543.1|, hypothetical protein Z043_111690 [Scleropages formosus]	63.36	1.06345e-167
g1305	scaffold 17	59.2	93.8	+	gi|966642339|gb|KTF77251.1|, hypothetical protein cypCar_00041791, partial [Cyprinus carpio]	59.42	8.58941e-178
g1306	scaffold 17	169.3	101.7	-	gi|1025017378|ref|XP_016322836.1|, PREDICTED: probable ubiquitin carboxyl-terminal hydrolase FAF-X [Sinocyclocheilus anshuiensis]	83.52	0
g1307	scaffold 17	189.4	217.5	+	gi|929285968|ref|XP_014019994.1|, PREDICTED: mediator of RNA polymerase II transcription subunit 14-like isoform X1 [Salmo salar]	71.27	0
g1308	scaffold 17	218.1	238.7	+	gi|973190377|ref|XP_015218820.1|, PREDICTED: uncharacterized protein LOC102686979 isoform X1 [Lepisosteus oculatus]	39.21	1.1029e-143
g1309	scaffold 17	264.6	240.4	-	gi|929284656|ref|XP_014019308.1|, PREDICTED: serine/threonine-protein phosphatase 2A regulatory subunit B'' subunit beta-like isoform X2 [Salmo salar]	62.77	0
g1310	scaffold 17	268.6	278	+	gi|973190392|ref|XP_015218827.1|, PREDICTED: SH2 domain-containing protein 1A-like [Lepisosteus oculatus]	57.14	1.81066e-39
g1313	scaffold 17	319.1	318.8	-	No hit
g1314	scaffold 17	327.6	328.6	+	No hit
g1315	scaffold 17	349.3	359.9	+	gi|187608131|ref|NP_001119883.1|, short stature homeobox protein [Danio rerio]	71.86	4.0424e-119
g1318	scaffold 17	951	949.1	-	gi|938074698|gb|KPP71997.1|, hypothetical protein Z043_109041 [Scleropages formosus]	81.97	9.41711e-69
g1319	scaffold 17	1028.3	1027.9	-	gi|449280304|gb|EMC87631.1|, Protocadherin-9, partial [Columba livia]	82.72	5.83716e-36
g1321	scaffold 17	1176.2	1170.2	-	gi|973191000|ref|XP_015219119.1|, PREDICTED: protocadherin-9 isoform X6 [Lepisosteus oculatus]	90.47	0
g1322	scaffold 17	1368.1	1366.6	-	gi|573902650|ref|XP_006639049.1|, PREDICTED: POU domain, class 4, transcription factor 1 [Lepisosteus oculatus]	88.56	0
g1323	scaffold 17	1378.3	1372.9	-	gi|973190966|ref|XP_015219103.1|, PREDICTED: RING finger protein 219 [Lepisosteus oculatus]	49.83	5.15389e-156
g1324	scaffold 17	1466.8	1442.5	-	gi|1049240474|ref|XP_017559130.1|, PREDICTED: RNA-binding protein 26 isoform X2 [Pygocentrus nattereri]	63.88	0
g1325	scaffold 17	1473.1	1477.6	+	gi|831326107|ref|XP_012696158.1|, PREDICTED: NEDD4 family-interacting protein 2 isoform X1 [Clupea harengus]	79.31	5.09204e-125
g1326	scaffold 17	1503.1	1502.2	-	gi|573902660|ref|XP_006639054.1|, PREDICTED: protein sprouty homolog 2 [Lepisosteus oculatus]	48.87	3.76579e-79
g1328	scaffold 17	2064.5	2062	-	gi|831325790|ref|XP_012695986.1|, PREDICTED: SLIT and NTRK-like protein 6 [Clupea harengus]	70.06	0
g1329	scaffold 17	2227.4	2230.6	+	gi|938079691|gb|KPP75634.1|, SLIT and NTRK-like protein 5-like [Scleropages formosus]	61.87	0
g1330	scaffold 17	2256.3	2259.7	+	No hit
g1331	scaffold 17	2705.7	2710.6	+	gi|966640316|gb|KTF75230.1|, hypothetical protein cypCar_00035406, partial [Cyprinus carpio]	85.11	6.48746e-18
g1332	scaffold 17	2738	2772.8	+	gi|742168966|ref|XP_010885131.1|, PREDICTED: glypican-5 isoform X2 [Esox lucius]	55.05	1.56151e-124
g1333	scaffold 18	24.8	5.3	-	gi|1007732422|ref|XP_015807057.1|, PREDICTED: complement C1q tumor necrosis factor-related protein 5 isoform X1 [Nothobranchius furzeri]	77.91	9.01066e-86
g1334	scaffold 18	63.2	35.2	-	gi|973212374|ref|XP_015192942.1|, PREDICTED: histone-lysine N-methyltransferase 2A isoform X2 [Lepisosteus oculatus]	66.91	0
g1335	scaffold 18	129.8	69.2	-	gi|1025297290|ref|XP_016380269.1|, PREDICTED: ATP-binding cassette sub-family G member 4-like [Sinocyclocheilus rhinocerous]	77.03	0
g1336	scaffold 18	143.5	146.7	+	gi|584015021|ref|XP_006802281.1|, PREDICTED: gastric intrinsic factor-like [Neolamprologus brichardi]	52.1	7.52771e-28
g1337	scaffold 18	154	148.9	-	gi|573909195|ref|XP_006642316.1|, PREDICTED: histone H4 transcription factor isoform X2 [Lepisosteus oculatus]	71.32	0
g1338	scaffold 18	156.5	157.9	+	gi|742173515|ref|XP_010886244.1|, PREDICTED: uncharacterized protein C11orf95 homolog [Esox lucius]	42.71	3.86206e-25
g1339	scaffold 18	172.3	163.4	-	gi|657558616|ref|XP_008283320.1|, PREDICTED: UDP-N-acetylglucosamine--dolichyl-phosphate N-acetylglucosaminephosphotransferase [Stegastes partitus]	93.36	6.65713e-159
g1340	scaffold 18	179.5	197	+	gi|742099350|ref|XP_010868750.1|, PREDICTED: C2 domain-containing protein 2-like isoform X5 [Esox lucius]	60.37	3.90591e-154
g1341	scaffold 18	201.3	201.7	+	gi|1049236846|ref|XP_017557140.1|, PREDICTED: histone H2AX [Pygocentrus nattereri]	97.89	8.15016e-90
g1342	scaffold 18	212.3	203.7	-	gi|1049231090|ref|XP_017554008.1|, PREDICTED: porphobilinogen deaminase-like isoform X2 [Pygocentrus nattereri]	65.29	6.32382e-150
g1343	scaffold 18	216	227	+	gi|938084274|gb|KPP79114.1|, coatomer subunit delta-like, partial [Scleropages formosus]	90	0
g1344	scaffold 18	247.6	322.8	+	gi|973212471|ref|XP_015192985.1|, PREDICTED: pleckstrin homology-like domain family B member 1 isoform X12 [Lepisosteus oculatus]	64.92	0
g1345	scaffold 18	444.4	327.7	-	gi|742081638|ref|XP_010896025.1|, PREDICTED: alpha-2-macroglobulin-P isoform X2 [Esox lucius]	58.39	0
g1346	scaffold 18	465.9	484.3	+	gi|742099260|ref|XP_010868724.1|, PREDICTED: serine/threonine-protein kinase 36 [Esox lucius]	56.78	0
g1347	scaffold 18	492.3	489.9	-	gi|938084276|gb|KPP79116.1|, hypothetical protein Z043_101336 [Scleropages formosus]	67.78	0
g1348	scaffold 18	505.5	537	+	gi|742081638|ref|XP_010896025.1|, PREDICTED: alpha-2-macroglobulin-P isoform X2 [Esox lucius]	52.44	0
g1349	scaffold 18	545.3	540.7	-	gi|642098869|emb|CDQ77877.1|, unnamed protein product [Oncorhynchus mykiss]	54.82	2.95579e-102
g1350	scaffold 18	573.2	574.2	+	gi|573879884|ref|XP_006628154.1|, PREDICTED: olfactory receptor-like protein OLF4 [Lepisosteus oculatus]	50	8.63928e-110
g1351	scaffold 18	587.9	590.6	+	gi|1049248000|ref|XP_017563231.1|, PREDICTED: mitochondrial uncoupling protein 2-like [Pygocentrus nattereri]	90.94	0
g1352	scaffold 18	593.5	595.7	+	gi|597761723|ref|XP_007244843.1|, PREDICTED: mitochondrial uncoupling protein 2 [Astyanax mexicanus]	86.31	0
g1353	scaffold 18	608.1	596.1	-	gi|938076727|gb|KPP73422.1|, dnaJsubfamily B member 13-like, partial [Scleropages formosus]	80.5	4.10488e-111
g1354	scaffold 18	621.9	631.7	+	gi|831281748|ref|XP_012671972.1|, PREDICTED: ras-related protein Rab-6A isoform X2 [Clupea harengus]	80.2	8.6285e-99
g1355	scaffold 18	643.9	639	-	gi|573879288|ref|XP_006627863.1|, PREDICTED: pleckstrin homology domain-containing family B member 1 [Lepisosteus oculatus]	75.13	4.90659e-104
g1356	scaffold 18	663.6	749.1	+	gi|1049241411|ref|XP_017559641.1|, PREDICTED: F-BAR and double SH3 domains protein 2 isoform X2 [Pygocentrus nattereri]	65.87	0
g1357	scaffold 18	751.9	779.2	+	gi|1020469619|ref|XP_016139874.1|, PREDICTED: serine/threonine-protein kinase PAK 1 isoform X2 [Sinocyclocheilus grahami]	75.48	0
g1358	scaffold 18	788.5	800.5	+	gi|1049241461|ref|XP_017559667.1|, PREDICTED: glycerophosphodiester phosphodiesterase domain-containing protein 5-like isoform X4 [Pygocentrus nattereri]	71.63	0
g1359	scaffold 18	834.4	805.2	-	gi|972958662|ref|XP_006627875.2|, PREDICTED: unconventional myosin-VIIa isoform X2 [Lepisosteus oculatus]	80.01	0
g1360	scaffold 18	872	845.1	-	gi|642113182|emb|CDQ69613.1|, unnamed protein product [Oncorhynchus mykiss]	77.76	0
g1361	scaffold 18	889.3	878	-	gi|1042299931|ref|XP_017346293.1|, PREDICTED: cullin-5 isoform X1 [Ictalurus punctatus]	92.9	0
g1362	scaffold 18	896.1	895.2	-	gi|573879918|ref|XP_006628171.1|, PREDICTED: ras-related protein Rab-39A [Lepisosteus oculatus]	92.02	1.35605e-142
g1363	scaffold 18	897.5	925.6	+	gi|808864936|gb|KKF15939.1|, ELMO domain-containing protein 1 [Larimichthys crocea]	76.2	0
g1364	scaffold 18	999.3	930	-	gi|657569414|ref|XP_008288190.1|, PREDICTED: glutamate receptor 4 isoform X1 [Stegastes partitus]	88.66	0
g1365	scaffold 18	1153	1143.3	-	gi|1025310603|ref|XP_016383900.1|, PREDICTED: melatonin receptor type 1B-B [Sinocyclocheilus rhinocerous]	80.49	0
g1366	scaffold 18	1202.3	1159.1	-	gi|573879355|ref|XP_006627896.1|, PREDICTED: protocadherin Fat 3 isoform X6 [Lepisosteus oculatus]	39.83	0
g1367	scaffold 18	1209	1203.6	-	gi|966658202|gb|KTF93056.1|, hypothetical protein cypCar_00037850 [Cyprinus carpio]	70.32	0
g1368	scaffold 18	1216.1	1250.7	+	gi|972959517|ref|XP_015197283.1|, PREDICTED: metabotropic glutamate receptor 5 isoform X1 [Lepisosteus oculatus]	81.63	0
g1369	scaffold 18	1258.7	1266.9	+	gi|1025174678|ref|XP_016358518.1|, PREDICTED: ras-related protein Rab-38-like [Sinocyclocheilus anshuiensis]	81.73	8.76425e-122
g1370	scaffold 18	1305.9	1292.9	-	gi|1042297407|ref|XP_017344982.1|, PREDICTED: transmembrane protein 135 [Ictalurus punctatus]	60.12	0
g1371	scaffold 18	1307.5	1329.5	+	gi|676274724|gb|KFO29217.1|, Hephaestin-like protein 1 [Fukomys damarensis]	38.19	0
g1372	scaffold 18	1337.6	1335.3	-	gi|938047373|gb|KPP57675.1|, protein CWC15-like [Scleropages formosus]	93.07	3.03457e-113
g1373	scaffold 18	1402.4	1341.3	-	gi|972959267|ref|XP_015197184.1|, PREDICTED: cGMP-dependent 3',5'-cyclic phosphodiesterase isoform X2 [Lepisosteus oculatus]	80.97	0
g1374	scaffold 18	1473.6	1455	-	gi|972958971|ref|XP_015197061.1|, PREDICTED: arf-GAP with Rho-GAP domain, ANK repeat and PH domain-containing protein 1 isoform X3 [Lepisosteus oculatus]	51.97	0
g1375	scaffold 18	1477.4	1479.8	+	gi|938077071|gb|KPP73677.1|, hypothetical protein Z043_107214 [Scleropages formosus]	59.5	5.48856e-68
g1376	scaffold 18	1492.2	1487.3	-	gi|966706973|gb|KTG39214.1|, hypothetical protein cypCar_00033355 [Cyprinus carpio]	36.79	4.88836e-20
g1377	scaffold 18	1502	1514.9	+	gi|929214679|ref|XP_013984767.1|, PREDICTED: serine/arginine repetitive matrix protein 1-like isoform X2 [Salmo salar]	40.03	3.58698e-90
g1378	scaffold 18	1539.5	1602.8	+	gi|972981446|ref|XP_015207035.1|, PREDICTED: connector enhancer of kinase suppressor of ras 2-like [Lepisosteus oculatus]	51.25	0
g1379	scaffold 18	1617.8	1706.8	+	gi|1020421335|ref|XP_016129704.1|, PREDICTED: patched domain-containing protein 1-like [Sinocyclocheilus grahami]	81.74	0
g1380	scaffold 18	1727	1778.8	+	gi|688614305|ref|XP_009295718.1|, PREDICTED: pleckstrin homology-like domain family B member 2 isoform X5 [Danio rerio]	64.88	0
g1381	scaffold 18	1791.3	1788.9	-	gi|1042297158|ref|XP_017344851.1|, PREDICTED: APC membrane recruitment protein 2-like [Ictalurus punctatus]	47.86	5.6135e-40
g1382	scaffold 18	1797.9	1855.9	+	gi|573879142|ref|XP_006627792.1|, PREDICTED: pyruvate dehydrogenase kinase, isozyme 3 [Lepisosteus oculatus]	89.78	0
g1383	scaffold 18	1874.5	1862.3	-	gi|573879144|ref|XP_006627793.1|, PREDICTED: choline-phosphate cytidylyltransferase B isoform X2 [Lepisosteus oculatus]	73.48	0
g1384	scaffold 18	1914.5	1907.6	-	gi|831312381|ref|XP_012688686.1|, PREDICTED: homeobox protein ARX [Clupea harengus]	63.44	2.64515e-176
g1385	scaffold 18	1920.6	1918.3	-	gi|831312391|ref|XP_012688692.1|, PREDICTED: NADH dehydrogenase [ubiquinone]	83.46	1.04388e-72
g1386	scaffold 18	1921.3	1926.9	+	gi|1025314235|ref|XP_016384885.1|, PREDICTED: coiled-coil domain-containing protein 82-like [Sinocyclocheilus rhinocerous]	53.98	2.53776e-89
g1387	scaffold 18	1936.1	1930.5	-	gi|213514888|ref|NP_001133941.1|, KDEL motif-containing protein 2 precursor [Salmo salar]	81.98	0
g1388	scaffold 18	1979.3	1959.9	-	gi|1049290944|ref|XP_017542208.1|, PREDICTED: enteropeptidase [Pygocentrus nattereri]	47.57	1.50275e-153
g1389	scaffold 18	1986.8	1991.5	+	gi|1049212189|ref|XP_017572479.1|, PREDICTED: lipase member H-like isoform X2 [Pygocentrus nattereri]	58.22	8.28097e-180
g1390	scaffold 18	2030.5	1997	-	gi|929214712|ref|XP_013984771.1|, PREDICTED: MAP7 domain-containing protein 2-like isoform X3 [Salmo salar]	55.8	2.54552e-176
g1391	scaffold 18	2062.3	2045.1	-	gi|637256408|ref|XP_008123018.1|, PREDICTED: ribosomal protein S6 kinase alpha-2 isoform X2 [Anolis carolinensis]	67.55	0
g1392	scaffold 18	2086.1	2079.8	-	gi|1020483296|ref|XP_016147185.1|, PREDICTED: pyruvate dehydrogenase E1 component subunit alpha, mitochondrial-like isoform X1 [Sinocyclocheilus grahami]	65.97	0
g1393	scaffold 18	2090.3	2111.9	+	gi|930629088|gb|ALG02508.1|, peroxiredoxin 4 [Anguilla japonica]	100	6.32291e-180
g1394	scaffold 18	2141	2115.1	-	gi|1049212434|ref|XP_017573717.1|, PREDICTED: kelch-like protein 15 isoform X1 [Pygocentrus nattereri]	90.17	0
g1395	scaffold 18	2143.7	2153.7	+	gi|938072892|gb|KPP70755.1|, zinc finger X-chromosomal protein-like [Scleropages formosus]	70.79	0
g1396	scaffold 18	2159.4	2157	-	gi|929214840|ref|XP_013984785.1|, PREDICTED: lipocalin-like isoform X2 [Salmo salar]	69.49	7.76245e-85
g1397	scaffold 18	2188.6	2175.4	-	gi|1020416694|ref|XP_016127230.1|, PREDICTED: palmitoyltransferase ZDHHC23-like isoform X1 [Sinocyclocheilus grahami]	57.34	2.532e-164
g1398	scaffold 18	2194.7	2198	+	gi|125815864|ref|XP_001344057.1|, PREDICTED: natural cytotoxicity triggering receptor 3 [Danio rerio]	42.93	2.6288e-40
g1399	scaffold 18	2211	2203.6	-	gi|528313541|dbj|BAN66750.1|, putative V-ATPase A-subunit [Anguilla japonica]	99.35	0
g1400	scaffold 18	2215.7	2218.6	+	gi|642096641|emb|CDQ79087.1|, unnamed protein product [Oncorhynchus mykiss]	94.64	1.55161e-114
g1401	scaffold 18	2228.8	2226.2	-	gi|47223363|emb|CAG04224.1|, unnamed protein product, partial [Tetraodon nigroviridis]	54.34	1.98515e-102
g1402	scaffold 18	2238.5	2253.6	+	gi|1025284889|ref|XP_016378332.1|, PREDICTED: wiskott-Aldrich syndrome protein family member 3-like isoform X1 [Sinocyclocheilus rhinocerous]	63.75	0
g1403	scaffold 19	120.7	120.4	-	gi|938072443|gb|KPP70456.1|, hypothetical protein Z043_110712 [Scleropages formosus]	76.62	4.29737e-33
g1404	scaffold 19	137.8	127.6	-	gi|657799728|ref|XP_008326982.1|, PREDICTED: transformer-2 protein homolog beta isoform X2 [Cynoglossus semilaevis]	87.18	6.58484e-83
g1405	scaffold 19	162	157.9	-	gi|734641071|ref|XP_010749403.1|, PREDICTED: uncharacterized protein C21orf58-like [Larimichthys crocea]	61.54	4.05004e-37
g1406	scaffold 19	166.9	214.4	+	gi|1042264905|ref|XP_017336869.1|, PREDICTED: pericentrin-like isoform X4 [Ictalurus punctatus]	44.25	0
g1407	scaffold 19	221.7	217.9	-	gi|973174240|ref|XP_015214709.1|, PREDICTED: low choriolytic enzyme-like isoform X1 [Lepisosteus oculatus]	65.71	3.10428e-137
g1408	scaffold 19	244	225.8	-	gi|1049240528|ref|XP_017559161.1|, PREDICTED: autophagy-related protein 9A [Pygocentrus nattereri]	75.86	0
g1409	scaffold 19	246.4	255.5	+	gi|973175944|ref|XP_015214732.1|, PREDICTED: ankyrin repeat and zinc finger domain-containing protein 1 isoform X1 [Lepisosteus oculatus]	54.49	0
g1410	scaffold 19	270.7	258.9	-	gi|1020475024|ref|XP_016142749.1|, PREDICTED: beta-galactosidase-like [Sinocyclocheilus grahami]	71.54	0
g1411	scaffold 19	302.8	350.1	+	gi|973180490|ref|XP_015214796.1|, PREDICTED: unconventional myosin-X-like [Lepisosteus oculatus]	76.98	0
g1412	scaffold 19	357.2	353.3	-	gi|597770184|ref|XP_007248891.1|, PREDICTED: small ubiquitin-related modifier 3-like [Astyanax mexicanus]	98.92	5.23265e-61
g1413	scaffold 19	367	373.5	+	gi|817265810|ref|XP_012299844.1|, PREDICTED: ubiquitin-conjugating enzyme E2 G2 isoform X2 [Aotus nancymaae]	71.05	2.56668e-38
g1414	scaffold 19	383.7	400.6	+	gi|973164554|ref|XP_006636707.2|, PREDICTED: thrombospondin-type laminin G domain and EAR repeat-containing protein isoform X1 [Lepisosteus oculatus]	65.51	0
g1415	scaffold 19	406.7	420.7	+	gi|929329437|ref|XP_014038215.1|, PREDICTED: uncharacterized protein KIAA2012 homolog, partial [Salmo salar]	66.92	5.21763e-46
g1416	scaffold 19	436.1	464.1	+	gi|973181119|ref|XP_015214848.1|, PREDICTED: abl interactor 2 isoform X8 [Lepisosteus oculatus]	77.62	0
g1417	scaffold 19	476	508.8	+	gi|938076797|gb|KPP73474.1|, bile salt export pump-like, partial [Scleropages formosus]	55.26	0
g1418	scaffold 19	558.6	513	-	gi|1050361346|gb|OCT63551.1|, hypothetical protein XELAEV_18044647mg [Xenopus laevis]	51.4	0
g1419	scaffold 19	570	591.4	+	gi|573897728|ref|XP_006636599.1|, PREDICTED: STE20/SPS1-related proline-alanine-rich protein kinase isoform X2 [Lepisosteus oculatus]	91.07	0
g1421	scaffold 19	603.7	616.2	+	gi|642050667|emb|CDQ92306.1|, unnamed protein product [Oncorhynchus mykiss]	87.5	2.2526e-29
g1422	scaffold 19	624.5	623.5	-	gi|938085515|gb|KPP80122.1|, beta-1,3-galactosyltransferase 1-like [Scleropages formosus]	92.4	0
g1424	scaffold 19	648.2	646.2	-	No hit
g1425	scaffold 19	683.9	703.7	+	No hit
g1426	scaffold 19	793.7	760.9	-	gi|908534010|ref|XP_013124338.1|, PREDICTED: xin actin-binding repeat-containing protein 2-like [Oreochromis niloticus]	54.19	0
g1428	scaffold 19	889.4	897.3	+	gi|573897879|ref|XP_006636674.1|, PREDICTED: cysteine/serine-rich nuclear protein 3 [Lepisosteus oculatus]	66.41	0
g1429	scaffold 19	912.2	903.8	-	gi|831318209|ref|XP_012691831.1|, PREDICTED: polypeptide N-acetylgalactosaminyltransferase 3 [Clupea harengus]	79.61	0
g1430	scaffold 19	1000	914.7	-	gi|573897740|ref|XP_006636605.1|, PREDICTED: sodium channel protein type 2 subunit alpha-like isoform X1 [Lepisosteus oculatus]	84.5	0
g1431	scaffold 19	1032.6	1052.4	+	gi|938067628|gb|KPP67304.1|, putative sodium-coupled neutral amino acid transporter 11 [Scleropages formosus]	68.7	0
g1432	scaffold 19	1066.9	1091.4	+	gi|973157065|ref|XP_015214373.1|, PREDICTED: cordon-bleu protein-like 1 isoform X1 [Lepisosteus oculatus]	47.86	0
g1434	scaffold 19	1126.8	1159.8	+	gi|929302377|ref|XP_014028648.1|, PREDICTED: growth factor receptor-bound protein 14-like isoform X2 [Salmo salar]	77.71	0
g1436	scaffold 19	1311.7	1313.9	+	gi|973153177|ref|XP_015214318.1|, PREDICTED: fidgetin isoform X1 [Lepisosteus oculatus]	76.11	0
g1437	scaffold 19	1326.6	1325.4	-	gi|971582716|ref|XP_015159833.1|, PREDICTED: uncharacterized protein LOC107058528 [Solanum tuberosum]	48.15	2.20388e-12
g1439	scaffold 19	1428.2	1434.6	+	gi|966641526|gb|KTF76440.1|, hypothetical protein cypCar_00041593 [Cyprinus carpio]	95.24	3.66637e-67
g1440	scaffold 19	1457.9	1517.9	+	gi|835989473|ref|XP_012779901.1|, PREDICTED: potassium voltage-gated channel subfamily H member 7-like isoform X4 [Maylandia zebra]	70.86	0
g1441	scaffold 19	1545.9	1550.5	+	gi|938050183|gb|KPP58521.1|, Retinol dehydrogenase 3-like [Scleropages formosus]	73.19	6.06566e-93
g1442	scaffold 19	1571.9	1576.5	+	gi|938050183|gb|KPP58521.1|, Retinol dehydrogenase 3-like [Scleropages formosus]	72.83	2.60332e-93
g1443	scaffold 19	1793.5	1581	-	gi|938064010|gb|KPP65106.1|, integrin beta-6-like [Scleropages formosus]	69.14	0
g1444	scaffold 19	1837.2	1856.7	+	gi|938085532|gb|KPP80133.1|, TRAF family member-associated NF-kappa-B activator-like [Scleropages formosus]	46.15	4.90114e-84
g1445	scaffold 19	1862.2	1857.1	-	gi|973133911|ref|XP_015210947.1|, PREDICTED: uncharacterized protein LOC107078390 [Lepisosteus oculatus]	63.24	6.59216e-167
g1446	scaffold 19	1876.2	1903.2	+	gi|678180367|gb|KFV48089.1|, 26S proteasome non-ATPase regulatory subunit 14, partial [Tyto alba]	83.01	4.0837e-78
g1447	scaffold 19	1906.4	1911.8	+	gi|573897752|ref|XP_006636611.1|, PREDICTED: T-box brain protein 1 [Lepisosteus oculatus]	86.71	0
g1448	scaffold 19	1952.3	1944.4	-	No hit
g1449	scaffold 19	1968.9	2009.4	+	gi|1049219557|ref|XP_017547742.1|, PREDICTED: sodium-driven chloride bicarbonate exchanger isoform X1 [Pygocentrus nattereri]	82.83	0
g1450	scaffold 19	2053.1	2071.7	+	No hit
g1453	scaffold 19	2101.4	2163.2	+	gi|642130678|emb|CDQ57742.1|, unnamed protein product [Oncorhynchus mykiss]	52.99	0
g1454	scaffold 19	2235.9	2168.5	-	gi|929285304|ref|XP_014019642.1|, PREDICTED: protein TANC1 isoform X3 [Salmo salar]	58.51	0
g1455	scaffold 20	6.1	3.9	-	gi|929156498|ref|XP_013983491.1|, PREDICTED: metal transporter CNNM4-like isoform X6 [Salmo salar]	83.19	0
g1456	scaffold 20	23.9	10.6	-	gi|573905546|ref|XP_006640494.1|, PREDICTED: SEC14-like protein 2 [Lepisosteus oculatus]	72.93	0
g1457	scaffold 20	37.5	28.6	-	gi|1025315114|ref|XP_016385131.1|, PREDICTED: vacuolar protein sorting-associated protein 37B-like [Sinocyclocheilus rhinocerous]	58.29	4.67224e-58
g1458	scaffold 20	84.5	40.4	-	gi|542196673|ref|XP_005472990.1|, PREDICTED: electrogenic sodium bicarbonate cotransporter 4-like isoform X2 [Oreochromis niloticus]	75.96	0
g1459	scaffold 20	111.6	125.2	+	gi|657577990|ref|XP_008292848.1|, PREDICTED: substance-P receptor [Stegastes partitus]	70.99	0
g1460	scaffold 20	170.2	155.9	-	gi|831272136|ref|XP_012672730.1|, PREDICTED: scavenger receptor class B member 1 isoform X3 [Clupea harengus]	77.13	0
g1461	scaffold 20	216.6	176.4	-	gi|528494160|ref|XP_002663709.3|, PREDICTED: seizure 6-like protein isoform X2 [Danio rerio]	75.51	0
g1462	scaffold 20	242.6	243.4	+	gi|929335557|ref|XP_014039304.1|, PREDICTED: nucleoplasmin ATPase-like [Salmo salar]	56.92	8.66155e-28
g1463	scaffold 20	360.8	246.4	-	gi|1034143146|ref|XP_016795320.1|, PREDICTED: unconventional myosin-XVIIIb [Pan troglodytes]	37.96	0
g1464	scaffold 20	370	366	-	gi|831271940|ref|XP_012671696.1|, PREDICTED: beta-crystallin A4 [Clupea harengus]	97.45	2.20359e-141
g1465	scaffold 20	375.8	380.6	+	gi|742131798|ref|XP_010876496.1|, PREDICTED: beta-crystallin B1 [Esox lucius]	90.04	3.98746e-158
g1466	scaffold 20	385.2	392	+	gi|831272112|ref|XP_012672616.1|, PREDICTED: short-chain specific acyl-CoA dehydrogenase, mitochondrial [Clupea harengus]	89.9	0
g1467	scaffold 20	399.3	398.6	-	gi|551486667|ref|XP_005794913.1|, PREDICTED: claudin-5 [Xiphophorus maculatus]	69.77	1.7337e-106
g1468	scaffold 20	408.2	436.5	+	gi|548339767|ref|XP_005722476.1|, PREDICTED: multiple C2 and transmembrane domain-containing protein 1-like [Pundamilia nyererei]	62.2	1.39473e-48
g1470	scaffold 20	457.7	501.4	+	gi|929279022|ref|XP_014016351.1|, PREDICTED: multiple C2 and transmembrane domain-containing protein 1-like isoform X8 [Salmo salar]	63.45	1.22003e-107
g1472	scaffold 20	512.7	522.7	+	gi|1035232725|ref|XP_016886469.1|, PREDICTED: multiple C2 and transmembrane domain-containing protein 1-like, partial [Cynoglossus semilaevis]	80.95	2.2357e-65
g1473	scaffold 20	553.9	523	-	No hit
g1477	scaffold 20	737.3	730.5	-	gi|528480319|ref|XP_005165564.1|, PREDICTED: nuclear receptor subfamily 2 group F member 1-A isoform X1 [Danio rerio]	81.66	0
g1483	scaffold 20	932.2	968.3	+	gi|929279106|ref|XP_014016395.1|, PREDICTED: arrestin domain-containing protein 3 [Salmo salar]	90.79	0
g1484	scaffold 20	1035.6	1048	+	gi|1007711279|ref|XP_015829389.1|, PREDICTED: zinc finger CCHC domain-containing protein 9 [Nothobranchius furzeri]	69.61	1.18345e-126
g1485	scaffold 20	1102.8	1049.3	-	gi|831271420|ref|XP_012695922.1|, PREDICTED: acyl-coenzyme A thioesterase 12 [Clupea harengus]	53.14	0
g1486	scaffold 20	1143.8	1109.3	-	gi|984123240|ref|XP_015353385.1|, PREDICTED: single-stranded DNA-binding protein 2-like [Marmota marmota marmota]	55.7	3.0515e-12
g1488	scaffold 20	1169.2	1186.5	+	No hit
g1490	scaffold 20	1245.1	1299.2	+	gi|1049222403|ref|XP_017549275.1|, PREDICTED: DNA repair protein XRCC4 isoform X1 [Pygocentrus nattereri]	44.66	9.24513e-29
g1491	scaffold 20	1315.5	1350.6	+	gi|1020446987|ref|XP_016132753.1|, PREDICTED: versican core protein-like [Sinocyclocheilus grahami]	40.76	0
g1492	scaffold 20	1373.9	1358.3	-	gi|929168799|ref|XP_013983773.1|, PREDICTED: hyaluronan and proteoglycan link protein 1 [Salmo salar]	81.82	0
g1493	scaffold 20	1471.2	1433	-	gi|972953076|ref|XP_006626576.2|, PREDICTED: EGF-like repeat and discoidin I-like domain-containing protein 3 isoform X1 [Lepisosteus oculatus]	64.91	0
g1494	scaffold 20	1521.8	1496	-	gi|1043439151|gb|OCA51777.1|, hypothetical protein XENTR_v90003433mg [Xenopus tropicalis]	82.98	1.41563e-21
g1495	scaffold 20	1654.8	1681	+	gi|742123094|ref|XP_010875428.1|, PREDICTED: ras GTPase-activating protein 1 isoform X2 [Esox lucius]	80.82	0
g1497	scaffold 20	1780.8	1775.3	-	No hit
g1498	scaffold 20	1791.9	1794.2	+	gi|942206792|ref|XP_014354320.1|, PREDICTED: tigger transposable element-derived protein 4-like [Latimeria chalumnae]	45.59	1.06727e-129
g1499	scaffold 20	1870.3	1833.1	-	gi|1025308360|ref|XP_016383306.1|, PREDICTED: myocyte-specific enhancer factor 2C-like isoform X2 [Sinocyclocheilus rhinocerous]	74.81	3.1995e-148
g1502	scaffold 20	2078.7	2033.2	-	gi|972953678|ref|XP_015219180.1|, PREDICTED: ras-specific guanine nucleotide-releasing factor 2 isoform X4 [Lepisosteus oculatus]	86.48	0
g1503	scaffold 20	2116	2132.4	+	gi|972953575|ref|XP_015218716.1|, PREDICTED: ankyrin repeat domain-containing protein 34B [Lepisosteus oculatus]	59.96	0
g1504	scaffold 20	2158.6	2139.9	-	gi|1049222267|ref|XP_017549202.1|, PREDICTED: zinc finger FYVE domain-containing protein 16 [Pygocentrus nattereri]	54.89	0
g1505	scaffold 20	2164.4	2171.4	+	gi|972953102|ref|XP_015216587.1|, PREDICTED: MARVEL domain-containing protein 2 isoform X2 [Lepisosteus oculatus]	49.25	1.23881e-180
g1506	scaffold 20	2181.3	2176.5	-	gi|938077183|gb|KPP73767.1|, hydroxymethylglutaryl-CoA synthase, cytoplasmic-like [Scleropages formosus]	81.56	0
g1507	scaffold 21	3	18.3	+	gi|742207645|ref|XP_010895411.1|, PREDICTED: DNA excision repair protein ERCC-6-like [Esox lucius]	60.3	0
g1509	scaffold 21	116.2	117.5	+	No hit
g1511	scaffold 21	156.4	131.8	-	No hit
g1512	scaffold 21	176.1	226.7	+	gi|966642856|gb|KTF77768.1|, hypothetical protein cypCar_00011894, partial [Cyprinus carpio]	88.22	1.32298e-146
g1513	scaffold 21	264.2	262.1	-	gi|573889930|ref|XP_006632728.1|, PREDICTED: serine/threonine-protein kinase Nek6-like [Lepisosteus oculatus]	62.5	0
g1514	scaffold 21	266	269.9	+	gi|736154613|ref|XP_010767809.1|, PREDICTED: peptidyl-prolyl cis-trans isomerase NIMA-interacting 4 [Notothenia coriiceps]	90.62	1.00353e-71
g1515	scaffold 21	285.4	296.8	+	gi|972981068|ref|XP_015206872.1|, PREDICTED: long-chain-fatty-acid--CoA ligase 4 isoform X1 [Lepisosteus oculatus]	74.57	0
g1516	scaffold 21	310	300.1	-	gi|1049215754|ref|XP_017545417.1|, PREDICTED: NTF2-related export protein 2 [Pygocentrus nattereri]	95.04	2.46202e-97
g1517	scaffold 21	319.9	324	+	gi|597767252|ref|XP_007247485.1|, PREDICTED: E3 ubiquitin-protein ligase XIAP [Astyanax mexicanus]	56.9	1.56485e-87
g1518	scaffold 21	340.3	435.3	+	gi|972981051|ref|XP_015206863.1|, PREDICTED: cohesin subunit SA-2 [Lepisosteus oculatus]	82.46	0
g1519	scaffold 21	520.9	451.9	-	gi|938076133|gb|KPP72995.1|, Glutamate receptor 3-like [Scleropages formosus]	82.93	0
g1520	scaffold 21	537.9	527.7	-	gi|593769798|ref|XP_007123311.1|, PREDICTED: glutamate receptor 3-like, partial [Physeter catodon]	74.77	2.31435e-47
g1522	scaffold 21	570.9	565.3	-	gi|929114409|ref|XP_014068615.1|, PREDICTED: glutamate receptor 3-like, partial [Salmo salar]	89.87	2.46275e-43
g1523	scaffold 21	801.9	806.2	+	gi|642078447|emb|CDQ86645.1|, unnamed protein product, partial [Oncorhynchus mykiss]	56.78	6.68121e-112
g1524	scaffold 21	905.5	907.6	+	gi|938083945|gb|KPP78857.1|, hypothetical protein Z043_101609, partial [Scleropages formosus]	76.22	1.50308e-95
g1525	scaffold 21	947.6	950.7	+	gi|966702475|gb|KTG34716.1|, hypothetical protein cypCar_00000321 [Cyprinus carpio]	93.1	1.41127e-27
g1526	scaffold 21	1040.1	1048.7	+	gi|929087133|ref|XP_014054180.1|, PREDICTED: neuroligin 4-like, partial [Salmo salar]	88.59	0
g1527	scaffold 21	1075.4	1070.9	-	gi|831276490|ref|XP_012696619.1|, PREDICTED: regulator of cell cycle RGCC isoform X2 [Clupea harengus]	68.14	6.15961e-39
g1528	scaffold 21	1079	1084.3	+	gi|808884162|gb|KKF31163.1|, Protocadherin-20 [Larimichthys crocea]	52.09	0
g1529	scaffold 21	1097.9	1104	+	gi|432878836|ref|XP_004073409.1|, PREDICTED: myelin proteolipid protein-like isoform X1 [Oryzias latipes]	70.89	1.27491e-144
g1530	scaffold 21	1108.3	1107.7	-	gi|938055425|gb|KPP60572.1|, ras-related protein Rab-9B-like [Scleropages formosus]	95.59	1.45579e-139
g1531	scaffold 21	1110.8	1112.4	+	gi|938042590|gb|KPP56681.1|, alpha-(1,3)-fucosyltransferase 11-like [Scleropages formosus]	82.57	0
g1532	scaffold 21	1141.1	1115.7	-	gi|966702469|gb|KTG34710.1|, hypothetical protein cypCar_00000316 [Cyprinus carpio]	56.28	4.3744e-46
g1533	scaffold 21	1153.2	1156.8	+	gi|938060609|gb|KPP63223.1|, centrin-2-like [Scleropages formosus]	95.32	4.34661e-110
g1534	scaffold 21	1160.3	1159.4	-	gi|742091443|ref|XP_010895235.1|, PREDICTED: melanocyte-stimulating hormone receptor-like [Esox lucius]	54.03	2.5718e-90
g1535	scaffold 21	1189.8	1161.7	-	gi|974078774|ref|XP_015237050.1|, PREDICTED: UDP-N-acetylglucosamine--peptide N-acetylglucosaminyltransferase 110 kDa subunit isoform X3 [Cyprinodon variegatus]	54.93	0
g1536	scaffold 21	1225.4	1246.2	+	gi|1049256734|ref|XP_017568008.1|, PREDICTED: uncharacterized protein LOC108436185 [Pygocentrus nattereri]	50.29	0
g1537	scaffold 21	1254.6	1247.1	-	No hit
g1538	scaffold 21	1322.7	1305.5	-	gi|1049289133|ref|XP_017541222.1|, PREDICTED: BTB/POZ domain-containing protein KCTD12-like [Pygocentrus nattereri]	75.08	0
g1539	scaffold 21	1325.7	1347.7	+	gi|972981002|ref|XP_015206844.1|, PREDICTED: exocyst complex component 1-like isoform X1 [Lepisosteus oculatus]	49.64	0
g1540	scaffold 21	1383.7	1352.2	-	gi|573890310|ref|XP_006632917.1|, PREDICTED: zinc finger protein 711 isoform X1 [Lepisosteus oculatus]	78.07	0
g1541	scaffold 21	1421	1397	-	gi|551487672|ref|XP_005795413.1|, PREDICTED: ribose-phosphate pyrophosphokinase 1 isoform X1 [Xiphophorus maculatus]	98.43	0
g1542	scaffold 21	1452.7	1427.2	-	gi|938065090|gb|KPP65740.1|, FERM and PDZ domain-containing protein 3-like [Scleropages formosus]	75.12	0
g1543	scaffold 21	1641.1	1647.9	+	gi|972981348|ref|XP_015206992.1|, PREDICTED: TNFAIP3-interacting protein 3-like isoform X3 [Lepisosteus oculatus]	59.05	4.75264e-120
g1544	scaffold 21	1652.2	1655.9	+	gi|938055527|gb|KPP60617.1|, hypothetical protein Z043_121367 [Scleropages formosus]	62.11	6.9209e-121
g1545	scaffold 21	1660.3	1658.1	-	gi|938061305|gb|KPP63606.1|, ES1 protein, mitochondrial-like [Scleropages formosus]	86.25	2.23077e-96
g1546	scaffold 21	1662	1669.9	+	gi|765133326|ref|XP_011478736.1|, PREDICTED: uncharacterized protein LOC101163339 [Oryzias latipes]	60.8	0
g1547	scaffold 21	1674	1677.4	+	gi|1049268362|ref|XP_017574318.1|, PREDICTED: probable alpha-ketoglutarate-dependent hypophosphite dioxygenase [Pygocentrus nattereri]	53.74	8.50564e-101
g1548	scaffold 21	1693.5	1688.6	-	gi|966705587|gb|KTG37828.1|, hypothetical protein cypCar_00043775 [Cyprinus carpio]	73.73	0
g1549	scaffold 21	1696.3	1703.2	+	gi|938072759|gb|KPP70665.1|, immunoresponsive protein 1-like [Scleropages formosus]	81.38	0
g1550	scaffold 21	1723.6	1710.1	-	gi|573889811|ref|XP_006632669.1|, PREDICTED: E3 ubiquitin-protein ligase RLIM [Lepisosteus oculatus]	81.73	1.43217e-86
g1551	scaffold 21	1750.6	1734.5	-	gi|938075480|gb|KPP72526.1|, hypothetical protein Z043_108462 [Scleropages formosus]	71.63	0
g1552	scaffold 21	1846.6	1811	-	gi|966654058|gb|KTF88912.1|, hypothetical protein cypCar_00016980 [Cyprinus carpio]	72.42	0
g1553	scaffold 21	1850.5	1858.8	+	gi|225706098|gb|ACO08895.1|, Probable uracil phosphoribosyltransferase 1 [Osmerus mordax]	83.77	6.41129e-157
g1554	scaffold 21	1872.7	1861.4	-	gi|1024953438|ref|XP_016297522.1|, PREDICTED: palmitoyltransferase ZDHHC15-like isoform X4 [Sinocyclocheilus anshuiensis]	76.03	8.54935e-159
g1555	scaffold 21	1930.3	1938	+	gi|573889817|ref|XP_006632672.1|, PREDICTED: fibroblast growth factor 16 [Lepisosteus oculatus]	95.79	3.5361e-78
g1556	scaffold 21	1989	1944.8	-	gi|597732278|ref|XP_007228485.1|, PREDICTED: transcriptional regulator ATRX isoform X2 [Astyanax mexicanus]	72.31	0
g1557	scaffold 21	1991.4	1998.8	+	gi|972980415|ref|XP_006632709.2|, PREDICTED: magnesium transporter protein 1 [Lepisosteus oculatus]	88.51	0
g1559	scaffold 21	2034	2059	+	gi|938059409|gb|KPP62542.1|, cyclic nucleotide-gated olfactory channel-like [Scleropages formosus]	85.67	0
g1560	scaffold 21	2068	2063	-	gi|657578108|ref|XP_008292913.1|, PREDICTED: vesicle-associated membrane protein 7 [Stegastes partitus]	89.5	9.77108e-146
g1561	scaffold 21	2070.2	2074.2	+	gi|938076779|gb|KPP73461.1|, DNA-directed RNA polymerases I and III subunit RPAC2-like [Scleropages formosus]	69.41	9.43286e-35
g1562	scaffold 21	2084.3	2075.5	-	gi|938076778|gb|KPP73460.1|, endothelin B receptor-like [Scleropages formosus]	76.17	0
g1563	scaffold 21	2154.9	2122	-	gi|938074803|gb|KPP72069.1|, fibronectin type-III domain-containing protein 3A-like [Scleropages formosus]	38.28	0
g1564	scaffold 21	2170.2	2169.1	-	gi|972981386|ref|XP_015207007.1|, PREDICTED: cysteinyl leukotriene receptor 1 [Lepisosteus oculatus]	70.98	4.10427e-176
g1565	scaffold 21	2180.8	2184.5	+	gi|1049277049|ref|XP_017579018.1|, PREDICTED: uncharacterized protein LOC108443104 [Pygocentrus nattereri]	52.09	2.42914e-57
g1566	scaffold 22	1.8	87.2	+	gi|573894722|ref|XP_006635110.1|, PREDICTED: Abelson tyrosine-protein kinase 2-like isoform X2 [Lepisosteus oculatus]	82.16	0
g1567	scaffold 22	101	136	+	gi|961792352|ref|XP_014865997.1|, PREDICTED: epidermal growth factor receptor substrate 15 isoform X5 [Poecilia mexicana]	45.49	0
g1568	scaffold 22	148.6	160.5	+	gi|344278899|ref|XP_003411229.1|, PREDICTED: tetratricopeptide repeat protein 39A [Loxodonta africana]	57.01	1.6797e-152
g1569	scaffold 22	166.2	187.4	+	gi|573894700|ref|XP_006635099.1|, PREDICTED: RING finger protein 11 isoform X2 [Lepisosteus oculatus]	96.2	7.79e-63
g1571	scaffold 22	228.4	241.8	+	gi|742209997|ref|XP_010896102.1|, PREDICTED: FAS-associated factor 1 [Esox lucius]	91.26	5.43944e-51
g1573	scaffold 22	249.1	284.3	+	gi|808886829|gb|KKF33333.1|, FAS-associated factor 1 [Larimichthys crocea]	70.81	7.04308e-148
g1574	scaffold 22	304.9	306.5	+	gi|929120942|ref|XP_014072108.1|, PREDICTED: doublesex- and mab-3-related transcription factor A2-like [Salmo salar]	87.59	0
g1575	scaffold 22	358.9	360.4	+	No hit
g1576	scaffold 22	419.2	376.6	-	gi|1024926100|ref|XP_016356250.1|, PREDICTED: ELAV-like protein 4 isoform X2 [Sinocyclocheilus anshuiensis]	81.57	2.36546e-144
g1577	scaffold 22	499.2	510.3	+	gi|1024926355|ref|XP_016357492.1|, PREDICTED: BEN domain-containing protein 5-like [Sinocyclocheilus anshuiensis]	95.45	4.90024e-21
g1581	scaffold 22	592.5	673	+	gi|642119439|emb|CDQ65525.1|, unnamed protein product [Oncorhynchus mykiss]	97.26	4.04342e-42
g1584	scaffold 22	712	742.8	+	gi|929295319|ref|XP_014024982.1|, PREDICTED: BEN domain-containing protein 5-like isoform X1 [Salmo salar]	76.35	0
g1586	scaffold 22	756.3	813.7	+	gi|973134994|ref|XP_015211423.1|, PREDICTED: spermatogenesis-associated protein 6 isoform X1 [Lepisosteus oculatus]	50.48	1.66297e-146
g1587	scaffold 22	828.3	815.8	-	gi|938075818|gb|KPP72765.1|, deoxynucleotidyltransferase terminal-interacting protein 2-like [Scleropages formosus]	44.75	0
g1588	scaffold 22	837.7	830.4	-	gi|1049221921|ref|XP_017549011.1|, PREDICTED: sodium/glucose cotransporter 4 isoform X1 [Pygocentrus nattereri]	66.2	0
g1589	scaffold 22	854	875.5	+	gi|1042358964|ref|XP_017323383.1|, PREDICTED: breast cancer anti-estrogen resistance protein 3 isoform X1 [Ictalurus punctatus]	60.06	4.81874e-24
g1591	scaffold 22	902.5	911.6	+	gi|642115002|emb|CDQ68433.1|, unnamed protein product [Oncorhynchus mykiss]	75.24	0
g1592	scaffold 22	964.1	915.3	-	gi|1024926075|ref|XP_016356125.1|, PREDICTED: formin-binding protein 1-like isoform X1 [Sinocyclocheilus anshuiensis]	85.19	0
g1593	scaffold 22	968.9	975.9	+	gi|642124468|emb|CDQ62196.1|, unnamed protein product [Oncorhynchus mykiss]	70.83	0
g1594	scaffold 22	982.5	977.7	-	gi|929120897|ref|XP_014072083.1|, PREDICTED: retinal Mueller cells isomerohydrolase-like [Salmo salar]	87.11	0
g1595	scaffold 22	997.1	987.6	-	gi|929120881|ref|XP_014072074.1|, PREDICTED: DEP domain-containing protein 1A-like isoform X2 [Salmo salar]	72.72	0
g1598	scaffold 22	1087.3	1136.5	+	gi|973136412|ref|XP_015212048.1|, PREDICTED: leucine-rich repeat-containing protein 7 isoform X3 [Lepisosteus oculatus]	83.05	0
g1599	scaffold 22	1148.4	1141.6	-	gi|938076407|gb|KPP73196.1|, hypothetical protein Z043_107735 [Scleropages formosus]	69.98	0
g1600	scaffold 22	1150.5	1157.5	+	gi|736167146|ref|XP_010764803.1|, PREDICTED: serine/arginine-rich splicing factor 11 [Notothenia coriiceps]	69.77	1.16224e-150
g1601	scaffold 22	1198.8	1161.9	-	gi|938076409|gb|KPP73198.1|, ankyrin repeat domain-containing protein 13C-A-like, partial [Scleropages formosus]	83.84	0
g1602	scaffold 22	1204.3	1212.3	+	gi|831291320|ref|XP_012677198.1|, PREDICTED: cystathionine gamma-lyase [Clupea harengus]	88	6.1369e-161
g1603	scaffold 22	1292.4	1281.9	-	gi|929121393|ref|XP_014072350.1|, PREDICTED: prostaglandin E2 receptor EP3 subtype [Salmo salar]	74.84	7.57663e-78
g1605	scaffold 22	1715.3	1680.3	-	gi|973134431|ref|XP_015211182.1|, PREDICTED: vitellogenin-like [Lepisosteus oculatus]	43.69	2.9167e-84
g1606	scaffold 22	2035.7	2103.6	+	gi|973134512|ref|XP_015211220.1|, PREDICTED: adhesion G protein-coupled receptor L2 isoform X16 [Lepisosteus oculatus]	89.91	0
g1607	scaffold 22	2369.3	2343.5	-	gi|973134448|ref|XP_006635046.2|, PREDICTED: tubulin polyglutamylase TTLL7 isoform X2 [Lepisosteus oculatus]	83.68	0
g1608	scaffold 23	0.8	28.8	+	gi|1049286976|ref|XP_017540077.1|, PREDICTED: ribonucleoprotein PTB-binding 2-like isoform X3 [Pygocentrus nattereri]	49.53	0
g1609	scaffold 23	48.8	32.7	-	gi|938084234|gb|KPP79083.1|, tyrosine-protein kinase JAK1-like [Scleropages formosus]	73	0
g1610	scaffold 23	71.9	129.7	+	gi|758094973|emb|CEE15398.1|, LEPRb [Anguilla anguilla]	92.53	0
g1611	scaffold 23	163.2	170.6	+	gi|573894477|ref|XP_006634988.1|, PREDICTED: cAMP-specific 3',5'-cyclic phosphodiesterase 4B isoform X1 [Lepisosteus oculatus]	77.42	1.40229e-39
g1612	scaffold 23	178	176.8	-	No hit
g1613	scaffold 23	181.7	185	+	gi|973134167|ref|XP_015211071.1|, PREDICTED: cAMP-specific 3',5'-cyclic phosphodiesterase 4B isoform X2 [Lepisosteus oculatus]	69.14	1.28697e-23
g1614	scaffold 23	211.5	225.1	+	gi|966699850|gb|KTG32091.1|, hypothetical protein cypCar_00007202 [Cyprinus carpio]	89.47	1.62532e-53
g1615	scaffold 23	239.5	254	+	gi|973134169|ref|XP_015211072.1|, PREDICTED: cAMP-specific 3',5'-cyclic phosphodiesterase 4B isoform X3 [Lepisosteus oculatus]	81.34	0
g1617	scaffold 23	291.2	330.8	+	gi|923811339|ref|XP_013766328.1|, PREDICTED: SH3-containing GRB2-like protein 3-interacting protein 1 isoform X1 [Pundamilia nyererei]	72.16	0
g1618	scaffold 23	401.4	335.2	-	gi|528770013|gb|EPY89672.1|, discoidin domain-containing receptor 2 isoform 2 [Camelus ferus]	61.04	0
g1619	scaffold 23	461.3	417.6	-	gi|573894342|ref|XP_006634921.1|, PREDICTED: carboxyl-terminal PDZ ligand of neuronal nitric oxide synthase protein isoform X6 [Lepisosteus oculatus]	63.49	1.26065e-169
g1620	scaffold 23	505.7	510.8	+	gi|573894497|ref|XP_006634998.1|, PREDICTED: regulator of G-protein signaling 4 [Lepisosteus oculatus]	56.29	4.14782e-54
g1621	scaffold 23	546.6	519.8	-	gi|944295973|gb|KQL59408.1|, hypothetical protein AAES_21437 [Amazona aestiva]	48.96	1.33514e-92
g1623	scaffold 23	664.6	640.9	-	gi|938073910|gb|KPP71444.1|, BMP/retinoic acid-inducible neural-specific protein 3-like [Scleropages formosus]	81.1	0
g1624	scaffold 23	959.2	964.9	+	gi|938065124|gb|KPP65760.1|, hypothetical protein Z043_115798 [Scleropages formosus]	70.49	3.26042e-87
g1625	scaffold 23	980.7	982.8	+	gi|973133922|ref|XP_015210952.1|, PREDICTED: regulator of G-protein signaling 21-like [Lepisosteus oculatus]	76.86	4.36187e-65
g1626	scaffold 23	1005.4	1040.6	+	gi|938048780|gb|KPP58077.1|, 60 kDa SS-A/Ro ribonucleoprotein-like [Scleropages formosus]	69.84	0
g1627	scaffold 23	1046.8	1066.3	+	gi|642094337|emb|CDQ80273.1|, unnamed protein product [Oncorhynchus mykiss]	87.7	1.83862e-163
g1628	scaffold 23	1081.1	1079.8	-	gi|938082683|gb|KPP77872.1|, beta-1,3-galactosyltransferase 2-like [Scleropages formosus]	77.05	0
g1629	scaffold 23	1081.8	1118.9	+	gi|938082682|gb|KPP77871.1|, hypothetical protein Z043_102672, partial [Scleropages formosus]	96.4	1.0648e-88
g1630	scaffold 23	1304.3	1255.3	-	gi|973134052|ref|XP_015211020.1|, PREDICTED: potassium channel subfamily T member 2 isoform X2 [Lepisosteus oculatus]	75.13	0
g1631	scaffold 23	1315.7	1307.5	-	gi|973134419|ref|XP_006635010.2|, PREDICTED: zinc finger and BTB domain-containing protein 41 [Lepisosteus oculatus]	60.22	0
g1632	scaffold 23	1324	1343.4	+	gi|884983725|ref|XP_012988166.1|, PREDICTED: protein crumbs homolog 1 isoform X2 [Esox lucius]	40.83	0
g1634	scaffold 23	1405	1412.1	+	gi|1025029808|ref|XP_016324581.1|, PREDICTED: LIM/homeobox protein Lhx9 isoform X1 [Sinocyclocheilus anshuiensis]	90.45	0
g1635	scaffold 23	1428.2	1473.3	+	gi|213511450|ref|NP_001134886.1|, serine/threonine-protein kinase Nek7 [Salmo salar]	85.58	1.48938e-98
g1637	scaffold 23	1521.2	1502.7	-	No hit
g1638	scaffold 23	1591	1641	+	gi|973134336|ref|XP_015211140.1|, PREDICTED: nuclear receptor subfamily 5 group A member 2 isoform X2 [Lepisosteus oculatus]	72.54	0
g1639	scaffold 23	1695.7	1700.5	+	gi|591360740|ref|XP_007055288.1|, PREDICTED: pre-mRNA-splicing factor 38B, partial [Chelonia mydas]	57.9	1.66939e-151
g1640	scaffold 23	1785.3	1704.5	-	gi|808878685|gb|KKF26912.1|, Fibronectin type III domain-containing protein 7 [Larimichthys crocea]	33.04	0
g1641	scaffold 23	1789.2	1802.1	+	gi|938080566|gb|KPP76280.1|, G-protein-signaling modulator 2-like [Scleropages formosus]	73.27	0
g1642	scaffold 23	1875.1	1807.1	-	gi|938081380|gb|KPP76889.1|, WD repeat-containing protein 47-like [Scleropages formosus]	82.33	0
g1643	scaffold 23	1909.7	1888.1	-	gi|938079719|gb|KPP75653.1|, protein FAM102B-like, partial [Scleropages formosus]	52.47	6.35289e-123
g1644	scaffold 23	1913.7	1941.3	+	gi|831316123|ref|XP_012690687.1|, PREDICTED: calcium-binding mitochondrial carrier protein SCaMC-1-like [Clupea harengus]	82.11	0
g1645	scaffold 23	1996	1942.4	-	gi|929074432|ref|XP_014047489.1|, PREDICTED: myomegalin-like isoform X4 [Salmo salar]	51.52	0
g1648	scaffold 23	2037	2025.7	-	gi|1020504439|ref|XP_016091126.1|, PREDICTED: paired mesoderm homeobox protein 1-like isoform X1 [Sinocyclocheilus grahami]	90.2	2.18698e-152
g1649	scaffold 23	2047.8	2045.5	-	gi|573893934|ref|XP_006634718.1|, PREDICTED: RAB6-interacting golgin [Lepisosteus oculatus]	61.8	2.95928e-98
g1650	scaffold 23	2087.4	2075.8	-	gi|938083469|gb|KPP78481.1|, protein Niban-like, partial [Scleropages formosus]	63.02	0
g1651	scaffold 23	2101.9	2105.6	+	gi|1025320452|ref|XP_016386573.1|, PREDICTED: E3 ubiquitin-protein ligase RING2-like [Sinocyclocheilus rhinocerous]	83.25	0
g1652	scaffold 23	2138.2	2124.3	-	gi|831324073|ref|XP_012695038.1|, PREDICTED: influenza virus NS1A-binding protein [Clupea harengus]	78.62	0
g1653	scaffold 23	2192.4	2168.2	-	gi|573893924|ref|XP_006634713.1|, PREDICTED: cytosolic phospholipase A2 [Lepisosteus oculatus]	83.36	0
g1654	scaffold 23	2198.3	2202.6	+	gi|922980039|gb|ALB00667.1|, COX2 [Anguilla japonica]	92.09	0
g1655	scaffold 23	2227	2229.9	+	gi|966668465|gb|KTG01846.1|, hypothetical protein cypCar_00012664 [Cyprinus carpio]	76.37	1.40048e-128
g1656	scaffold 23	2242	2234	-	gi|929238205|ref|XP_013994969.1|, PREDICTED: ODR4 homolog isoform X1 [Salmo salar]	52.1	5.44177e-135
g1657	scaffold 23	2243.1	2279.7	+	gi|946608505|ref|XP_014426150.1|, PREDICTED: nucleoprotein TPR isoform X1 [Pelodiscus sinensis]	47.88	0
g1658	scaffold 23	2294.3	2283.2	-	gi|973133060|ref|XP_015210586.1|, PREDICTED: retinoic acid receptor RXR-gamma-A isoform X2 [Lepisosteus oculatus]	84.96	0
g1659	scaffold 23	2320.5	2361.5	+	gi|973133032|ref|XP_015210575.1|, PREDICTED: cyclic AMP-dependent transcription factor ATF-6 alpha [Lepisosteus oculatus]	52.96	0
g1660	scaffold 23	2375.4	2366.3	-	gi|938062097|gb|KPP64026.1|, olfactomedin-like protein 2A-like [Scleropages formosus]	53.4	0
g1661	scaffold 23	2386.5	2403.8	+	gi|929238596|ref|XP_013995178.1|, PREDICTED: ADAMTS-like protein 2 isoform X2 [Salmo salar]	70	0
g1662	scaffold 23	2438.5	2416.1	-	gi|973133015|ref|XP_015210567.1|, PREDICTED: glycogen debranching enzyme isoform X1 [Lepisosteus oculatus]	77.31	0
g1663	scaffold 23	2441.3	2452.6	+	gi|1025113494|ref|XP_016348653.1|, PREDICTED: putative ferric-chelate reductase 1 [Sinocyclocheilus anshuiensis]	52.8	0
g1664	scaffold 23	2477.8	2456.3	-	gi|1025043263|ref|XP_016328250.1|, PREDICTED: uncharacterized protein LOC107677747 [Sinocyclocheilus anshuiensis]	40.8	0
g1665	scaffold 23	2526.6	2504	-	gi|938075201|gb|KPP72335.1|, lipid phosphate phosphatase-related protein type 4-like [Scleropages formosus]	81.2	0
g1666	scaffold 23	2548.3	2579.7	+	gi|938067596|gb|KPP67284.1|, lipid phosphate phosphatase-related protein type 5a-like [Scleropages formosus]	83.33	4.43234e-167
g1668	scaffold 23	2812.6	2835.8	+	No hit
g1669	scaffold 23	2881	2866.2	-	gi|938081304|gb|KPP76832.1|, polypyrimidine tract-binding protein 2-like [Scleropages formosus]	83.01	0
g1670	scaffold 23	3005.2	2981.5	-	gi|1049234496|ref|XP_017555866.1|, PREDICTED: cytochrome c-type heme lyase-like [Pygocentrus nattereri]	73.01	2.91276e-149
g1671	scaffold 23	3028.9	3024.7	-	gi|938057043|gb|KPP61321.1|, calponin-3-like [Scleropages formosus]	82.64	0
g1672	scaffold 23	3075.1	3083.9	+	gi|938073354|gb|KPP71062.1|, hypothetical protein Z043_110059 [Scleropages formosus]	57.14	1.02314e-105
g1673	scaffold 23	3105	3086.5	-	gi|573894567|ref|XP_006635033.1|, PREDICTED: ATP-binding cassette sub-family D member 3 [Lepisosteus oculatus]	81.04	0
g1674	scaffold 23	3107.1	3147.6	+	gi|973185945|ref|XP_015216835.1|, PREDICTED: serine/threonine-protein kinase ATR isoform X1 [Lepisosteus oculatus]	66.81	0
g1675	scaffold 24	6.9	8.2	+	gi|929223856|ref|XP_013988260.1|, PREDICTED: oxytocin receptor-like [Salmo salar]	81.28	0
g1676	scaffold 24	35.5	20.8	-	gi|498958505|ref|XP_004544945.1|, PREDICTED: protein cereblon [Maylandia zebra]	85.05	0
g1677	scaffold 24	37.1	49.3	+	gi|929290667|ref|XP_014022500.1|, PREDICTED: sorting nexin-6-like [Salmo salar]	45.31	1.27819e-105
g1678	scaffold 24	131.5	133.7	+	gi|938083731|gb|KPP78688.1|, leucine-rich repeat neuronal protein 1-like [Scleropages formosus]	91.4	0
g1679	scaffold 24	195.2	176.2	-	gi|938078955|gb|KPP75070.1|, sulfatase-modifying factor 1 precursor-like [Scleropages formosus]	83.03	1.18564e-172
g1680	scaffold 24	218.3	310.4	+	gi|929223701|ref|XP_013988172.1|, PREDICTED: inositol 1,4,5-trisphosphate receptor type 1 isoform X3 [Salmo salar]	87.13	0
g1681	scaffold 24	323.2	325.3	+	gi|938047113|gb|KPP57611.1|, class E basic helix-loop-helix protein 40-like [Scleropages formosus]	73.25	1.00409e-97
g1682	scaffold 24	363.2	334.8	-	gi|47229608|emb|CAG06804.1|, unnamed protein product, partial [Tetraodon nigroviridis]	76.93	0
g1683	scaffold 24	412.5	391.2	-	gi|972971609|ref|XP_015202864.1|, PREDICTED: testis-expressed sequence 264 protein isoform X1 [Lepisosteus oculatus]	42.06	1.10018e-37
g1684	scaffold 24	464.4	445.7	-	gi|831275052|ref|XP_012688572.1|, PREDICTED: testis-expressed sequence 264 protein [Clupea harengus]	61.33	7.14904e-29
g1685	scaffold 24	468.1	468.9	+	gi|361050316|dbj|BAL41419.1|, glutathione peroxidase GPx1a [Thunnus orientalis]	82.86	2.35809e-84
g1686	scaffold 24	491.6	474.8	-	gi|584024287|ref|XP_006806759.1|, PREDICTED: ubiquitin carboxyl-terminal hydrolase 4-like isoform X1 [Neolamprologus brichardi]	78.61	0
g1687	scaffold 24	492.5	507	+	gi|742193864|ref|XP_010891398.1|, PREDICTED: RNA-binding protein 5 isoform X1 [Esox lucius]	72.29	0
g1688	scaffold 24	533.8	555.7	+	gi|1049284814|ref|XP_017538912.1|, PREDICTED: sodium-coupled neutral amino acid transporter 3-like isoform X1 [Pygocentrus nattereri]	75.63	0
g1689	scaffold 24	584.3	648.7	+	gi|1025245439|ref|XP_016367675.1|, PREDICTED: guanine nucleotide-binding protein G(i) subunit alpha-2-like, partial [Sinocyclocheilus rhinocerous]	71.74	1.1299e-101
g1690	scaffold 24	658.1	659.1	+	gi|972971462|ref|XP_015202793.1|, PREDICTED: protein FAM212A [Lepisosteus oculatus]	77.1	2.29823e-165
g1691	scaffold 24	677.1	662.3	-	gi|938073914|gb|KPP71447.1|, ubiquitin-like modifier-activating enzyme 1-like [Scleropages formosus]	66.04	1.44628e-34
g1692	scaffold 24	721.1	699.6	-	gi|972971456|ref|XP_015202790.1|, PREDICTED: ubiquitin-like modifier-activating enzyme 7 [Lepisosteus oculatus]	69.59	0
g1693	scaffold 24	727.3	752.8	+	gi|974102682|ref|XP_015250154.1|, PREDICTED: macrophage-stimulating protein receptor-like [Cyprinodon variegatus]	49.97	0
g1694	scaffold 24	791.8	795.8	+	No hit
g1695	scaffold 24	853.7	880.5	+	gi|938085638|gb|KPP80218.1|, RNA-binding protein 6-like, partial [Scleropages formosus]	64.68	0
g1696	scaffold 24	1023.3	1052.7	+	gi|972971586|ref|XP_006630773.2|, PREDICTED: semaphorin-3F isoform X1 [Lepisosteus oculatus]	83.38	0
g1697	scaffold 24	1059.2	1066.5	+	gi|1045854518|gb|ANV21080.1|, guanine nucleotide-binding protein Gt subunit alpha-1 [Amia calva]	96.57	0
g1698	scaffold 24	1095.9	1072.3	-	gi|573885768|ref|XP_006630750.1|, PREDICTED: ER degradation-enhancing alpha-mannosidase-like protein 1 [Lepisosteus oculatus]	86.33	0
g1699	scaffold 24	1105.2	1096.6	-	gi|542183949|ref|XP_005469388.1|, PREDICTED: guanine nucleotide-binding protein-like 3 [Oreochromis niloticus]	62.89	0
g1700	scaffold 24	1106.5	1123.9	+	gi|972971191|ref|XP_015202663.1|, PREDICTED: protein polybromo-1 isoform X3 [Lepisosteus oculatus]	80.34	0
g1701	scaffold 24	1126.7	1150.5	+	gi|808870654|gb|KKF20458.1|, Protein polybromo-1 [Larimichthys crocea]	94.12	0
g1702	scaffold 24	1155.4	1151.7	-	gi|657526452|ref|XP_008284124.1|, PREDICTED: retinol dehydrogenase 10-like isoform X1 [Stegastes partitus]	72.24	3.81825e-172
g1703	scaffold 24	1163.4	1172.8	+	gi|657526584|ref|XP_008284610.1|, PREDICTED: somatomedin-B and thrombospondin type-1 domain-containing protein-like [Stegastes partitus]	69.7	5.43146e-109
g1704	scaffold 24	1184.1	1177.1	-	gi|938081120|gb|KPP76699.1|, potassium voltage-gated channel subfamily B member 1-like, partial [Scleropages formosus]	82.05	0
g1705	scaffold 24	1232.2	1214	-	gi|831274940|ref|XP_012687984.1|, PREDICTED: prostacyclin synthase-like [Clupea harengus]	60.8	7.2924e-125
g1706	scaffold 24	1266.3	1320.4	+	gi|1049256960|ref|XP_017568131.1|, PREDICTED: SLIT-ROBO Rho GTPase-activating protein 3 isoform X1 [Pygocentrus nattereri]	77.53	0
g1707	scaffold 24	1356.2	1359.7	+	gi|1049256975|ref|XP_017568139.1|, PREDICTED: E3 ubiquitin-protein ligase RAD18 isoform X3 [Pygocentrus nattereri]	44.9	8.08573e-41
g1708	scaffold 24	1449.2	1449.4	+	gi|573885740|ref|XP_006630737.1|, PREDICTED: isotocin receptor-like [Lepisosteus oculatus]	81.48	2.66161e-38
g1709	scaffold 24	1493.4	1452	-	gi|929225140|ref|XP_013988938.1|, PREDICTED: serine/threonine-protein kinase Nek4-like isoform X4 [Salmo salar]	58.05	0
g1710	scaffold 24	1499	1541.3	+	gi|573885724|ref|XP_006630729.1|, PREDICTED: calcium/calmodulin-dependent protein kinase type 1-like [Lepisosteus oculatus]	78.21	0
g1711	scaffold 24	1564.1	1555.8	-	gi|573885722|ref|XP_006630728.1|, PREDICTED: coiled-coil domain-containing protein 3-like [Lepisosteus oculatus]	77.74	1.27566e-159
g1712	scaffold 24	1586.6	1621.1	+	gi|908559392|ref|XP_005466589.2|, PREDICTED: membrane-associated guanylate kinase, WW and PDZ domain-containing protein 3-like [Oreochromis niloticus]	84.31	4.01171e-51
g1714	scaffold 24	1657.9	1651.4	-	No hit
g1715	scaffold 24	1658.4	1725.1	+	gi|1049272166|ref|XP_017576377.1|, PREDICTED: membrane-associated guanylate kinase, WW and PDZ domain-containing protein 3 isoform X3 [Pygocentrus nattereri]	71.14	4.57866e-165
g1716	scaffold 24	1759.3	1729.9	-	gi|1025283603|ref|XP_016378006.1|, PREDICTED: tyrosine-protein phosphatase non-receptor type 22-like isoform X1 [Sinocyclocheilus rhinocerous]	42.73	1.90264e-169
g1717	scaffold 24	1762.6	1779.3	+	gi|929252171|ref|XP_014002347.1|, PREDICTED: natural cytotoxicity triggering receptor 2-like isoform X1 [Salmo salar]	51.66	4.28267e-101
g1719	scaffold 24	1888.8	1814.3	-	gi|698386376|ref|XP_009819319.1|, PREDICTED: plexin-A2-like, partial [Gavia stellata]	84.05	1.13755e-169
g1721	scaffold 24	1929.7	1941.7	+	gi|734598444|ref|XP_010747511.1|, PREDICTED: interferon-related developmental regulator 1 [Larimichthys crocea]	66.6	0
g1722	scaffold 24	2005.1	1969.8	-	gi|657555665|ref|XP_008282219.1|, PREDICTED: transmembrane protein 168-like [Stegastes partitus]	64.72	4.52567e-172
g1723	scaffold 24	2044	2057.8	+	gi|929302868|ref|XP_014028906.1|, PREDICTED: uncharacterized protein LOC106586296 [Salmo salar]	49.88	1.08543e-37
g1724	scaffold 25	12.5	0	-	gi|1042349389|ref|XP_017318200.1|, PREDICTED: CDK-activating kinase assembly factor MAT1 isoform X1 [Ictalurus punctatus]	72.54	5.99832e-61
g1725	scaffold 25	13.9	14.3	+	No hit
g1726	scaffold 25	19	38.9	+	gi|938080749|gb|KPP76420.1|, homeobox protein SIX4-like, partial [Scleropages formosus]	69.6	0
g1727	scaffold 25	79.8	46.6	-	gi|573888960|ref|XP_006632247.1|, PREDICTED: homeobox protein SIX6 [Lepisosteus oculatus]	97.92	8.90639e-164
g1729	scaffold 25	137	122.4	-	gi|938080752|gb|KPP76423.1|, protein phosphatase 1A-like [Scleropages formosus]	94.08	0
g1730	scaffold 25	141.2	149	+	gi|657525882|ref|XP_008282057.1|, PREDICTED: dehydrogenase/reductase SDR family member 7 [Stegastes partitus]	71.6	4.79813e-170
g1731	scaffold 25	206.2	149.9	-	gi|573889237|ref|XP_006632384.1|, PREDICTED: pecanex-like protein 4 [Lepisosteus oculatus]	70.55	0
g1732	scaffold 25	211	241.3	+	gi|742133992|ref|XP_010877139.1|, PREDICTED: reticulon-1 isoform X3 [Esox lucius]	87.18	1.81923e-84
g1733	scaffold 25	266.8	244.2	-	gi|929109903|ref|XP_014066220.1|, PREDICTED: putative ATP-dependent RNA helicase TDRD9 isoform X3 [Salmo salar]	73.44	0
g1734	scaffold 25	267.8	348.4	+	gi|642109500|emb|CDQ71874.1|, unnamed protein product [Oncorhynchus mykiss]	76.37	0
g1736	scaffold 25	395.6	438.4	+	gi|831296698|ref|XP_012680147.1|, PREDICTED: disheveled-associated activator of morphogenesis 1-like [Clupea harengus]	81.44	0
g1737	scaffold 25	444.5	443.1	-	gi|929110653|ref|XP_014066618.1|, PREDICTED: probable G-protein coupled receptor 135 [Salmo salar]	86.03	0
g1738	scaffold 25	448.1	450.7	+	gi|929053268|ref|XP_014048494.1|, PREDICTED: JNK1/MAPK8-associated membrane protein isoform X1 [Salmo salar]	94.72	0
g1739	scaffold 25	730.4	719.2	-	gi|573888879|ref|XP_006632207.1|, PREDICTED: leucine-rich repeat and fibronectin type-III domain-containing protein 5 [Lepisosteus oculatus]	87.45	0
g1742	scaffold 25	999.4	990.2	-	gi|573888877|ref|XP_006632206.1|, PREDICTED: pinin [Lepisosteus oculatus]	64.13	1.57317e-141
g1743	scaffold 25	1008.8	1020	+	gi|929110634|ref|XP_014066608.1|, PREDICTED: cTAGE family member 5-like isoform X12 [Salmo salar]	62.46	0
g1744	scaffold 25	1028.2	1025.4	-	gi|831300647|ref|XP_012682290.1|, PREDICTED: F-box only protein 33 [Clupea harengus]	78.98	0
g1745	scaffold 25	1030.6	1033.5	+	gi|966655815|gb|KTF90669.1|, hypothetical protein cypCar_00032612, partial [Cyprinus carpio]	75.24	1.33995e-44
g1746	scaffold 25	1041.4	1035.1	-	gi|929110608|ref|XP_014066594.1|, PREDICTED: serine/threonine-protein phosphatase 2A regulatory subunit B'' subunit gamma [Salmo salar]	91.01	0
g1747	scaffold 25	1042.7	1064.6	+	gi|1025352309|ref|XP_016395206.1|, PREDICTED: proteasome subunit alpha type-6-like [Sinocyclocheilus rhinocerous]	91.89	3.89551e-145
g1748	scaffold 25	1069.7	1067.5	-	gi|938058599|gb|KPP62117.1|, IkappaBalpha2-like [Scleropages formosus]	70.28	4.8102e-134
g1749	scaffold 25	1079.8	1085.1	+	gi|929053320|ref|XP_014048729.1|, PREDICTED: insulinoma-associated protein 2 [Salmo salar]	62.78	8.68343e-154
g1750	scaffold 25	1147.6	1096.1	-	gi|972978730|ref|XP_015205814.1|, PREDICTED: ral GTPase-activating protein subunit alpha-1 isoform X2 [Lepisosteus oculatus]	73.39	0
g1751	scaffold 25	1149	1153	+	gi|938065136|gb|KPP65766.1|, breast cancer metastasis-suppressor 1-like protein-A-like [Scleropages formosus]	93.62	0
g1752	scaffold 25	1156.1	1210.5	+	gi|697025913|ref|XP_009574758.1|, PREDICTED: tetratricopeptide repeat protein 7B, partial [Fulmarus glacialis]	63.52	9.99423e-113
g1754	scaffold 25	1234.5	1226	-	gi|938079214|gb|KPP75271.1|, calmodulin-like [Scleropages formosus]	78.62	2.73127e-163
g1755	scaffold 25	1250.4	1263.9	+	gi|929110556|ref|XP_014066565.1|, PREDICTED: protein NRDE2 homolog isoform X2 [Salmo salar]	63.23	1.26303e-105
g1756	scaffold 25	1264.4	1267.4	+	gi|972979347|ref|XP_015206106.1|, PREDICTED: epithelial cell adhesion molecule-like [Lepisosteus oculatus]	90.59	0
g1757	scaffold 25	1316.4	1268.1	-	gi|50344836|ref|NP_001002091.1|, proteasome 26S subunit, ATPase 1b [Danio rerio]	94.57	0
g1758	scaffold 25	1317.5	1326.1	+	gi|591362201|ref|XP_007056012.1|, PREDICTED: EF-hand calcium-binding domain-containing protein 11 [Chelonia mydas]	62.75	1.18775e-12
g1759	scaffold 25	1367.7	1329.3	-	No hit
g1761	scaffold 25	1406	1448.6	+	gi|1025208802|ref|XP_016428163.1|, PREDICTED: forkhead box protein N3-like [Sinocyclocheilus rhinocerous]	86.29	3.49715e-101
g1762	scaffold 25	1454.2	1454.7	+	gi|597769416|ref|XP_007248526.1|, PREDICTED: forkhead box protein N3 [Astyanax mexicanus]	77.44	1.2883e-75
g1763	scaffold 25	1471.8	1491.5	+	gi|1020427531|ref|XP_016131796.1|, PREDICTED: stonin-2-like isoform X1 [Sinocyclocheilus grahami]	64.65	0
g1764	scaffold 25	1534.2	1535.4	+	gi|642090430|emb|CDQ82134.1|, unnamed protein product [Oncorhynchus mykiss]	70.86	0
g1765	scaffold 25	1589.8	1594	+	gi|929053941|ref|XP_014051744.1|, PREDICTED: type II iodothyronine deiodinase-like [Salmo salar]	66.04	1.31738e-111
g1766	scaffold 25	1626.5	1623.6	-	gi|699702776|ref|XP_009907636.1|, PREDICTED: neurexin 3 isoform X2 [Picoides pubescens]	89.22	0
g1767	scaffold 25	1664.7	1661.6	-	gi|972978850|ref|XP_015205872.1|, PREDICTED: neurexin 3 isoform X25 [Lepisosteus oculatus]	79.17	1.02037e-68
g1768	scaffold 25	1712.5	1708.7	-	gi|742133269|ref|XP_010876923.1|, PREDICTED: neurexin 3 isoform X11 [Esox lucius]	90.48	4.98989e-31
g1770	scaffold 25	1748.8	1745	-	gi|929053938|ref|XP_014051726.1|, PREDICTED: neurexin 3 isoform X16 [Salmo salar]	50	8.50571e-17
g1771	scaffold 25	1844.1	1812	-	gi|929053914|ref|XP_014051625.1|, PREDICTED: neurexin 3 isoform X5 [Salmo salar]	53.66	0
g1772	scaffold 25	1879.6	1848.5	-	gi|1049261400|ref|XP_017570536.1|, PREDICTED: neurexin-3, partial [Pygocentrus nattereri]	55.27	0
g1773	scaffold 25	1936.5	1930.7	-	gi|1049280815|ref|XP_017581078.1|, PREDICTED: neurexin-3a-like [Pygocentrus nattereri]	82.76	3.55596e-139
g1775	scaffold 25	2019.4	1987.9	-	gi|597769456|ref|XP_007248545.1|, PREDICTED: uncharacterized aarF domain-containing protein kinase 1 [Astyanax mexicanus]	83.18	4.79149e-66
g1777	scaffold 25	2039.1	2036	-	gi|1049280817|ref|XP_017581079.1|, PREDICTED: uncharacterized aarF domain-containing protein kinase 1 [Pygocentrus nattereri]	73.68	4.89692e-77
g1778	scaffold 26	7.8	11.3	+	gi|395856594|ref|XP_003800711.1|, PREDICTED: claudin-14 [Otolemur garnettii]	65.73	6.14679e-78
g1779	scaffold 26	16.2	23.9	+	gi|938062123|gb|KPP64036.1|, high-affinity choline transporter 1-like [Scleropages formosus]	79.18	0
g1780	scaffold 26	58.3	160	+	gi|966642949|gb|KTF77861.1|, hypothetical protein cypCar_00048382, partial [Cyprinus carpio]	49.28	0
g1781	scaffold 26	189.1	163.5	-	gi|831297415|ref|XP_012680536.1|, PREDICTED: tumor necrosis factor receptor superfamily member EDAR [Clupea harengus]	79.37	0
g1782	scaffold 26	220.7	221.1	+	gi|973186717|ref|XP_015217191.1|, PREDICTED: SH3 domain-containing RING finger protein 3-like [Lepisosteus oculatus]	95.87	2.39381e-74
g1783	scaffold 26	242.4	235.1	-	No hit
g1784	scaffold 26	249	334.7	+	gi|1025360543|ref|XP_016402046.1|, PREDICTED: SH3 domain-containing RING finger protein 3-like [Sinocyclocheilus rhinocerous]	67.18	3.24603e-83
g1785	scaffold 26	358.6	337.8	-	gi|831326437|ref|XP_012696336.1|, PREDICTED: septin-11-like isoform X1 [Clupea harengus]	94.15	0
g1786	scaffold 26	359.4	361.5	+	gi|642102934|emb|CDQ75502.1|, unnamed protein product [Oncorhynchus mykiss]	58	0
g1787	scaffold 26	374.9	398.5	+	gi|306966185|ref|NP_001182479.1|, A-kinase anchor protein 17A [Gallus gallus]	60.33	1.30438e-178
g1788	scaffold 26	438.1	437.8	-	gi|938079187|gb|KPP75250.1|, hypothetical protein Z043_105519 [Scleropages formosus]	68.42	2.58796e-23
g1789	scaffold 26	451.7	444	-	gi|938079187|gb|KPP75250.1|, hypothetical protein Z043_105519 [Scleropages formosus]	81.38	1.02184e-72
g1790	scaffold 26	491.1	486.2	-	gi|973186706|ref|XP_015217186.1|, PREDICTED: zinc finger BED domain-containing protein 1 [Lepisosteus oculatus]	79.57	0
g1791	scaffold 26	521.3	566.5	+	gi|1049266784|ref|XP_017573465.1|, PREDICTED: arylsulfatase D-like [Pygocentrus nattereri]	69.05	0
g1792	scaffold 26	616.7	604.5	-	gi|973186202|ref|XP_015216958.1|, PREDICTED: matrix-remodeling-associated protein 5 [Lepisosteus oculatus]	38.49	0
g1793	scaffold 26	723	673.5	-	gi|938052921|gb|KPP59510.1|, hypothetical protein Z043_122560, partial [Scleropages formosus]	90.97	1.8785e-87
g1794	scaffold 26	949.5	950.3	+	gi|1025158327|ref|XP_016355516.1|, PREDICTED: uncharacterized protein LOC107698895 [Sinocyclocheilus anshuiensis]	53.19	2.07163e-50
g1795	scaffold 26	984.1	966.5	-	gi|938084564|gb|KPP79347.1|, neuroligin-4, X-linked-like, partial [Scleropages formosus]	94.41	0
g1796	scaffold 26	1028.9	1009.5	-	gi|573900495|ref|XP_006637976.1|, PREDICTED: neuroligin-4, X-linked isoform X1 [Lepisosteus oculatus]	70.11	7.30672e-129
g1797	scaffold 26	1104.3	1086.2	-	gi|66472520|ref|NP_001018451.1|, pseudouridine-5'-phosphatase [Danio rerio]	67.25	1.3724e-72
g1798	scaffold 26	1178.5	1195.1	+	gi|1020490108|ref|XP_016150802.1|, PREDICTED: patatin-like phospholipase domain-containing protein 4 [Sinocyclocheilus grahami]	69.23	5.22681e-131
g1799	scaffold 26	1205.2	1197.3	-	gi|573900694|ref|XP_006638075.1|, PREDICTED: steryl-sulfatase [Lepisosteus oculatus]	68.94	0
g1800	scaffold 26	1322.5	1287	-	gi|938078693|gb|KPP74873.1|, anosmin-1-like [Scleropages formosus]	75.32	0
g1802	scaffold 26	1371.4	1393.6	+	gi|938083272|gb|KPP78329.1|, F-box-like/WD repeat-containing protein TBL1X-like, partial [Scleropages formosus]	73.31	0
g1803	scaffold 26	1422.4	1402.8	-	gi|831297467|ref|XP_012680563.1|, PREDICTED: motile sperm domain-containing protein 2 isoform X1 [Clupea harengus]	73.33	0
g1804	scaffold 26	1423.7	1431.9	+	gi|929286565|ref|XP_014020309.1|, PREDICTED: Fanconi anemia group B protein isoform X1 [Salmo salar]	48.54	0
g1805	scaffold 26	1496.6	1433.7	-	gi|938083268|gb|KPP78325.1|, glycine receptor subunit alpha-2-like [Scleropages formosus]	89.84	0
g1806	scaffold 26	1499.1	1498.2	-	gi|742209272|ref|XP_010895886.1|, PREDICTED: transmembrane protein 177 [Esox lucius]	73.23	1.61918e-167
g1807	scaffold 26	1507.9	1502.9	-	gi|225706948|gb|ACO09320.1|, PHS1 [Osmerus mordax]	83.33	6.55124e-149
g1808	scaffold 26	1510.8	1599.5	+	gi|1039382148|ref|XP_017157421.1|, PREDICTED: nebulin isoform X11 [Poecilia reticulata]	63.83	0
g1809	scaffold 26	1631.6	1603	-	gi|597779868|ref|XP_007253535.1|, PREDICTED: ETS translocation variant 5 isoform X4 [Astyanax mexicanus]	63.78	0
g1810	scaffold 26	1633	1651.2	+	gi|831272483|ref|XP_012674678.1|, PREDICTED: gamma-crystallin M3-like [Clupea harengus]	82.08	1.5734e-102
g1811	scaffold 26	1658.5	1659.6	+	gi|831272483|ref|XP_012674678.1|, PREDICTED: gamma-crystallin M3-like [Clupea harengus]	82.76	1.13556e-103
g1812	scaffold 26	1663	1671.6	+	gi|938075049|gb|KPP72236.1|, hypothetical protein Z043_108786 [Scleropages formosus]	63.87	1.71138e-177
g1813	scaffold 26	1675.1	1677.5	+	gi|938075049|gb|KPP72236.1|, hypothetical protein Z043_108786 [Scleropages formosus]	59.98	7.39013e-174
g1814	scaffold 26	1687.2	1681.6	-	gi|938075049|gb|KPP72236.1|, hypothetical protein Z043_108786 [Scleropages formosus]	62.23	6.62223e-145
g1815	scaffold 26	1700.1	1692.6	-	gi|938075048|gb|KPP72235.1|, hypothetical protein Z043_108785 [Scleropages formosus]	53.87	6.08891e-164
g1816	scaffold 26	1707.6	1703.5	-	gi|938075048|gb|KPP72235.1|, hypothetical protein Z043_108785 [Scleropages formosus]	54.05	2.12125e-111
g1817	scaffold 26	1710	1711.8	+	gi|928064603|ref|XP_013881890.1|, PREDICTED: 10 kDa heat shock protein, mitochondrial isoform X2 [Austrofundulus limnaeus]	88.89	3.33931e-55
g1818	scaffold 26	1714.2	1713.3	-	gi|831326366|ref|XP_012696297.1|, PREDICTED: gamma-crystallin M2-like [Clupea harengus]	90.91	2.98221e-52
g1819	scaffold 26	1719.9	1726.7	+	gi|831477954|ref|XP_012715341.1|, PREDICTED: MOB-like protein phocein [Fundulus heteroclitus]	86.34	7.61364e-138
g1820	scaffold 26	1734.8	1733.6	-	gi|1025147308|ref|XP_016415917.1|, PREDICTED: gap junction alpha-8 protein-like [Sinocyclocheilus rhinocerous]	84.18	0
g1821	scaffold 26	1761.1	1762.3	+	gi|938076922|gb|KPP73563.1|, gap junction alpha-5 protein-like [Scleropages formosus]	76.65	5.99812e-174
g1822	scaffold 26	1788.6	1769.9	-	gi|938076920|gb|KPP73561.1|, B-cell CLL/lymphoma 9 protein-like [Scleropages formosus]	68.5	0
g1823	scaffold 26	1846.8	1840.3	-	gi|929304217|ref|XP_014029606.1|, PREDICTED: uncharacterized protein LOC106586635 [Salmo salar]	38.03	5.15837e-117
g1824	scaffold 26	1914.2	1852.7	-	gi|1020404933|ref|XP_016111455.1|, PREDICTED: protein dopey-2 [Sinocyclocheilus grahami]	51.47	0
g1825	scaffold 26	1925.5	1923.2	-	gi|938065644|gb|KPP66083.1|, sodium/myo-inositol cotransporter-like [Scleropages formosus]	69.12	0
g1826	scaffold 26	1932.4	1937.2	+	gi|1025096817|ref|XP_016344337.1|, PREDICTED: ATP synthase subunit O, mitochondrial [Sinocyclocheilus anshuiensis]	68.42	2.58029e-90
g1827	scaffold 26	1979.5	1941.7	-	gi|642110104|emb|CDQ71517.1|, unnamed protein product [Oncorhynchus mykiss]	74.86	0
g1828	scaffold 26	1993	2010.7	+	gi|573902756|ref|XP_006639102.1|, PREDICTED: calsequestrin-2-like [Lepisosteus oculatus]	77.89	0
g1829	scaffold 26	2050.7	2017.7	-	gi|597792160|ref|XP_007259108.1|, PREDICTED: vang-like protein 1 [Astyanax mexicanus]	84.42	0
g1830	scaffold 26	2072.1	2071.8	-	gi|1020445906|ref|XP_016132588.1|, PREDICTED: helix-loop-helix protein 2 [Sinocyclocheilus grahami]	92.62	4.72584e-65
g1831	scaffold 26	2099.1	2118.3	+	gi|928070898|ref|XP_013885216.1|, PREDICTED: FTS and Hook-interacting protein [Austrofundulus limnaeus]	50.25	0
g1832	scaffold 26	2147.4	2128.3	-	gi|742232901|ref|XP_010901647.1|, PREDICTED: oligodendrocyte transcription factor 1 [Esox lucius]	55.5	9.14593e-43
g1833	scaffold 26	2190.9	2161.9	-	gi|973215903|ref|XP_015194493.1|, PREDICTED: oligodendrocyte transcription factor 2 [Lepisosteus oculatus]	86.25	1.18331e-156
g1834	scaffold 26	2193.9	2197.8	+	gi|597730876|ref|XP_007227818.1|, PREDICTED: DNA excision repair protein ERCC-1 [Astyanax mexicanus]	66.67	2.40496e-137
g1835	scaffold 26	2221.8	2200.1	-	gi|1049245804|ref|XP_017562037.1|, PREDICTED: rab-like protein 3 [Pygocentrus nattereri]	92.95	9.89463e-151
g1836	scaffold 26	2265.7	2368.3	+	gi|1049239389|ref|XP_017558535.1|, PREDICTED: syntaxin-binding protein 5-like isoform X2 [Pygocentrus nattereri]	68.25	0
g1839	scaffold 26	2805.2	2788.5	-	gi|938063255|gb|KPP64673.1|, hypothetical protein Z043_116956, partial [Scleropages formosus]	71.16	8.80635e-90
g1840	scaffold 26	2825	2817.1	-	gi|655832796|ref|XP_008258391.1|, PREDICTED: LOW QUALITY PROTEIN: arginine and glutamate-rich protein 1 [Oryctolagus cuniculus]	84.56	9.20303e-96
g1841	scaffold 26	2880.6	2875.6	-	gi|742240651|ref|XP_010904284.1|, PREDICTED: butyrophilin-like protein 10 [Esox lucius]	36.1	7.88944e-25
g1842	scaffold 26	2893.5	2894.2	+	gi|929305056|ref|XP_014030058.1|, PREDICTED: uncharacterized protein C21orf62-like [Salmo salar]	55.41	5.63676e-65
g1843	scaffold 26	2897.6	2922.7	+	gi|1042364128|ref|XP_017326114.1|, PREDICTED: interferon alpha/beta receptor 1b-like [Ictalurus punctatus]	46.19	1.86854e-54
g1844	scaffold 26	2931	2935.9	+	gi|973190913|ref|XP_015219078.1|, PREDICTED: interferon gamma receptor 2-like isoform X2 [Lepisosteus oculatus]	30.79	1.29749e-26
g1845	scaffold 26	2945.7	2958.6	+	gi|1025168257|ref|XP_016419377.1|, PREDICTED: high affinity cGMP-specific 3',5'-cyclic phosphodiesterase 9A-like isoform X2 [Sinocyclocheilus rhinocerous]	81.75	0
g1846	scaffold 26	2962.4	2979	+	gi|573902598|ref|XP_006639023.1|, PREDICTED: homeobox protein PKNOX1 isoform X1 [Lepisosteus oculatus]	74.98	4.10898e-108
g1847	scaffold 26	2988.9	2984.8	-	gi|597742068|ref|XP_007233149.1|, PREDICTED: fibroblast growth factor 4A-like [Astyanax mexicanus]	51.81	3.29324e-49
g1848	scaffold 26	2991.8	3005.4	+	gi|938075775|gb|KPP72732.1|, pyridoxal kinase-like [Scleropages formosus]	83.66	0
g1850	scaffold 26	3017.7	3024.6	+	gi|444513456|gb|ELV10335.1|, 1-acyl-sn-glycerol-3-phosphate acyltransferase gamma [Tupaia chinensis]	52.96	4.64682e-79
g1851	scaffold 26	3028.7	3043.8	+	gi|1049279345|ref|XP_017580275.1|, PREDICTED: trafficking protein particle complex subunit 10 [Pygocentrus nattereri]	73.34	0
g1852	scaffold 26	3063.5	3051.1	-	gi|317184411|gb|ADV15629.1|, glycerol kinase [Osmerus mordax]	83.96	0
g1853	scaffold 26	3076.1	3098.4	+	gi|929305152|ref|XP_014030109.1|, PREDICTED: probable serpin E3 isoform X1 [Salmo salar]	67.87	2.2813e-176
g1854	scaffold 26	3113.5	3101.2	-	gi|187608071|ref|NP_001119900.1|, integrator complex subunit 6 [Danio rerio]	61.53	0
g1855	scaffold 26	3117.6	3131.8	+	gi|1049279084|ref|XP_017580129.1|, PREDICTED: WD repeat and FYVE domain-containing protein 2 [Pygocentrus nattereri]	89.26	0
g1856	scaffold 26	3157	3186.3	+	gi|742139162|ref|XP_010878344.1|, PREDICTED: leucine-rich repeat and calponin homology domain-containing protein 1 isoform X1 [Esox lucius]	60.31	0
g1857	scaffold 26	3235.2	3197.3	-	gi|54261767|ref|NP_998191.1|, succinyl-CoA ligase [ADP-forming]	84.02	0
g1858	scaffold 26	3244.1	3268.9	+	gi|973192619|ref|XP_015219865.1|, PREDICTED: serine/threonine-protein kinase Nek5 isoform X2 [Lepisosteus oculatus]	45.39	0
g1859	scaffold 26	3277.1	3317.6	+	gi|573902804|ref|XP_006639126.1|, PREDICTED: ETS-related transcription factor Elf-1 isoform X1 [Lepisosteus oculatus]	47.63	1.40718e-152
g1860	scaffold 26	3330	3320.5	-	gi|557002428|ref|XP_006003538.1|, PREDICTED: leukocyte cell-derived chemotaxin 1 [Latimeria chalumnae]	74.06	3.50264e-124
g1861	scaffold 26	3339.3	3335.9	-	gi|573902800|ref|XP_006639124.1|, PREDICTED: protocadherin-8-like [Lepisosteus oculatus]	80.6	0
g1862	scaffold 26	3374.5	3394.6	+	gi|938079729|gb|KPP75659.1|, protocadherin-8-like [Scleropages formosus]	67.72	0
g1863	scaffold 26	3744.3	3757.1	+	gi|573902702|ref|XP_006639075.1|, PREDICTED: protocadherin-17 isoform X3 [Lepisosteus oculatus]	93.05	0
g1864	scaffold 26	3768.9	3798	+	gi|704328259|ref|XP_010171315.1|, PREDICTED: protocadherin-17-like, partial [Caprimulgus carolinensis]	68.83	9.96359e-103
g1867	scaffold 26	4014.9	3998.2	-	gi|973190960|ref|XP_015219100.1|, PREDICTED: protein diaphanous homolog 3 isoform X4 [Lepisosteus oculatus]	46.85	6.63068e-16
g1871	scaffold 26	4147.6	4065.7	-	gi|938080441|gb|KPP76191.1|, hypothetical protein Z043_104487 [Scleropages formosus]	77.75	5.4209e-62
g1872	scaffold 27	17.7	29.4	+	gi|1049214401|ref|XP_017539272.1|, PREDICTED: major facilitator superfamily domain-containing protein 2B [Pygocentrus nattereri]	65.11	7.11258e-141
g1875	scaffold 27	218.6	217.5	-	No hit
g1876	scaffold 27	249.6	242.6	-	gi|808860390|gb|KKF12391.1|, hypothetical protein EH28_19852 [Larimichthys crocea]	69.72	4.87597e-38
g1877	scaffold 27	277.1	275.9	-	gi|528477867|ref|XP_005171740.1|, PREDICTED: myb-related transcription factor, partner of profilin-like [Danio rerio]	44.69	4.24144e-41
g1878	scaffold 27	288.5	292.1	+	gi|332692495|gb|AEE90174.1|, Homeobox B9b [Anguilla anguilla]	99.19	0
g1879	scaffold 27	299.9	307.2	+	gi|938084109|gb|KPP78981.1|, homeobox protein Hox-B5a-like [Scleropages formosus]	61.14	0
g1880	scaffold 27	316.3	322.8	+	gi|332692499|gb|AEE90178.1|, Homeobox B5b [Anguilla anguilla]	94.76	1.94858e-163
g1881	scaffold 27	336.2	339.5	+	gi|385654493|gb|AFI61992.1|, Hox-B4b [Anguilla japonica]	100	1.74644e-180
g1882	scaffold 27	362.1	369.6	+	gi|938085662|gb|KPP80236.1|, Hox-B3b-like [Scleropages formosus]	75.82	0
g1883	scaffold 27	413.4	415.2	+	gi|385654486|gb|AFI61986.1|, Hox-B1b [Anguilla japonica]	99.68	0
g1884	scaffold 27	476.7	480.8	+	gi|929275701|ref|XP_014014600.1|, PREDICTED: src kinase-associated phosphoprotein 1 isoform X2 [Salmo salar]	80.56	1.25228e-11
g1886	scaffold 27	545.8	540.5	-	No hit
g1887	scaffold 27	571.1	597.3	+	gi|1025342755|ref|XP_016392608.1|, PREDICTED: src kinase-associated phosphoprotein 1-like [Sinocyclocheilus rhinocerous]	57.43	4.87168e-42
g1888	scaffold 27	612.1	640.6	+	gi|642127372|emb|CDQ60178.1|, unnamed protein product [Oncorhynchus mykiss]	62.69	9.03634e-20
g1889	scaffold 27	648.9	643.2	-	No hit
g1890	scaffold 27	674.2	660.9	-	gi|1049280348|ref|XP_017580822.1|, PREDICTED: sorting nexin-11-like isoform X2 [Pygocentrus nattereri]	84.24	2.42254e-105
g1891	scaffold 27	684.1	724.2	+	gi|973188204|ref|XP_015217848.1|, PREDICTED: chromobox protein homolog 1 [Lepisosteus oculatus]	77.89	2.34741e-94
g1892	scaffold 27	757.2	738.4	-	gi|938085657|gb|KPP80231.1|, hypothetical protein Z043_100125 [Scleropages formosus]	66.34	0
g1893	scaffold 27	770.4	785.4	+	gi|742113282|ref|XP_010872932.1|, PREDICTED: coatomer subunit zeta-1 isoform X2 [Esox lucius]	91.46	8.81051e-104
g1894	scaffold 27	809	814.5	+	gi|973188246|ref|XP_015217867.1|, PREDICTED: uncharacterized protein LOC102690228 isoform X2 [Lepisosteus oculatus]	66.56	1.25806e-136
g1895	scaffold 27	857.8	828.8	-	gi|597792525|ref|XP_007259224.1|, PREDICTED: CDK5 regulatory subunit-associated protein 3 [Astyanax mexicanus]	74.06	0
g1896	scaffold 27	884.1	884.4	+	gi|938082486|gb|KPP77726.1|, atad4-B-like [Scleropages formosus]	84.21	1.57216e-60
g1897	scaffold 27	897.7	889.3	-	gi|657539752|ref|XP_008276008.1|, PREDICTED: pyridoxine-5'-phosphate oxidase [Stegastes partitus]	78.6	1.44394e-127
g1898	scaffold 27	898.3	914.5	+	gi|657539754|ref|XP_008276009.1|, PREDICTED: 39S ribosomal protein L10, mitochondrial [Stegastes partitus]	65.74	2.97629e-113
g1899	scaffold 27	930.4	945.3	+	gi|597792543|ref|XP_007259230.1|, PREDICTED: oxysterol-binding protein-related protein 6-like isoform X2 [Astyanax mexicanus]	65.13	0
g1900	scaffold 27	976.3	955.5	-	gi|307775399|ref|NP_001182722.1|, T-box 21 [Oncorhynchus mykiss]	72.74	0
g1901	scaffold 27	1033	1037.8	+	gi|1020557336|ref|XP_016110934.1|, PREDICTED: small G protein signaling modulator 1-like [Sinocyclocheilus grahami]	62.78	2.09915e-97
g1902	scaffold 27	1051.9	1051	-	gi|13591610|dbj|BAB40965.1|, 28kDa-1e apolipoprotein [Anguilla japonica]	79.37	2.60826e-151
g1904	scaffold 27	1093.8	1086	-	gi|597792553|ref|XP_007259232.1|, PREDICTED: TANK-binding kinase 1-binding protein 1 [Astyanax mexicanus]	69.32	1.18322e-157
g1905	scaffold 27	1129.5	1121.7	-	gi|1049226298|ref|XP_017551412.1|, PREDICTED: TANK-binding kinase 1-binding protein 1 [Pygocentrus nattereri]	82.04	1.00668e-105
g1906	scaffold 27	1133.7	1131.4	-	gi|966701223|gb|KTG33464.1|, hypothetical protein cypCar_00023561, partial [Cyprinus carpio]	75.56	7.80624e-16
g1907	scaffold 27	1202.2	1212.3	+	gi|938070552|gb|KPP69189.1|, pyruvate dehydrogenase (acetyl-transferring) kinase isozyme 2, mitochondrial-like [Scleropages formosus]	87.22	0
g1908	scaffold 27	1219.4	1220.2	+	gi|938047089|gb|KPP57605.1|, Cathepsin S precursor-like, partial [Scleropages formosus]	72.63	1.36731e-149
g1909	scaffold 27	1264.9	1316.1	+	gi|962018483|ref|XP_014833155.1|, PREDICTED: unconventional myosin-Id isoform X1 [Poecilia mexicana]	93.93	0
g1910	scaffold 27	1342.2	1317.1	-	gi|1049226290|ref|XP_017551408.1|, PREDICTED: cyclin-dependent kinase 5 activator 1-like [Pygocentrus nattereri]	94.74	0
g1911	scaffold 27	1345.4	1358.9	+	gi|938075499|gb|KPP72540.1|, 26S proteasome non-ATPase regulatory subunit 11A-like [Scleropages formosus]	96.21	0
g1912	scaffold 27	1394.3	1428.1	+	gi|973187924|ref|XP_015217717.1|, PREDICTED: vesicle-fusing ATPase isoform X2 [Lepisosteus oculatus]	85.66	0
g1913	scaffold 27	1451.8	1461.1	+	gi|938060117|gb|KPP62937.1|, ORM1-like protein 3-like [Scleropages formosus]	94.08	2.24686e-100
g1914	scaffold 27	1490.8	1496.6	+	No hit
g1915	scaffold 27	1649.1	1629	-	gi|1025037365|ref|XP_016326634.1|, PREDICTED: TATA-box-binding protein-like [Sinocyclocheilus anshuiensis]	88.45	2.51712e-180
g1916	scaffold 27	1652.9	1660.8	+	gi|51468069|ref|NP_001003889.1|, proteasome subunit beta type-1 [Danio rerio]	87.5	4.26168e-159
g1917	scaffold 27	1675.5	1722.1	+	gi|972970695|ref|XP_015202431.1|, PREDICTED: DNA replication ATP-dependent helicase/nuclease DNA2 [Lepisosteus oculatus]	60.07	0
g1918	scaffold 27	1746.6	1727.9	-	gi|573901494|ref|XP_006638473.1|, PREDICTED: protein phosphatase 1G [Lepisosteus oculatus]	65.78	0
g1919	scaffold 27	1760	1760.6	+	gi|573901492|ref|XP_006638472.1|, PREDICTED: UPF0669 protein C6orf120 homolog [Lepisosteus oculatus]	79.53	7.4567e-95
g1920	scaffold 27	1848.5	1841.9	-	gi|938053521|gb|KPP59740.1|, delta-like protein D precursor-like [Scleropages formosus]	57.67	0
g1923	scaffold 28	0	12.1	+	gi|966657323|gb|KTF92177.1|, hypothetical protein cypCar_00033689, partial [Cyprinus carpio]	57.99	9.42051e-131
g1924	scaffold 28	57.6	28	-	gi|929310324|ref|XP_014032841.1|, PREDICTED: POU domain, class 2, transcription factor 2-like isoform X3 [Salmo salar]	67.26	5.40559e-117
g1925	scaffold 28	105.3	110.8	+	gi|966659586|gb|KTF94440.1|, hypothetical protein cypCar_00027007 [Cyprinus carpio]	66.2	4.54022e-94
g1926	scaffold 28	138.8	113.1	-	gi|554862346|ref|XP_005941265.1|, PREDICTED: sodium/potassium-transporting ATPase subunit alpha-3-like [Haplochromis burtoni]	90.5	0
g1927	scaffold 28	238.3	168.2	-	gi|929242484|ref|XP_013997243.1|, PREDICTED: transcription factor 19-like [Salmo salar]	56.93	3.4069e-160
g1928	scaffold 28	260.3	249.6	-	gi|642112368|emb|CDQ70102.1|, unnamed protein product [Oncorhynchus mykiss]	64.66	0
g1929	scaffold 28	274.5	270.7	-	gi|432908810|ref|XP_004078045.1|, PREDICTED: tubulin beta chain [Oryzias latipes]	97.74	0
g1930	scaffold 28	276.8	284.6	+	gi|742226201|ref|XP_010899744.1|, PREDICTED: flotillin-1 [Esox lucius]	90.73	0
g1931	scaffold 28	286.7	291.8	+	gi|597784918|ref|XP_007255954.1|, PREDICTED: flotillin-1-like [Astyanax mexicanus]	91.36	2.53325e-40
g1932	scaffold 28	309.8	294.8	-	gi|831285010|ref|XP_012673754.1|, PREDICTED: zinc finger protein 384-like isoform X1 [Clupea harengus]	81.11	0
g1933	scaffold 28	316.7	336.3	+	gi|938075907|gb|KPP72830.1|, PILR alpha-associated neural protein-like, partial [Scleropages formosus]	55.61	1.3388e-59
g1934	scaffold 28	361	393.4	+	gi|642117706|emb|CDQ66659.1|, unnamed protein product [Oncorhynchus mykiss]	47.99	1.88118e-177
g1935	scaffold 28	397	395.7	-	gi|68052205|sp|Q8JFY4.1|GHRL_ANGJA, RecName: Full=Ghrelin; AltName: Full=Ghrelin-21; Flags: Precursor [Anguilla japonica]	100	9.31266e-72
g1936	scaffold 28	426.5	472.1	+	gi|972971606|ref|XP_015202862.1|, PREDICTED: FYVE, RhoGEF and PH domain-containing protein 5 [Lepisosteus oculatus]	56.67	0
g1937	scaffold 28	498.9	531	+	gi|573886573|ref|XP_006631126.1|, PREDICTED: protein kinase C delta type isoform X3 [Lepisosteus oculatus]	76.44	0
g1938	scaffold 28	547.6	585.1	+	gi|498961177|ref|XP_004545379.1|, PREDICTED: scm-like with four MBT domains protein 1 isoform X3 [Maylandia zebra]	68.63	0
g1939	scaffold 28	595.5	587.5	-	gi|938083739|gb|KPP78696.1|, ruvB-like 1-like [Scleropages formosus]	88.25	0
g1940	scaffold 28	596.3	620.8	+	gi|929290845|ref|XP_014022593.1|, PREDICTED: selenocysteine-specific elongation factor-like isoform X1 [Salmo salar]	72.35	0
g1941	scaffold 28	653.7	641.3	-	No hit
g1944	scaffold 28	741.8	730.3	-	gi|573886579|ref|XP_006631129.1|, PREDICTED: endothelial transcription factor GATA-2 [Lepisosteus oculatus]	85.13	0
g1945	scaffold 28	775.7	759.1	-	gi|742146572|ref|XP_010879896.1|, PREDICTED: fibrinogen-like protein 1 [Esox lucius]	69.14	0
g1946	scaffold 28	789	793	+	gi|41055538|ref|NP_957222.1|, ras-related protein Rab-7a [Danio rerio]	92.27	1.30233e-135
g1947	scaffold 28	799.9	796.7	-	gi|929224976|ref|XP_013988854.1|, PREDICTED: transcriptional adapter 3-like [Salmo salar]	90.21	0
g1948	scaffold 28	801.5	808.6	+	gi|966673633|gb|KTG07014.1|, hypothetical protein cypCar_00007023 [Cyprinus carpio]	97.08	2.689e-115
g1949	scaffold 28	821.9	813.5	-	gi|742146493|ref|XP_010879892.1|, PREDICTED: 6-phosphofructo-2-kinase/fructose-2,6-bisphosphatase 4-like isoform X6 [Esox lucius]	85.61	0
g1950	scaffold 28	869.8	847.4	-	gi|938078498|gb|KPP74728.1|, MAP kinase-activated protein kinase 3-like, partial [Scleropages formosus]	81.94	0
g1951	scaffold 28	901.3	930.2	+	gi|1025112453|ref|XP_016348463.1|, PREDICTED: uncharacterized protein LOC107693551 [Sinocyclocheilus anshuiensis]	50.6	6.21558e-127
g1952	scaffold 28	959.7	970.8	+	gi|938083501|gb|KPP78505.1|, zinc finger protein 704-like [Scleropages formosus]	76.29	0
g1953	scaffold 28	989.7	984	-	gi|973200839|ref|XP_015220476.1|, PREDICTED: zinc finger and BTB domain-containing protein 46 isoform X2 [Lepisosteus oculatus]	77.29	9.98198e-104
g1954	scaffold 28	1130.7	990.7	-	gi|938072947|gb|KPP70794.1|, zinc finger protein 512B-like [Scleropages formosus]	65.34	0
g1955	scaffold 28	1168.5	1192.5	+	gi|1025234470|ref|XP_016364684.1|, PREDICTED: pre-mRNA-processing factor 6 isoform X1 [Sinocyclocheilus rhinocerous]	82.21	0
g1956	scaffold 28	1202.5	1205.2	+	gi|259155184|ref|NP_001158834.1|, CT004 protein [Salmo salar]	81.87	0
g1958	scaffold 28	1262	1272.2	+	gi|742117317|ref|XP_010874122.1|, PREDICTED: EMILIN-3 [Esox lucius]	68.41	0
g1959	scaffold 28	1292	1273.8	-	gi|938079384|gb|KPP75400.1|, UDP-Gal:betaGlcNAc beta 1,4- galactosyltransferase, polypeptide 5-like [Scleropages formosus]	77.07	0
g1960	scaffold 28	1312.7	1334.2	+	gi|1049230566|ref|XP_017553722.1|, PREDICTED: sodium/hydrogen exchanger 8 [Pygocentrus nattereri]	93.86	0
g1961	scaffold 28	1398.9	1408.4	+	gi|973196637|ref|XP_015220257.1|, PREDICTED: opsin-5-like isoform X1 [Lepisosteus oculatus]	66.9	0
g1962	scaffold 28	1445	1443.3	-	gi|938062690|gb|KPP64351.1|, spermatogenesis-associated protein 2-like [Scleropages formosus]	73.95	0
g1963	scaffold 28	1448.4	1452.8	+	gi|657571648|ref|XP_008289403.1|, PREDICTED: E3 ubiquitin-protein ligase RNF114-like [Stegastes partitus]	72.47	1.71132e-129
g1965	scaffold 28	1503.8	1523.4	+	gi|938060483|gb|KPP63150.1|, transcription factor MafB-like [Scleropages formosus]	80.42	4.25071e-173
g1972	scaffold 28	1784.9	1768.3	-	gi|657576170|ref|XP_008291856.1|, PREDICTED: probable ATP-dependent RNA helicase DHX35 [Stegastes partitus]	82.81	0
g1973	scaffold 28	1795.9	1803.5	+	gi|663249324|ref|XP_008504561.1|, PREDICTED: zinc fingers and homeoboxes protein 3 [Calypte anna]	46.34	0
g1974	scaffold 28	1825.7	1804	-	gi|938078931|gb|KPP75053.1|, 1-phosphatidylinositol 4,5-bisphosphate phosphodiesterase gamma-1-like, partial [Scleropages formosus]	79.66	0
g1975	scaffold 28	1861.6	1842.6	-	gi|831500423|ref|XP_012710427.1|, PREDICTED: DNA topoisomerase 1-like [Fundulus heteroclitus]	83.41	0
g1976	scaffold 28	1893.4	1872.8	-	gi|973196655|ref|XP_015220266.1|, PREDICTED: nuclear receptor coactivator 6 [Lepisosteus oculatus]	53.77	0
g1977	scaffold 28	1929.9	1899.7	-	gi|929227447|ref|XP_013990147.1|, PREDICTED: gamma-glutamyltransferase 7 [Salmo salar]	83.48	0
g1978	scaffold 28	1938.9	1940.9	+	gi|938052725|gb|KPP59431.1|, protein snailSna-like [Scleropages formosus]	73.83	3.34946e-126
g1979	scaffold 28	1992.1	1944	-	gi|938051731|gb|KPP59052.1|, deoxynucleoside triphosphate triphosphohydrolase SAMHD1-like [Scleropages formosus]	68.91	0
g1980	scaffold 28	2005.8	1993.5	-	gi|929250265|ref|XP_014001351.1|, PREDICTED: glutathione synthetase [Salmo salar]	75.49	0
g1981	scaffold 28	2014.4	2034.7	+	gi|736172347|ref|XP_010766214.1|, PREDICTED: LOW QUALITY PROTEIN: myosin-6-like [Notothenia coriiceps]	61.28	0
g1982	scaffold 28	2110.3	2038.4	-	gi|573903719|ref|XP_006639582.1|, PREDICTED: short transient receptor potential channel 4-associated protein [Lepisosteus oculatus]	79.64	0
g1983	scaffold 28	2191.9	2129.2	-	gi|938084865|gb|KPP79590.1|, PHD finger protein 20-like, partial [Scleropages formosus]	51.35	0
g1985	scaffold 28	2253.8	2219.4	-	gi|973197426|ref|XP_015220300.1|, PREDICTED: extracellular sulfatase Sulf-2 isoform X4 [Lepisosteus oculatus]	71.16	0
g1988	scaffold 28	2421.2	2409.5	-	gi|938084868|gb|KPP79593.1|, elongation factor 1-alpha 2-like, partial [Scleropages formosus]	97.58	2.81779e-164
g1989	scaffold 28	2422.8	2428.1	+	gi|573903707|ref|XP_006639576.1|, PREDICTED: MRG/MORF4L-binding protein isoform X1 [Lepisosteus oculatus]	76.73	1.80954e-95
g1990	scaffold 28	2433.1	2431.5	-	gi|573903709|ref|XP_006639577.1|, PREDICTED: DNA-binding protein inhibitor ID-1 [Lepisosteus oculatus]	89.43	5.10288e-75
g1992	scaffold 28	2528.7	2453.3	-	gi|1020393501|ref|XP_016088778.1|, PREDICTED: nuclear receptor coactivator 3-like isoform X1 [Sinocyclocheilus grahami]	58.42	0
g1993	scaffold 28	2533.6	2539.2	+	No hit
g1994	scaffold 28	2565.5	2556.4	-	gi|573903701|ref|XP_006639573.1|, PREDICTED: translocating chain-associated membrane protein 1-like 1 [Lepisosteus oculatus]	79.5	0
g1995	scaffold 28	2573.3	2619.1	+	gi|938084166|gb|KPP79026.1|, protein kinase C-binding protein 1-like, partial [Scleropages formosus]	69.93	0
g1996	scaffold 28	2655.2	2621.8	-	gi|929249580|ref|XP_014000975.1|, PREDICTED: collagen alpha-3(IX) chain-like [Salmo salar]	72.21	0
g1997	scaffold 28	2674.1	2675.9	+	gi|573903809|ref|XP_006639627.1|, PREDICTED: potassium channel subfamily K member 15-like [Lepisosteus oculatus]	87.78	0
g1998	scaffold 28	3097.9	3209.1	+	gi|938084527|gb|KPP79318.1|, hypothetical protein Z043_101115 [Scleropages formosus]	80.84	0
g1999	scaffold 28	3259	3242.6	-	gi|973196546|ref|XP_015220214.1|, PREDICTED: transcription initiation factor TFIID subunit 4 [Lepisosteus oculatus]	73.34	0
g2000	scaffold 28	3262.1	3292.7	+	gi|683470685|gb|KFZ64894.1|, Calcium-responsive transactivator, partial [Caprimulgus carolinensis]	77.6	2.00254e-173
g2001	scaffold 28	3311	3293.9	-	gi|938084524|gb|KPP79315.1|, hypothetical protein Z043_101111, partial [Scleropages formosus]	41.24	1.47513e-129
g2002	scaffold 28	3331	3332.2	+	No hit
g2003	scaffold 29	9.4	1.8	-	gi|1025181403|ref|XP_016421641.1|, PREDICTED: histidine N-acetyltransferase-like isoform X1 [Sinocyclocheilus rhinocerous]	59.01	6.77003e-138
g2004	scaffold 29	40.8	29.3	-	gi|831292080|ref|XP_012677611.1|, PREDICTED: histidine N-acetyltransferase-like [Clupea harengus]	84.01	0
g2005	scaffold 29	51.8	57.8	+	gi|1042367073|ref|XP_017327664.1|, PREDICTED: snRNA-activating protein complex subunit 2 isoform X1 [Ictalurus punctatus]	40.64	3.03668e-60
g2006	scaffold 29	65	59.4	-	gi|884983557|ref|XP_012988133.1|, PREDICTED: mucin-3B-like isoform X2 [Esox lucius]	42.31	3.69874e-34
g2007	scaffold 29	93.4	118.2	+	gi|938054014|gb|KPP59943.1|, acetylcholinesterase-like, partial [Scleropages formosus]	88.85	0
g2008	scaffold 29	141.3	134.7	-	gi|573878563|ref|XP_006627509.1|, PREDICTED: chromatin complexes subunit BAP18 isoform X2 [Lepisosteus oculatus]	85.22	1.28835e-112
g2009	scaffold 29	143.3	144.6	+	gi|938079998|gb|KPP75857.1|, ribonuclease kappa-like [Scleropages formosus]	90.1	1.49086e-55
g2010	scaffold 29	195.4	146.7	-	gi|929103122|ref|XP_014062649.1|, PREDICTED: arachidonate 12-lipoxygenase, 12S-type-like [Salmo salar]	56.08	0
g2011	scaffold 29	221.1	217.7	-	gi|170784871|ref|NP_001116308.1|, high mobility group protein B3 [Danio rerio]	87.01	2.09438e-93
g2012	scaffold 29	251.3	258	+	gi|688563527|ref|XP_009301306.1|, PREDICTED: CD99 antigen-like protein 2 isoform X5 [Danio rerio]	68.97	3.25303e-56
g2013	scaffold 29	278.1	263.8	-	gi|972980965|ref|XP_015206829.1|, PREDICTED: myotubularin-related protein 1 isoform X3 [Lepisosteus oculatus]	78.26	0
g2014	scaffold 29	299.8	284.6	-	gi|929270416|ref|XP_014011867.1|, PREDICTED: myotubularin-like isoform X4 [Salmo salar]	86.71	0
g2015	scaffold 29	346.9	314.2	-	gi|1042366233|ref|XP_017327211.1|, PREDICTED: mastermind-like domain-containing protein 1 [Ictalurus punctatus]	53.46	5.00541e-106
g2017	scaffold 29	457.5	400.3	-	gi|831306436|ref|XP_012685445.1|, PREDICTED: transmembrane protein 185A [Clupea harengus]	94.38	0
g2018	scaffold 29	523.5	563.9	+	gi|768924257|ref|XP_011604935.1|, PREDICTED: collagen alpha-5(IV) chain [Takifugu rubripes]	84.29	0
g2019	scaffold 29	610.3	571.9	-	gi|1025244942|ref|XP_016367537.1|, PREDICTED: insulin receptor substrate 2-B-like [Sinocyclocheilus rhinocerous]	64.35	0
g2020	scaffold 29	613	621.4	+	gi|1049287123|ref|XP_017540157.1|, PREDICTED: ubiquitin carboxyl-terminal hydrolase 12-like [Pygocentrus nattereri]	80.47	0
g2021	scaffold 29	637.1	626.3	-	gi|1049287125|ref|XP_017540158.1|, PREDICTED: rho GTPase-activating protein 6-like [Pygocentrus nattereri]	72.88	0
g2022	scaffold 29	717.6	656.5	-	gi|1024927009|ref|XP_016360015.1|, PREDICTED: NHS-like protein 2 isoform X1 [Sinocyclocheilus anshuiensis]	76.52	0
g2023	scaffold 29	779.1	720.9	-	gi|742245683|ref|XP_010864428.1|, PREDICTED: phosphorylase b kinase regulatory subunit alpha, skeletal muscle isoform-like isoform X1 [Esox lucius]	73.3	0
g2024	scaffold 29	796.8	794.4	-	gi|597768590|ref|XP_007248123.1|, PREDICTED: bone morphogenetic protein 15 [Astyanax mexicanus]	54.15	2.04796e-143
g2025	scaffold 29	816.8	838	+	gi|1025407494|ref|XP_016409678.1|, PREDICTED: protein Shroom4-like isoform X2 [Sinocyclocheilus rhinocerous]	45.05	3.67988e-127
g2026	scaffold 29	845	849	+	gi|697824726|ref|XP_009632816.1|, PREDICTED: zinc finger C4H2 domain-containing protein [Egretta garzetta]	90.18	3.44617e-137
g2027	scaffold 29	874.1	874.4	+	No hit
g2028	scaffold 29	883.3	878.7	-	gi|972980819|ref|XP_015206762.1|, PREDICTED: uncharacterized protein C8orf48 homolog isoform X1 [Lepisosteus oculatus]	38	7.18819e-34
g2029	scaffold 29	888.5	889.7	+	gi|972980948|ref|XP_006632879.2|, PREDICTED: protein shisa-1-like isoform X1 [Lepisosteus oculatus]	52.86	8.21423e-95
g2030	scaffold 29	895	903.6	+	gi|573890230|ref|XP_006632877.1|, PREDICTED: ankyrin repeat and SOCS box protein 12-like [Lepisosteus oculatus]	81.4	1.98972e-161
g2031	scaffold 29	933.6	940.9	+	gi|972981109|ref|XP_015206891.1|, PREDICTED: rho guanine nucleotide exchange factor 9 isoform X3 [Lepisosteus oculatus]	48.84	0
g2032	scaffold 29	988.4	1016.2	+	gi|972981111|ref|XP_015206892.1|, PREDICTED: rho guanine nucleotide exchange factor 9 isoform X4 [Lepisosteus oculatus]	94.51	0
g2033	scaffold 29	1041.3	1026.1	-	gi|972980827|ref|XP_015206765.1|, PREDICTED: GRB2-associated-binding protein 3 isoform X2 [Lepisosteus oculatus]	66.84	3.38009e-133
g2034	scaffold 29	1337.4	1348.4	+	gi|972981217|ref|XP_015206939.1|, PREDICTED: teneurin-1 isoform X2 [Lepisosteus oculatus]	81.6	1.42171e-73
g2035	scaffold 29	1372.5	1510.4	+	gi|972981219|ref|XP_015206940.1|, PREDICTED: teneurin-1 isoform X3 [Lepisosteus oculatus]	78.88	0
g2036	scaffold 29	1525.5	1514.8	-	gi|742213535|ref|XP_010897113.1|, PREDICTED: type-2 angiotensin II receptor [Esox lucius]	66.48	1.6753e-167
g2038	scaffold 29	1618.6	1545.1	-	gi|1049240613|ref|XP_017559204.1|, PREDICTED: connector enhancer of kinase suppressor of ras 2-like isoform X1 [Pygocentrus nattereri]	80.31	0
g2039	scaffold 29	1649.4	1660.6	+	gi|1049240619|ref|XP_017559208.1|, PREDICTED: highly divergent homeobox isoform X1 [Pygocentrus nattereri]	47.44	0
g2040	scaffold 29	1670.1	1692.4	+	gi|972981730|ref|XP_015207163.1|, PREDICTED: ribosomal protein S6 kinase alpha-6 isoform X1 [Lepisosteus oculatus]	50.08	0
g2041	scaffold 29	1706.9	1705.8	-	gi|831314549|ref|XP_012689850.1|, PREDICTED: POU domain, class 3, transcription factor 4 [Clupea harengus]	92.82	0
g2043	scaffold 29	1828.5	1813.9	-	gi|597732381|ref|XP_007228534.1|, PREDICTED: sodium/hydrogen exchanger 2-like [Astyanax mexicanus]	62.25	0
g2044	scaffold 29	1842.6	1831.3	-	gi|992172103|ref|XP_015457250.1|, PREDICTED: SH3 domain-binding glutamic acid-rich-like protein [Astyanax mexicanus]	90.72	1.77624e-55
g2045	scaffold 29	1852.4	1860.4	+	No hit
g2047	scaffold 29	1923	1919.9	-	gi|938065109|gb|KPP65752.1|, protein FAM46C-like [Scleropages formosus]	89.59	2.7517e-126
g2048	scaffold 29	1932	1941.3	+	gi|573890339|ref|XP_006632931.1|, PREDICTED: charged multivesicular body protein 1b [Lepisosteus oculatus]	96.91	8.63423e-131
g2050	scaffold 29	1964	1954	-	gi|573890542|ref|XP_006633032.1|, PREDICTED: T-box transcription factor TBX22 [Lepisosteus oculatus]	61.02	0
g2052	scaffold 29	1987.2	1992.8	+	gi|972981842|ref|XP_015207214.1|, PREDICTED: integral membrane protein 2A-like [Lepisosteus oculatus]	77.6	2.28484e-146
g2053	scaffold 29	2001.7	2000.7	-	gi|972981365|ref|XP_015207000.1|, PREDICTED: probable G-protein coupled receptor 174 [Lepisosteus oculatus]	71.21	2.38678e-160
g2054	scaffold 29	2019.7	2018	-	gi|1049277072|ref|XP_017579030.1|, PREDICTED: putative P2Y purinoceptor 10 [Pygocentrus nattereri]	74.17	7.42397e-176
g2055	scaffold 29	2037.7	2030.6	-	gi|938065633|gb|KPP66077.1|, lysophosphatidic acid receptor 4-like [Scleropages formosus]	89.71	0
g2057	scaffold 29	2079.4	2112.8	+	gi|557006610|ref|XP_006004781.1|, PREDICTED: inositol polyphosphate multikinase [Latimeria chalumnae]	38.38	2.35557e-12
g2059	scaffold 30	60.5	18.1	-	gi|742085642|ref|XP_010878182.1|, PREDICTED: inactive serine/threonine-protein kinase VRK3 [Esox lucius]	56.43	0
g2060	scaffold 30	73.2	83.1	+	gi|966710779|gb|KTG43017.1|, hypothetical protein cypCar_00004964 [Cyprinus carpio]	88.89	3.47395e-42
g2062	scaffold 30	105.5	114	+	gi|973209244|ref|XP_015224066.1|, PREDICTED: partitioning defective 6 homolog alpha isoform X1 [Lepisosteus oculatus]	75.27	1.07628e-127
g2063	scaffold 30	149.9	130.4	-	gi|938065511|gb|KPP66000.1|, glucose-fructose oxidoreductase domain-containing protein 2-like [Scleropages formosus]	77.91	5.35722e-132
g2064	scaffold 30	192.4	159.4	-	gi|966710777|gb|KTG43015.1|, hypothetical protein cypCar_00004963 [Cyprinus carpio]	78.58	0
g2065	scaffold 30	194.8	205.8	+	gi|929256413|ref|XP_014004552.1|, PREDICTED: translin-associated factor X-interacting protein 1 [Salmo salar]	52.41	0
g2066	scaffold 30	215.7	206.5	-	gi|929307336|ref|XP_014031243.1|, PREDICTED: uncharacterized protein LOC106587408 isoform X6 [Salmo salar]	37.63	1.16805e-60
g2067	scaffold 30	217.7	237.1	+	gi|573907489|ref|XP_006641464.1|, PREDICTED: THAP domain-containing protein 11 [Lepisosteus oculatus]	65.84	1.06807e-113
g2068	scaffold 30	240.9	244.8	+	gi|573882716|ref|XP_006629535.1|, PREDICTED: peptidyl-prolyl cis-trans isomerase D [Lepisosteus oculatus]	69.6	1.41554e-163
g2069	scaffold 30	310.7	246.6	-	gi|584008041|ref|XP_006798988.1|, PREDICTED: relaxin receptor 1-like [Neolamprologus brichardi]	71.02	0
g2071	scaffold 30	405.6	351.4	-	gi|573882721|ref|XP_006629537.1|, PREDICTED: glutamate receptor 2 isoform X1 [Lepisosteus oculatus]	91.65	0
g2072	scaffold 30	445.3	524.8	+	gi|1025363461|ref|XP_016395780.1|, PREDICTED: LOW QUALITY PROTEIN: retinal-specific ATP-binding cassette transporter-like [Sinocyclocheilus rhinocerous]	70.55	0
g2073	scaffold 30	539.2	527.1	-	gi|973133857|ref|XP_015210926.1|, PREDICTED: very-long-chain enoyl-CoA reductase-like [Lepisosteus oculatus]	76.95	6.74589e-169
g2074	scaffold 30	579	575	-	gi|1049293853|ref|XP_017543756.1|, PREDICTED: noelin-3 [Pygocentrus nattereri]	91.72	0
g2075	scaffold 30	721.3	627.3	-	gi|554828189|ref|XP_005924696.1|, PREDICTED: collagen alpha-1(XI) chain-like isoform X2 [Haplochromis burtoni]	60.91	0
g2076	scaffold 30	756.1	781.4	+	gi|831279400|ref|XP_012670671.1|, PREDICTED: pancreatic alpha-amylase-like [Clupea harengus]	67.47	0
g2077	scaffold 30	1032.2	1033.2	+	gi|573894555|ref|XP_006635027.1|, PREDICTED: protein arginine N-methyltransferase 6 [Lepisosteus oculatus]	86.21	0
g2078	scaffold 30	1057.3	1062.5	+	gi|961920850|ref|XP_014908307.1|, PREDICTED: netrin-G1-like [Poecilia latipinna]	84.34	1.18646e-44
g2079	scaffold 30	1100.4	1103.2	+	gi|938081517|gb|KPP76997.1|, netrin-G1-like [Scleropages formosus]	94.93	7.71006e-154
g2080	scaffold 30	1123.7	1158.2	+	gi|929272287|ref|XP_014012789.1|, PREDICTED: netrin-G1 isoform X3 [Salmo salar]	71.01	2.62096e-129
g2081	scaffold 30	1221.6	1184.9	-	gi|929272281|ref|XP_014012786.1|, PREDICTED: guanine nucleotide exchange factor VAV3 isoform X4 [Salmo salar]	72.01	0
g2082	scaffold 30	1265.7	1295.9	+	gi|657546524|ref|XP_008278436.1|, PREDICTED: endophilin-B1 [Stegastes partitus]	83.75	0
g2083	scaffold 30	1318.1	1298.7	-	gi|831279203|ref|XP_012670564.1|, PREDICTED: F-box/SPRY domain-containing protein 1 [Clupea harengus]	89.16	2.65375e-179
g2084	scaffold 30	1324	1331.4	+	gi|938053780|gb|KPP59846.1|, myelin-associated neurite-outgrowth inhibitor-like [Scleropages formosus]	88.14	2.09672e-105
g2085	scaffold 30	1394.4	1338.6	-	gi|808859162|gb|KKF11357.1|, Rho guanine nucleotide exchange factor 4 [Larimichthys crocea]	84.41	0
g2087	scaffold 30	1430.9	1426.7	-	gi|1025257457|ref|XP_016370924.1|, PREDICTED: uncharacterized protein LOC107710620 isoform X2 [Sinocyclocheilus rhinocerous]	80.95	3.38395e-16
g2088	scaffold 30	1459.3	1446.2	-	gi|768930999|ref|XP_011606267.1|, PREDICTED: U2 snRNP-associated SURP motif-containing protein isoform X3 [Takifugu rubripes]	75.8	0
g2089	scaffold 30	1462.4	1471.1	+	gi|657574473|ref|XP_008290945.1|, PREDICTED: procollagen C-endopeptidase enhancer 2 [Stegastes partitus]	84.58	0
g2090	scaffold 30	1487.3	1472.5	-	gi|742186926|ref|XP_010889496.1|, PREDICTED: short transient receptor potential channel 1 isoform X1 [Esox lucius]	87.76	0
g2091	scaffold 30	1564.9	1542.4	-	gi|676265710|gb|KFO21851.1|, Sodium/hydrogen exchanger 9 [Fukomys damarensis]	56.4	3.48604e-130
g2092	scaffold 30	1589.4	1621.4	+	gi|736158691|ref|XP_010780363.1|, PREDICTED: deleted in autism protein 1 homolog [Notothenia coriiceps]	83.27	3.69175e-148
g2093	scaffold 30	1746.3	1722.3	-	gi|1042319531|ref|XP_017307260.1|, PREDICTED: complement C5 [Ictalurus punctatus]	45.26	1.1126e-111
g2094	scaffold 30	1753.9	1764.1	+	gi|973205829|ref|XP_015222553.1|, PREDICTED: erythrocyte band 7 integral membrane protein isoform X1 [Lepisosteus oculatus]	72.34	5.0098e-135
g2095	scaffold 30	1778.5	1767.5	-	gi|1020472986|ref|XP_016141677.1|, PREDICTED: gelsolin-like isoform X2 [Sinocyclocheilus grahami]	71.84	0
g2096	scaffold 30	1792.3	1806.2	+	gi|697500485|ref|XP_009679352.1|, PREDICTED: ras-related protein Rab-14 isoform X1 [Struthio camelus australis]	83.98	2.42323e-149
g2097	scaffold 30	1862.7	1807	-	gi|973205774|ref|XP_015222526.1|, PREDICTED: centriolin isoform X4 [Lepisosteus oculatus]	61.15	0
g2098	scaffold 31	18.2	29.6	+	gi|1049217950|ref|XP_017546867.1|, PREDICTED: bifunctional lysine-specific demethylase and histidyl-hydroxylase MINA [Pygocentrus nattereri]	64.13	0
g2099	scaffold 31	73.6	31.8	-	gi|929084096|ref|XP_014052600.1|, PREDICTED: uncharacterized protein LOC106603442 isoform X2 [Salmo salar]	42.88	0
g2100	scaffold 31	100.3	122.9	+	gi|929084100|ref|XP_014052602.1|, PREDICTED: single-minded homolog 2-like [Salmo salar]	66.04	0
g2101	scaffold 31	131	126.1	-	gi|597766974|ref|XP_007247352.1|, PREDICTED: biotin--protein ligase isoform X2 [Astyanax mexicanus]	87.1	6.69896e-108
g2102	scaffold 31	174.2	144.7	-	gi|831305756|ref|XP_012685073.1|, PREDICTED: biotin--protein ligase [Clupea harengus]	58.64	3.3954e-131
g2103	scaffold 31	181.4	210.3	+	gi|938076507|gb|KPP73271.1|, hypothetical protein Z043_107662, partial [Scleropages formosus]	50.08	0
g2104	scaffold 31	219.7	211.7	-	gi|831294687|ref|XP_012679042.1|, PREDICTED: Down syndrome critical region protein 3 [Clupea harengus]	92.09	0
g2105	scaffold 31	261.8	271.7	+	gi|972958565|ref|XP_015196869.1|, PREDICTED: dual specificity tyrosine-phosphorylation-regulated kinase 1A isoform X2 [Lepisosteus oculatus]	83.67	0
g2106	scaffold 31	301	282	-	gi|938077869|gb|KPP74266.1|, G protein-activated inward rectifier potassium channel 2-like [Scleropages formosus]	93.48	0
g2107	scaffold 31	375.8	376.9	+	gi|734604225|ref|XP_010729153.1|, PREDICTED: ATP-sensitive inward rectifier potassium channel 15 [Larimichthys crocea]	77.31	0
g2108	scaffold 31	402.2	379.2	-	gi|573879238|ref|XP_006627839.1|, PREDICTED: transcriptional regulator ERG isoform X4 [Lepisosteus oculatus]	85.81	0
g2109	scaffold 31	444.6	450.5	+	gi|642114527|emb|CDQ68752.1|, unnamed protein product [Oncorhynchus mykiss]	77.68	0
g2110	scaffold 31	477.4	474.9	-	gi|213510758|ref|NP_001133887.1|, Proteasome assembly chaperone 1 [Salmo salar]	60.98	3.02775e-97
g2111	scaffold 31	483.8	493	+	gi|938060053|gb|KPP62902.1|, myelin protein zero-like protein 1-like [Scleropages formosus]	72.41	9.93682e-120
g2112	scaffold 31	504.3	498.1	-	gi|573879784|ref|XP_006628106.1|, PREDICTED: kelch-like protein 35 [Lepisosteus oculatus]	72.17	0
g2113	scaffold 31	504.9	514.7	+	gi|938061316|gb|KPP63613.1|, leucine-rich repeat-containing protein 32-like [Scleropages formosus]	69.06	0
g2114	scaffold 31	562.2	561.4	-	gi|961975574|ref|XP_014870797.1|, PREDICTED: LOW QUALITY PROTEIN: general transcription factor II-I repeat domain-containing protein 2-like [Poecilia latipinna]	83.1	2.60938e-173
g2115	scaffold 31	564.6	573.8	+	gi|929208422|ref|XP_013984566.1|, PREDICTED: potassium channel subfamily K member 4-like [Salmo salar]	59.11	0
g2116	scaffold 31	581.3	600.3	+	gi|831275450|ref|XP_012691038.1|, PREDICTED: intermediate filament family orphan 2-like [Clupea harengus]	66.85	0
g2117	scaffold 31	622.3	628.7	+	gi|831302212|ref|XP_012683143.1|, PREDICTED: steroid hormone receptor ERR1 [Clupea harengus]	73.28	0
g2118	scaffold 31	636.7	640.4	+	gi|209730614|gb|ACI66176.1|, Peroxiredoxin-5, mitochondrial precursor [Salmo salar]	80.4	1.96926e-111
g2119	scaffold 31	656.7	643.3	-	gi|742100025|ref|XP_010868948.1|, PREDICTED: seipin-like isoform X2 [Esox lucius]	67.11	4.22508e-170
g2120	scaffold 31	669.1	660.2	-	gi|929208924|ref|XP_013984591.1|, PREDICTED: U4/U6.U5 tri-snRNP-associated protein 1-like [Salmo salar]	72.02	0
g2121	scaffold 31	691.5	673.4	-	gi|929082837|ref|XP_014051910.1|, PREDICTED: uncharacterized protein LOC106603149 [Salmo salar]	62.87	0
g2122	scaffold 31	725.6	697.9	-	gi|321267530|ref|NP_571941.1|, guanylyl cyclase 3 [Danio rerio]	65.97	0
g2123	scaffold 31	770.1	744.5	-	gi|929084739|ref|XP_014052946.1|, PREDICTED: solute carrier family 12 member 9-like [Salmo salar]	77.2	0
g2124	scaffold 31	782.9	789.4	+	gi|742195168|ref|XP_010891768.1|, PREDICTED: guanine nucleotide-binding protein G(I)/G(S)/G(T) subunit beta-2 isoform X1 [Esox lucius]	98.82	0
g2125	scaffold 31	875.5	800.1	-	gi|676267152|gb|KFO22921.1|, Misshapen-like kinase 1 [Fukomys damarensis]	61.45	0
g2126	scaffold 31	893.5	884.6	-	gi|1049209013|ref|XP_017555836.1|, PREDICTED: acetylcholine receptor subunit epsilon-like isoform X1 [Pygocentrus nattereri]	65.75	0
g2127	scaffold 31	898.2	900.8	+	gi|642100317|emb|CDQ76971.1|, unnamed protein product [Oncorhynchus mykiss]	59.53	1.59026e-131
g2128	scaffold 31	905.9	903.5	-	gi|221048029|gb|ACL98122.1|, coiled-coil-helix-coiled-coil-helix domain containing [Epinephelus coioides]	61.01	4.0146e-44
g2129	scaffold 31	909.3	925.6	+	gi|961909528|ref|XP_014858250.1|, PREDICTED: bicaudal D-related protein 1-like [Poecilia mexicana]	42.88	2.21438e-95
g2130	scaffold 31	931.3	928.5	-	gi|1049231249|ref|XP_017554095.1|, PREDICTED: protein ABHD11 [Pygocentrus nattereri]	79.87	0
g2131	scaffold 31	959	948.2	-	gi|938074355|gb|KPP71763.1|, hypothetical protein Z043_109294 [Scleropages formosus]	65.21	0
g2132	scaffold 31	979.4	980	+	gi|225706136|gb|ACO08914.1|, Claudin-4 [Osmerus mordax]	78.18	2.3095e-121
g2133	scaffold 31	991.5	992.1	+	gi|742081832|ref|XP_010901418.1|, PREDICTED: claudin-4 [Esox lucius]	76.21	6.67363e-113
g2134	scaffold 31	994.4	993.8	-	gi|938059934|gb|KPP62835.1|, claudin-like protein ZF-A89-like [Scleropages formosus]	86.67	2.97444e-129
g2135	scaffold 31	996.6	1006.4	+	gi|938074355|gb|KPP71763.1|, hypothetical protein Z043_109294 [Scleropages formosus]	54.32	0
g2136	scaffold 31	1013.5	1008.6	-	gi|973207012|ref|XP_015223088.1|, PREDICTED: Williams-Beuren syndrome chromosomal region 27 protein isoform X1 [Lepisosteus oculatus]	55.72	8.3382e-65
g2137	scaffold 31	1016.1	1022.9	+	gi|573906414|ref|XP_006640927.1|, PREDICTED: merlin-like isoform X2 [Lepisosteus oculatus]	85.16	0
g2138	scaffold 31	1027.8	1025.6	-	gi|1049218877|ref|XP_017547369.1|, PREDICTED: ribosome maturation protein SBDS [Pygocentrus nattereri]	94	1.80307e-171
g2139	scaffold 31	1106.7	1156.5	+	gi|973206295|ref|XP_015222769.1|, PREDICTED: calcium-binding protein 8 isoform X2 [Lepisosteus oculatus]	92.05	5.94821e-125
g2140	scaffold 31	1168.3	1164.7	-	gi|938061821|gb|KPP63875.1|, stromal cell-derived factor 2-like [Scleropages formosus]	85.54	7.04346e-101
g2141	scaffold 31	1170.1	1197.5	+	gi|1049231279|ref|XP_017554112.1|, PREDICTED: transcription elongation factor SPT6 isoform X2 [Pygocentrus nattereri]	84.31	0
g2142	scaffold 31	1202.7	1198.8	-	gi|1049278331|ref|XP_017579724.1|, PREDICTED: ras-related protein Rab-34-like isoform X2 [Pygocentrus nattereri]	75.81	1.41338e-145
g2143	scaffold 31	1206.4	1208.8	+	gi|975123436|ref|XP_015277362.1|, PREDICTED: 60S ribosomal protein L23a [Gekko japonicus]	96.73	6.21457e-99
g2144	scaffold 31	1219.2	1211.7	-	gi|831491026|ref|XP_012707111.1|, PREDICTED: calfacilitin [Fundulus heteroclitus]	68.8	3.99207e-123
g2145	scaffold 31	1233.1	1249	+	gi|831491000|ref|XP_012707102.1|, PREDICTED: TNF receptor-associated factor 4 [Fundulus heteroclitus]	97.87	2.49561e-21
g2147	scaffold 31	1259.3	1267.3	+	gi|938069080|gb|KPP68232.1|, TNF receptor-associated factor 4-like [Scleropages formosus]	90.64	0
g2148	scaffold 31	1305.5	1320.1	+	gi|973207597|ref|XP_015223354.1|, PREDICTED: dual specificity protein phosphatase 14 [Lepisosteus oculatus]	87.96	1.83599e-124
g2149	scaffold 31	1369	1328.5	-	gi|573906847|ref|XP_006641143.1|, PREDICTED: synergin gamma isoform X9 [Lepisosteus oculatus]	56.66	0
g2150	scaffold 31	1401.7	1373.2	-	gi|1042301528|ref|XP_017347068.1|, PREDICTED: hepatocyte nuclear factor 1-beta isoform X3 [Ictalurus punctatus]	72.41	0
g2151	scaffold 31	1450.5	1423.7	-	gi|938063625|gb|KPP64885.1|, HEAT repeat-containing protein 6-like, partial [Scleropages formosus]	66.01	0
g2152	scaffold 31	1460.5	1453	-	gi|1049241859|ref|XP_017559879.1|, PREDICTED: GPI transamidase component PIG-S [Pygocentrus nattereri]	82.05	0
g2153	scaffold 31	1488.6	1463.1	-	gi|1049241866|ref|XP_017559882.1|, PREDICTED: uncharacterized serine/threonine-protein kinase SgK494 isoform X2 [Pygocentrus nattereri]	79.2	0
g2154	scaffold 31	1494.2	1496.8	+	gi|929283113|ref|XP_014018530.1|, PREDICTED: rRNA methyltransferase 3, mitochondrial [Salmo salar]	59.32	0
g2155	scaffold 31	1552.3	1499	-	gi|657567765|ref|XP_008287281.1|, PREDICTED: nucleoredoxin [Stegastes partitus]	64.37	0
g2156	scaffold 31	1618.6	1690.8	+	gi|884947470|ref|XP_012990440.1|, PREDICTED: membrane-associated phosphatidylinositol transfer protein 3 isoform X2 [Esox lucius]	70.96	0
g2157	scaffold 31	1709.4	1697	-	gi|808859611|gb|KKF11717.1|, Transmembrane and immunoglobulin domain-containing protein 1 [Larimichthys crocea]	43.69	2.16832e-121
g2158	scaffold 31	1719.8	1738.7	+	gi|597793827|ref|XP_007259652.1|, PREDICTED: multidrug and toxin extrusion protein 1-like [Astyanax mexicanus]	63.11	0
g2159	scaffold 31	1789.1	1741.5	-	gi|1020492582|ref|XP_016084757.1|, PREDICTED: solute carrier family 13 member 5-like [Sinocyclocheilus grahami]	68.1	0
g2160	scaffold 31	1807.3	1826	+	gi|938072608|gb|KPP70562.1|, Pigment epithelium-derived factor-like [Scleropages formosus]	45.99	0
g2161	scaffold 31	1839.2	1829.3	-	gi|929086362|ref|XP_014053789.1|, PREDICTED: SET and MYND domain-containing protein 4 isoform X2 [Salmo salar]	45.85	0
g2162	scaffold 31	1839.5	1858.6	+	gi|542201413|ref|XP_005474790.1|, PREDICTED: replication protein A 70 kDa DNA-binding subunit isoform X2 [Oreochromis niloticus]	67.96	1.0296e-73
g2163	scaffold 32	3.2	16.4	+	gi|929306864|ref|XP_014031005.1|, PREDICTED: cadherin-11-like [Salmo salar]	88.01	0
g2164	scaffold 32	213	257.3	+	gi|657547109|ref|XP_008278650.1|, PREDICTED: cadherin-8 [Stegastes partitus]	85.56	0
g2165	scaffold 32	540.3	502.9	-	gi|929128477|ref|XP_013981976.1|, PREDICTED: A disintegrin and metalloproteinase with thrombospondin motifs 18-like isoform X1 [Salmo salar]	75.52	0
g2166	scaffold 32	628	578	-	gi|1020480265|ref|XP_016145560.1|, PREDICTED: phosphorylase b kinase regulatory subunit beta-like isoform X2 [Sinocyclocheilus grahami]	79.51	0
g2167	scaffold 32	659.6	730.6	+	gi|808858532|gb|KKF10894.1|, Neuropilin and tolloid-like protein 2 [Larimichthys crocea]	69.28	0
g2168	scaffold 32	738.5	744.9	+	gi|57524857|ref|NP_001005841.1|, dnaJ homolog subfamily A member 2 [Gallus gallus]	82.42	0
g2169	scaffold 32	756.3	748.6	-	gi|573907443|ref|XP_006641441.1|, PREDICTED: alanine aminotransferase 2 [Lepisosteus oculatus]	83.78	0
g2170	scaffold 32	760.4	808.3	+	gi|432101065|gb|ELK29368.1|, Vacuolar protein sorting-associated protein 35 [Myotis davidii]	84.66	0
g2171	scaffold 32	812.7	811.8	-	gi|573907449|ref|XP_006641444.1|, PREDICTED: histamine H3 receptor-like [Lepisosteus oculatus]	66.11	3.1513e-134
g2172	scaffold 32	822.1	850.5	+	gi|642133221|emb|CDQ55992.1|, unnamed protein product [Oncorhynchus mykiss]	72.13	0
g2173	scaffold 32	1154.7	1169.8	+	gi|973208909|ref|XP_015223933.1|, PREDICTED: ninjurin-2-like [Lepisosteus oculatus]	75.88	1.39274e-88
g2174	scaffold 32	1178.2	1181.4	+	gi|1025286647|ref|XP_016371982.1|, PREDICTED: V-set and transmembrane domain-containing protein 2B-like isoform X1 [Sinocyclocheilus rhinocerous]	75.85	8.2354e-105
g2175	scaffold 32	1246.4	1281.3	+	gi|938071119|gb|KPP69566.1|, hypothetical protein Z043_111664 [Scleropages formosus]	78.14	0
g2176	scaffold 32	1320.7	1298.5	-	gi|1042283887|ref|XP_017340820.1|, PREDICTED: Krueppel-like factor 13 [Ictalurus punctatus]	81.51	2.61474e-70
g2178	scaffold 32	1347.7	1386.6	+	gi|1025180603|ref|XP_016421418.1|, PREDICTED: transient receptor potential cation channel subfamily M member 1-like isoform X3 [Sinocyclocheilus rhinocerous]	72.58	0
g2179	scaffold 32	1395.3	1389.9	-	gi|726998501|ref|XP_010389506.1|, PREDICTED: ras-related protein Rab-8B [Corvus cornix cornix]	66.18	2.4292e-84
g2180	scaffold 32	1404.2	1406.2	+	gi|1049248998|ref|XP_017563779.1|, PREDICTED: 40S ribosomal protein S27-like [Pygocentrus nattereri]	96	3.52357e-45
g2181	scaffold 32	1410.8	1407.6	-	gi|1042285749|ref|XP_017341188.1|, PREDICTED: dnaJ homolog subfamily A member 4 [Ictalurus punctatus]	84.63	0
g2182	scaffold 32	1412.6	1420.2	+	gi|831285641|ref|XP_012674097.1|, PREDICTED: long-chain-fatty-acid--CoA ligase ACSBG1 [Clupea harengus]	74.78	0
g2183	scaffold 32	1437.1	1421.7	-	gi|1025218846|ref|XP_016430822.1|, PREDICTED: isocitrate dehydrogenase [NAD]	88.34	0
g2184	scaffold 32	1465.6	1476.4	+	gi|938060657|gb|KPP63254.1|, calcium and integrin-binding family member 2-like [Scleropages formosus]	90.62	4.79569e-96
g2185	scaffold 32	1490.1	1482.5	-	gi|1042285858|ref|XP_017341211.1|, PREDICTED: SH2 domain-containing protein 7 isoform X2 [Ictalurus punctatus]	47.15	4.89156e-103
g2186	scaffold 32	1497.9	1514.4	+	gi|573881843|ref|XP_006629112.1|, PREDICTED: TBC1 domain family member 2B isoform X1 [Lepisosteus oculatus]	76.19	0
g2187	scaffold 32	1528.4	1541	+	gi|884980451|ref|XP_012987160.1|, PREDICTED: death-associated protein kinase 2 isoform X2 [Esox lucius]	55.92	2.97403e-126
g2188	scaffold 32	1552.1	1561.5	+	gi|929265477|ref|XP_014009279.1|, PREDICTED: probable E3 ubiquitin-protein ligase HERC1, partial [Salmo salar]	45.46	0
g2189	scaffold 32	1562	1609.2	+	gi|961988499|ref|XP_014825512.1|, PREDICTED: probable E3 ubiquitin-protein ligase HERC1 isoform X6 [Poecilia mexicana]	61.64	0
g2190	scaffold 32	1616.9	1611.1	-	gi|734632541|ref|XP_010744712.1|, PREDICTED: circadian-associated transcriptional repressor-like [Larimichthys crocea]	43.02	2.16383e-81
g2191	scaffold 32	1625	1649.8	+	No hit
g2192	scaffold 32	1674.5	1656	-	gi|972963619|ref|XP_015199169.1|, PREDICTED: ubiquitin carboxyl-terminal hydrolase 3 isoform X1 [Lepisosteus oculatus]	85.16	0
g2193	scaffold 32	1693.9	1701.5	+	gi|542189757|ref|XP_005470754.1|, PREDICTED: carbonic anhydrase 12 isoform X1 [Oreochromis niloticus]	55.11	3.78785e-51
g2194	scaffold 32	1716.6	1712.9	-	gi|938083046|gb|KPP78155.1|, gamma-secretase subunit Aph-1b-like [Scleropages formosus]	91.47	9.96448e-165
g2195	scaffold 32	1717.1	1727.1	+	gi|929297125|ref|XP_014025906.1|, PREDICTED: alpha-mannosidase 2C1 [Salmo salar]	76.78	0
g2196	scaffold 32	1731.1	1727.6	-	gi|765122649|ref|XP_011474404.1|, PREDICTED: endonuclease 8-like 1 isoform X2 [Oryzias latipes]	63.08	4.6401e-150
g2197	scaffold 32	1732.8	1733.8	+	gi|213514814|ref|NP_001134280.1|, ovarian cancer-associated gene 2 protein homolog [Salmo salar]	71.3	2.64221e-115
g2198	scaffold 32	1735.8	1734.8	-	gi|1024925840|ref|XP_016354895.1|, PREDICTED: COMM domain-containing protein 4-like [Sinocyclocheilus anshuiensis]	82.39	8.77855e-74
g2199	scaffold 32	1738.4	1753	+	gi|929297133|ref|XP_014025910.1|, PREDICTED: semaphorin-7A-like [Salmo salar]	53.87	3.22688e-156
g2200	scaffold 32	1754.2	1753.6	-	gi|928052981|ref|XP_013875698.1|, PREDICTED: uncharacterized protein LOC106525871 [Austrofundulus limnaeus]	54.68	1.63714e-35
g2201	scaffold 32	1771.1	1773.2	+	gi|938083045|gb|KPP78154.1|, immunoglobulin superfamily containing leucine-rich repeat protein 2-like [Scleropages formosus]	80.39	0
g2202	scaffold 32	1794.9	1776.9	-	gi|938083044|gb|KPP78153.1|, stimulated by retinoic acid protein 6-like [Scleropages formosus]	81.42	0
g2204	scaffold 33	377	331.8	-	gi|657566177|ref|XP_008286420.1|, PREDICTED: catenin alpha-1 [Stegastes partitus]	73.75	3.19404e-130
g2205	scaffold 33	382.2	400.1	+	gi|938075919|gb|KPP72839.1|, leucine-rich repeat transmembrane neuronal protein 2-like [Scleropages formosus]	96.55	1.13602e-49
g2206	scaffold 33	435.1	400.4	-	gi|966712331|gb|KTG44569.1|, hypothetical protein cypCar_00010890 [Cyprinus carpio]	87.21	1.38749e-84
g2208	scaffold 33	466.8	494.6	+	gi|929114691|ref|XP_014068768.1|, PREDICTED: melanin-concentrating hormone receptor 2-like [Salmo salar]	72.99	0
g2209	scaffold 33	512.1	498.2	-	gi|1043427820|gb|OCA40448.1|, hypothetical protein XENTR_v900077412mg, partial [Xenopus tropicalis]	79.61	9.78396e-116
g2210	scaffold 33	513.2	527.8	+	No hit
g2211	scaffold 33	548.1	530.1	-	gi|831274602|ref|XP_012686179.1|, PREDICTED: synaptopodin [Clupea harengus]	44.22	0
g2213	scaffold 33	611.2	604	-	gi|1049258640|ref|XP_017569036.1|, PREDICTED: dynactin subunit 4 isoform X1 [Pygocentrus nattereri]	74.9	0
g2214	scaffold 33	632.1	619.7	-	gi|1020471045|ref|XP_016140635.1|, PREDICTED: TNFAIP3-interacting protein 1-like isoform X2 [Sinocyclocheilus grahami]	56.42	0
g2215	scaffold 33	666.6	650.8	-	gi|542175801|ref|XP_005468004.1|, PREDICTED: annexin A6 isoform X1 [Oreochromis niloticus]	47.77	0
g2216	scaffold 33	677.9	691.6	+	gi|972977820|ref|XP_015205408.1|, PREDICTED: cationic amino acid transporter 2-like [Lepisosteus oculatus]	67.7	0
g2217	scaffold 33	717.7	726.9	+	gi|966668140|gb|KTG01521.1|, hypothetical protein cypCar_00018186 [Cyprinus carpio]	59.29	0
g2218	scaffold 33	744.3	735.4	-	gi|742209427|ref|XP_010895932.1|, PREDICTED: protein RMD5 homolog B [Esox lucius]	87.28	0
g2219	scaffold 33	747.6	753.2	+	gi|556965827|ref|XP_005992410.1|, PREDICTED: ras-related protein Rab-24 isoform X2 [Latimeria chalumnae]	64.2	6.74572e-100
g2220	scaffold 33	784	758.8	-	gi|938079684|gb|KPP75631.1|, histone-lysine N-methyltransferase, H3 lysine-36 and H4 lysine-20 specific-like [Scleropages formosus]	56.33	0
g2221	scaffold 33	801	811.4	+	gi|929235347|ref|XP_013993475.1|, PREDICTED: fibroblast growth factor receptor 4-like [Salmo salar]	59.09	0
g2222	scaffold 33	825.2	862.9	+	gi|1041117230|ref|XP_017282324.1|, PREDICTED: drebrin isoform X1 [Kryptolebias marmoratus]	48.21	1.2133e-139
g2223	scaffold 33	885.4	868.7	-	gi|1020422536|ref|XP_016130355.1|, PREDICTED: proline-rich protein 7-like isoform X2 [Sinocyclocheilus grahami]	50.6	2.06686e-59
g2224	scaffold 33	917.9	902.4	-	gi|983616490|ref|NP_001001816.2|, delta-sarcoglycan [Danio rerio]	67.61	3.66227e-149
g2226	scaffold 33	971.8	1006.3	+	gi|1049269718|ref|XP_017575046.1|, PREDICTED: la-related protein 1 isoform X2 [Pygocentrus nattereri]	69.57	0
g2227	scaffold 33	1011.7	1008.9	-	gi|972976907|ref|XP_006631841.2|, PREDICTED: pterin-4-alpha-carbinolamine dehydratase 2 isoform X1 [Lepisosteus oculatus]	86.41	3.70053e-61
g2228	scaffold 33	1016.2	1015.6	-	gi|742101348|ref|XP_010869349.1|, PREDICTED: UPF0461 protein C5orf24 homolog [Esox lucius]	74.76	1.47945e-94
g2229	scaffold 33	1021.5	1019.7	-	gi|972976673|ref|XP_015204908.1|, PREDICTED: calcium signal-modulating cyclophilin ligand [Lepisosteus oculatus]	63.36	3.72469e-110
g2230	scaffold 33	1030.3	1038.1	+	gi|929270854|ref|XP_014012073.1|, PREDICTED: tumor necrosis factor ligand superfamily member 10-like isoform X1 [Salmo salar]	84.13	2.98288e-153
g2231	scaffold 33	1061.1	1045.7	-	gi|1025381613|ref|XP_016400649.1|, PREDICTED: H(+)/Cl(-) exchange transporter 5-like [Sinocyclocheilus rhinocerous]	78.76	0
g2232	scaffold 33	1066.5	1077.6	+	gi|938059851|gb|KPP62785.1|, putative ribonuclease ZC3H12B, partial [Scleropages formosus]	69.45	0
g2233	scaffold 33	1092.9	1109.2	+	gi|742243579|ref|XP_010863311.1|, PREDICTED: moesin [Esox lucius]	85.32	0
g2234	scaffold 33	1136.6	1175	+	gi|4514550|dbj|BAA75464.1|, androgen receptor alpha [Anguilla japonica]	100	0
g2235	scaffold 33	1205.2	1211.3	+	gi|573890129|ref|XP_006632827.1|, PREDICTED: protein YIPF6 [Lepisosteus oculatus]	87.28	1.59316e-144
g2236	scaffold 33	1243.2	1260.9	+	gi|929232915|ref|XP_013992987.1|, PREDICTED: stAR-related lipid transfer protein 13-like isoform X2 [Salmo salar]	65.44	0
g2237	scaffold 33	1299.9	1267.2	-	gi|972980841|ref|XP_015206772.1|, PREDICTED: relaxin receptor 2-like [Lepisosteus oculatus]	63.58	0
g2239	scaffold 33	1570.4	1559.7	-	gi|929083538|ref|XP_014052295.1|, PREDICTED: ephrin-B1-like [Salmo salar]	53.95	2.49611e-57
g2241	scaffold 33	1606.9	1596.4	-	gi|642117269|emb|CDQ66928.1|, unnamed protein product [Oncorhynchus mykiss]	90.22	2.32665e-54
g2244	scaffold 33	1719.7	1721.2	+	gi|573890254|ref|XP_006632889.1|, PREDICTED: transmembrane protein FAM155B [Lepisosteus oculatus]	77.69	4.37523e-119
g2246	scaffold 33	1764.4	1766.7	+	gi|573890254|ref|XP_006632889.1|, PREDICTED: transmembrane protein FAM155B [Lepisosteus oculatus]	61.08	1.2613e-58
g2247	scaffold 33	1819.5	1822	+	gi|929232899|ref|XP_013992978.1|, PREDICTED: ectodysplasin-A-like isoform X2 [Salmo salar]	93.29	4.88448e-97
g2248	scaffold 33	1825.7	1846.8	+	gi|929183370|ref|XP_013984093.1|, PREDICTED: gelsolin-like isoform X1 [Salmo salar]	52.16	0
g2249	scaffold 33	1866.9	1848.2	-	gi|18859437|ref|NP_571833.1|, erythrocyte band 7 integral membrane protein isoform 2 [Danio rerio]	68.97	6.55925e-125
g2250	scaffold 33	1877.8	1874.3	-	gi|1025080406|ref|XP_016339866.1|, PREDICTED: putative nuclease HARBI1 [Sinocyclocheilus anshuiensis]	49.86	5.37475e-126
g2252	scaffold 33	1923.4	1928.8	+	gi|831306677|ref|XP_012685570.1|, PREDICTED: barH-like 1 homeobox protein [Clupea harengus]	89.51	0
g2254	scaffold 34	3.6	0.8	-	gi|972971849|ref|XP_015202977.1|, PREDICTED: dnaJ homolog subfamily C member 12 isoform X1 [Lepisosteus oculatus]	78.79	4.77221e-52
g2255	scaffold 34	5.4	12.7	+	gi|938080949|gb|KPP76571.1|, NAD-dependent protein deacetylase sirtuin-1-like [Scleropages formosus]	76.23	0
g2256	scaffold 34	20.5	21.6	+	gi|974051600|ref|XP_015235966.1|, PREDICTED: cytochrome c oxidase subunit 5B, mitochondrial-like [Cyprinodon variegatus]	85.15	5.65091e-58
g2257	scaffold 34	35	22.6	-	gi|929266376|ref|XP_014009752.1|, PREDICTED: probable E3 ubiquitin-protein ligase HERC4 isoform X1 [Salmo salar]	81.76	0
g2258	scaffold 34	403.5	545.9	+	gi|742178039|ref|XP_010887352.1|, PREDICTED: CUB and sushi domain-containing protein 1 [Esox lucius]	39.83	0
g2259	scaffold 34	722.8	686.8	-	gi|1049222962|ref|XP_017549578.1|, PREDICTED: myomesin-2 [Pygocentrus nattereri]	70.04	0
g2260	scaffold 34	725.7	774.9	+	gi|573902049|ref|XP_006638750.1|, PREDICTED: ribosomal protein S6 kinase alpha-2 isoform X1 [Lepisosteus oculatus]	66.96	0
g2261	scaffold 34	899	791.5	-	gi|938081635|gb|KPP77086.1|, hypothetical protein Z043_103521, partial [Scleropages formosus]	48.64	0
g2262	scaffold 34	902.9	907.5	+	gi|929315721|ref|XP_014035680.1|, PREDICTED: KIF1-binding protein [Salmo salar]	79.65	0
g2263	scaffold 34	915.9	987.5	+	gi|1007737722|ref|XP_015809329.1|, PREDICTED: uncharacterized protein LOC107381906 [Nothobranchius furzeri]	56.84	0
g2264	scaffold 34	994.8	990.6	-	gi|573885524|ref|XP_006630635.1|, PREDICTED: substance-K receptor [Lepisosteus oculatus]	84.89	0
g2265	scaffold 34	998.7	1029.6	+	gi|742177494|ref|XP_010887221.1|, PREDICTED: tetraspanin-15 [Esox lucius]	74.47	1.21381e-114
g2266	scaffold 34	1045.3	1059.3	+	gi|573884844|ref|XP_006630501.1|, PREDICTED: RUN and FYVE domain-containing protein 2 isoform X2 [Lepisosteus oculatus]	92.97	0
g2267	scaffold 34	1068.2	1063	-	gi|1049262913|ref|XP_017571368.1|, PREDICTED: heterogeneous nuclear ribonucleoprotein H3-like [Pygocentrus nattereri]	82.76	0
g2268	scaffold 34	1069.9	1099.3	+	gi|642098564|emb|CDQ78056.1|, unnamed protein product [Oncorhynchus mykiss]	82.83	0
g2269	scaffold 34	1116.1	1111.6	-	gi|1020479952|ref|XP_016145392.1|, PREDICTED: delta-like protein A [Sinocyclocheilus grahami]	48.91	0
g2270	scaffold 34	1122.8	1152.2	+	gi|742176599|ref|XP_010886993.1|, PREDICTED: constitutive coactivator of peroxisome proliferator-activated receptor gamma [Esox lucius]	50.65	0
g2271	scaffold 34	1154.3	1167.2	+	gi|1025037365|ref|XP_016326634.1|, PREDICTED: TATA-box-binding protein-like [Sinocyclocheilus anshuiensis]	90.4	0
g2272	scaffold 34	1195.5	1187	-	gi|938062733|gb|KPP64376.1|, actin, alpha cardiac muscle 1-like [Scleropages formosus]	99.73	0
[truncated: 24,692 more rows]
