# Supplementary material for: Rhodopsin gene copies in Japanese eel originated in a teleost-specific genome duplication
Source: Zoological Lett. 2017 Oct 17;3:18. doi: 10.1186/s40851-017-0079-2 (PMC5645911; doi:10.1186/s40851-017-0079-2)
Supplement: Supplementary file 6 — Conservation of genes (lrig1 - thoc7) around rho among vertebrates. (XLSX 15 kb) [file 40851_2017_79_MOESM6_ESM.xlsx]

## Sheet: TableS4
Additional file 6: Table S4. Conservation of genes (lrig1 - thoc7) around rho among vertebrates.
Species	Chromosome, LG, or scaffold	Synteny #1 or #2	lrig1	slc25a26	Unknown*	magi1	Unknown*	rho	Unknown*	adamts9	prickle2	pphln1	slc2a9l1	psmd6	atxn7	thoc7
Spotted gar	LG5		LOCP00000012507	LOCP00000012533		LOCP00000012560		LOCP00000022347		LOCP00000012591	LOCP00000012612	Predicted by Exonerate	LOCP00000012629	LOCP00000012638	LOCP00000012653	LOCP00000012679
Japanese eel	LG12 scaffold 3	1	Predicted by Exonerate	Predicted by Exonerate		Predicted by AUGUSTUS		Predicted by AUGUSTUS (ds-rho)		Predicted by AUGUSTUS	Predicted by AUGUSTUS		Predicted by AUGUSTUS	Predicted by AUGUSTUS	Predicted by AUGUSTUS	Predicted by AUGUSTUS
	Unplaced scaffold 435	2				Predicted by AUGUSTUS		Predicted by AUGUSTUS (fw-rho)			Predicted by AUGUSTUS	Predicted by Exonerate			Predicted by AUGUSTUS - end
Asian arowana	scaffold 133	1	XP_018589606	XP_018589611		XP_018589597		XP_018589627		XP_018589553	XP_018589709		XP_018589588	XP_018589659	XP_018589658	XP_018589582
	scaffold 11	2				XP_018617758					XP_018616295	XP_018616740			XP_018616308
Mexican tetra	KB882218	1	AMXP00000009446	AMXP00000009452	AMXP00000009455	AMXP00000009456		AMXP00000025600		AMXP00000009485	AMXP00000009487 - end
	KB871590	1											end-AMXP00000014576	AMXP00000014703	AMXP00000014724	AMXP00000014847
	KB871939	2				AMXP00000015597		AMXP00000027051	AMXP00000027052		AMXP00000015607	AMXP00000015622
Zebrafish	chr.11	1				DARP00000094744		DARP00000094748		DARP00000119285	DARP00000135945		DARP00000094758	DARP00000094762	DARP00000097837	DARP00000022217
	chr.8	2				DARP00000119378		DARP00000011562			DARP00000012600	DARP00000112259
	chr.4														DARP00000106175 (atxn7l1)
Northern pike	scaffold 604	1				end - Transcript-mapped				Predicted by Exonerate	Transcript-mapped		Predicted by Exonerate	Predicted by Exonerate	Transcript-mapped - end
	scaffold 668	2				end - Predicted by Exonerate		Transcript-mapped			Transcript-mapped	Transcript-mapped
Atlantic cod	Scaffold_1681	1	GMOP00000009938	GMOP00000009920		GMOP00000009906				GMOP00000009887	GMOP00000009846		GMOP00000009831(SLC2A5)	GMOP00000009788	GMOP00000009773	GMOP00000009737
	Scaffold_4578	2				GMOP00000018019	GMOP00000018042	GMOP00000021871			GMOP00000018065
Nile tilapia	GL831152	1	ONIP00000025649	ONIP00000025650		ONIP00000025651				ONIP00000025652	ONIP00000025653		ONIP00000025655	ONIP00000025656	ONIP00000025657	ONIP00000025658
	GL831137	2				ONIP00000021785		ONIP00000026444			ONIP00000021784	ONIP00000021783
Platyfish	JH556885	1									end - XMAP00000001956		XMAP00000001989	XMAP00000001999	XMAP00000002009	XMAP00000002015
	JH556804	2				XMAP00000017072		XMAP00000019682 - end
	JH556693														XMAP00000009470
	JH556726	2									XMAP00000016009	XMAP00000016001
	JH557155					end - XMAP00000000346 - end
Amazon molly	KI519893	1		PFOP00000008172		PFOP00000008695				PFOP00000009453	PFOP00000009643		PFOP00000009925	PFOP00000009992	PFOP00000010179	PFOP00000010246
	KI519745	2				PFOP00000012865	PFOP00000020596	PFOP00000020595			PFOP00000012629	PFOP00000012527
	KI519619														PFOP00000022589
Medaka	chr.5	1		ORLP00000010092		ORLP00000010133				ORLP00000010146	ORLP00000010202		ORLP00000010223	ORLP00000010246	ORLP00000010264	ORLP00000010288
	chr.7	2				ORLP00000013279		ORLP00000013288			ORLP00000013325
Stickleback	groupXVII	1	GACP00000012348	GACP00000012333		GACP00000012318				GACP00000012306	GACP00000012277		GACP00000012250, GACP00000012265	GACP00000012215	GACP00000012197	GACP00000012184
	groupXII	2				GACP00000003744		Predicted by Exonerate			GACP00000003753
Greenpuffer	chr.11	1	TNIP00000014068	TNIP00000000448		TNIP00000014070				TNIP00000014071	TNIP00000014072		TNIP00000002460	TNIP00000014074	TNIP00000014075	TNIP00000009459
	chr.9	2						TNIP00000021070			TNIP00000021071
	chr.19														TNIP00000021665
	Un_random					TNIP00000008419
Fugu	scaffold_33	1	TRUP00000016979	TRUP00000017613		TRUP00000018170				TRUP00000020156	TRUP00000021470		TRUP00000022055	TRUP00000023419	TRUP00000023785	TRUP00000024119
	scaffold_527	2						end - TRUP00000010753			TRUP00000010087
	scaffold_8														TRUP00000042683
	scaffold_75					TRUP00000032432 - end
Outgroup vertebrates:
Chicken	chr.12		GALP00000035449	GALP00000012060		GALP00000012015	GALP00000040607			GALP00000011941	GALP00000011851			GALP00000011822	GALP00000035454	GALP00000011803
	chr.1														GALP00000013157
Human	chr.3		P00000273261	P00000346955		P00000385450				P00000418735	P00000455004			P00000418695	P00000439585	P00000295899
	chr.7														P00000410759
	CHR_HG2235_PATCH		P00000488729	P00000488659		P00000489444 - end
For Asian arowana genes, GenBank accessions are shown. For ENSEMBL genes (Release 84), protein IDs without "ENS" are shown.
Rhodopsin genes of chicken and human are not located between lrig1 - thoc7, and the protein IDs are GALP00000032596 and P00000296271, respectively.
Synteny 1 or 2 is estimated for the regions carrying two or more out of 11 genes (highlighted in green).
For the genes predicted in the end of scaffold, "end -" for upstream or "- end" for downstream are added.
The genes probably lost before the eel-arowana divergence are highlighted in yellow.
*All the genes are hypothetical, hence these are probably misannotated genes.
