# Supplementary material for: Rhodopsin gene copies in Japanese eel originated in a teleost-specific genome duplication
Source: Zoological Lett. 2017 Oct 17;3:18. doi: 10.1186/s40851-017-0079-2 (PMC5645911; doi:10.1186/s40851-017-0079-2)
Supplement: Supplementary file 8 — Substitution models employed in ML phylogenetic tree search. (XLS 28 kb) [file 40851_2017_79_MOESM8_ESM.xls]

## Sheet: TableS5
Additional file 8: Table S5. Substitution models employed in ML phylogenetic tree search.
Gene	Alignment set	Model	Number of rate categories
magi1	amino acid	JTT+G	8
	DNA	TN93+G	8
rho	amino acid	LG+G	8
	DNA	HKY+G	8
prickle2	amino acid	JTT+G	8
	DNA	GTR+G	8
atxn7	amino acid	JTT+G+F	8
	DNA	TN93+G	8
Concatenated	amino acid	JTT+G+F	8
	DNA	GTR+G	8
