# Supplementary material for: Rhodopsin gene copies in Japanese eel originated in a teleost-specific genome duplication
Source: Zoological Lett. 2017 Oct 17;3:18. doi: 10.1186/s40851-017-0079-2 (PMC5645911; doi:10.1186/s40851-017-0079-2)
Supplement: Supplementary file 9 — Supplement trees. (TXT 19 kb) [file 40851_2017_79_MOESM9_ESM.txt]

Supplement Trees


ataxin7 
amino acids
lnL = 13356.4271
((Spotted_gar-LOCP00000012653: 0.065617, (Chicken-GALP00000035454: 0.084323, Human-P00000439585: 0.215258): 0.311962): 0.066000, ((Eel-g358_ataxin7_1: 0.148027, Eel-g11717_ataxin7_2: 0.595505): 0.029725, ((Arowana-XP_018589709_1: 0.254643, Arowana-XP_018616295_2: 0.343927): 0.041569, (((((Stickleback-GACP00000012197_1: 0.081682, (Fugu-TRUP00000023785_1: 0.035170, Greenpuffer-TNIP00000014075_1: 0.211023): 0.096025): 0.007093, ((Medaka-ORLP00000010264_1: 0.157538, Amazon_molly-PFOP00000010179_1: 0.155211): 0.018605, Nile_tilapia-ONIP00000025657_1: 0.069250): 0.022234): 0.055353, Atlantic_cod-GMOP00000009773_1: 0.202056): 0.110040, Northern_pike-scaffold00604_ataxin7_1: 0.180531): 0.062173, Zebrafish-DARP00000097837_1: 0.222859): 0.111273): 0.009861): 0.034986);
DNA DNA all codon positions
lnL = 25658.2980
((Spotted_gar-LOCP00000012653: 0.062646, (Chicken-GALP00000035454: 0.087302, Human-P00000439585: 0.194768): 0.312511): 0.096136, ((((((((Medaka-ORLP00000010264_1: 0.133736, Amazon_molly-PFOP00000010179_1: 0.150047): 0.013029, Nile_tilapia-ONIP00000025657_1: 0.072791): 0.026029, (Fugu-TRUP00000023785_1: 0.035408, Greenpuffer-TNIP00000014075_1: 0.180655): 0.093902): 0.005568, Stickleback-GACP00000012197_1: 0.069871): 0.075401, Atlantic_cod-GMOP00000009773_1: 0.191073): 0.113368, Northern_pike-scaffold00604_ataxin7_1: 0.158432): 0.060259, Zebrafish-DARP00000097837_1: 0.280308): 0.091621, ((Eel-g358_ataxin7_1: 0.141136, Eel-g11717_ataxin7_2: 0.475122): 0.024329, (Arowana-XP_018616295_2: 0.344991, Arowana-XP_018589709_1: 0.234174): 0.030460): 0.015073): 0.052618);
DNA RY-coding
lnL = 20298.0136
((((Arowana-XP_018616295_2: 0.191925, Arowana-XP_018589709: 0.137048): 0.022137, (((((((((Medaka-ORLP00000010264_1: 0.077669, Amazon_molly-PFOP00000010179_1: 0.088967): 0.008185, Nile_tilapia-ONIP00000025657_1: 0.040872): 0.017173, (Fugu-TRUP00000023785_1: 0.024877, Greenpuffer-TNIP00000014075_1: 0.118197): 0.049549): 0.004741, Stickleback-GACP00000012197_1: 0.040687): 0.037392, Atlantic_cod-GMOP00000009773_1: 0.120431): 0.074691, Northern_pike-scaffold00604_ataxin7_1: 0.100132): 0.043213, Zebrafish-DARP00000097837_1: 0.151829): 0.042718, Eel-g11717_ataxin7_2: 0.314900): 0.015662, Eel-g358_ataxin7_1: 0.092021): 0.013986): 0.067868, Spotted_gar-LOCP00000012653: 0.043870): 0.081584, (Chicken-GALP00000035454: 0.045135, Human-P00000439585: 0.120523): 0.092574);
DNA without 3rd codon positions
lnL = 13621.6934
(Human-P00000439585: 0.057185, ((((Eel-g11717_ataxin7_2: 0.373073, (Eel-g358_ataxin7_1: 0.102610, (Arowana-XP_018589709_1: 0.147468, (((((Stickleback-GACP00000012197_1: 0.040637, (Fugu-TRUP00000023785_1: 0.015716, Greenpuffer-TNIP00000014075_1: 0.133682): 0.057170): 0.003952, ((Nile_tilapia-ONIP00000025657_1: 0.032709, Amazon_molly-PFOP00000010179_1: 0.085641): 0.008691, Medaka-ORLP00000010264_1: 0.079547): 0.008943): 0.031941, Atlantic_cod-GMOP00000009773_1: 0.099858): 0.082815, Northern_pike-scaffold00604_ataxin7_1: 0.108281): 0.047317, Zebrafish-DARP00000097837_1: 0.140204): 0.048838): 0.016492): 0.011251): 0.007637, Arowana-XP_018616295_2: 0.210750): 0.045754, Spotted_gar-LOCP00000012653: 0.033862): 0.180149, Chicken-GALP00000035454: 0.045835): 0.049882);


magi1
amino acids
lnL = 18906.8912
(Eel-g364_magi1_1: 0.086376, ((Spotted_gar-LOCP00000012560: 0.052871, (Chicken-GALP00000012015: 0.093176, Human-P00000385450: 0.059624): 0.198679): 0.035440, (((Arowana-XP_018617758_2: 0.151236, ((((Atlantic_cod-GMOP00000018019_2: 0.132023, Stickleback-GACP00000003744_2: 0.390746): 0.285149, ((Amazon_molly-PFOP00000012865_2: 0.071226, Medaka-ORLP00000013279_2: 0.056597): 0.012405, Nile_tilapia-ONIP00000021785_2: 0.030344): 0.031676): 0.027152, Northern_pike-scaffold00668_magi1_2: 0.061907): 0.048810, Zebrafish-DARP00000119378_2: 0.334678): 0.045692): 0.010435, Eel-g11714_magi1_2: 0.204183): 0.026517, (Arowana-XP_018589597_1: 0.102991, (Zebrafish-DARP00000094744_1: 0.078243, (Northern_pike-scaffold00604_magi1_1: 0.087643, (Atlantic_cod-GMOP00000009906_1: 0.106363, (Stickleback-GACP00000012318_1: 0.055903, ((Fugu-TRUP00000018170_1: 0.031274, Greenpuffer-TNIP00000014070_1: 0.038211): 0.036546, (Amazon_molly-PFOP00000008695_1: 0.075594, (Nile_tilapia-ONIP00000025651_1: 0.066175, Medaka-ORLP00000010133_1: 0.092997): 0.033250): 0.008133): 0.009781): 0.022785): 0.061025): 0.031815): 0.021285): 0.023757): 0.012429): 0.064123);
DNA all codon positions
lnL = 46254.7171
(Human-P00000385450: 0.068800, ((((((Arowana-XP_018617758_2: 0.242687, ((((Atlantic_cod-GMOP00000018019_2: 0.100095, Stickleback-GACP00000003744_2: 0.386782): 0.366053, ((Amazon_molly-PFOP00000012865_2: 0.133705, Medaka-ORLP00000013279_2: 0.108528): 0.018258, Nile_tilapia-ONIP00000021785_2: 0.064405): 0.087124): 0.039929, Northern_pike-scaffold00668_magi1_2: 0.120866): 0.066221, Zebrafish-DARP00000119378_2: 0.419534): 0.054233): 0.011098, Eel-g11714_magi1_2: 0.252754): 0.020722, (Arowana-XP_018589597_1: 0.197992, (Zebrafish-DARP00000094744_1: 0.206566, (Northern_pike-scaffold00604_magi1_1: 0.131629, (Atlantic_cod-GMOP00000009906_1: 0.140109, (Stickleback-GACP00000012318_1: 0.072991, ((Fugu-TRUP00000018170_1: 0.047407, Greenpuffer-TNIP00000014070_1: 0.056669): 0.077334, (Nile_tilapia-ONIP00000025651_1: 0.112310, (Amazon_molly-PFOP00000008695_1: 0.090934, Medaka-ORLP00000010133_1: 0.129400): 0.026639): 0.026580): 0.013978): 0.058731): 0.080547): 0.045817): 0.033871): 0.016276): 0.023571, Eel-g364_magi1_1: 0.193852): 0.115527, Spotted_gar-LOCP00000012560: 0.105006): 0.225148, Chicken-GALP00000012015: 0.171987): 0.059945);
DNA RY-coding
lnL = 33876.6471
(Chicken-GALP00000012015: 0.026915, (Human-P00000385450: 0.059733, ((((Arowana-XP_018589597_1: 0.092072, Eel-g364_magi1_1: 0.100366): 0.011675, (Arowana-XP_018617758_2: 0.106856, Eel-g11714_magi1_2: 0.135051): 0.017277): 0.017237, ((((((Medaka-ORLP00000013279_2: 0.053265, Nile_tilapia-ONIP00000021785_2: 0.029304): 0.010825, Amazon_molly-PFOP00000012865_2: 0.065440): 0.025506, (Atlantic_cod-GMOP00000018019_2: 0.075699, Stickleback-GACP00000003744_2: 0.249166): 0.196745): 0.024390, Northern_pike-scaffold00668_magi1_2: 0.063169): 0.041519, Zebrafish-DARP00000119378_2: 0.219219): 0.037577, (Zebrafish-DARP00000094744_1: 0.091225, (Northern_pike-scaffold00604_magi1_1: 0.064068, (Atlantic_cod-GMOP00000009906_1: 0.077263, (Stickleback-GACP00000012318_1: 0.040243, ((Fugu-TRUP00000018170_1: 0.021505, Greenpuffer-TNIP00000014070_1: 0.028248): 0.036282, (Amazon_molly-PFOP00000008695_1: 0.052796, (Nile_tilapia-ONIP00000025651_1: 0.047198, Medaka-ORLP00000010133_1: 0.061631): 0.017197): 0.012322): 0.006912): 0.027545): 0.047537): 0.029083): 0.018848): 0.018636): 0.049966, Spotted_gar-LOCP00000012560: 0.049182): 0.116711): 0.053651);
DNA without 3rd codon positions
lnL = 20097.1501
(((Eel-g364_magi1_1: 0.094074, ((Eel-g11714_magi1_2: 0.128627, (Arowana-XP_018617758_2: 0.098055, (Zebrafish-DARP00000119378_2: 0.194755, (((Atlantic_cod-GMOP00000018019_2: 0.056011, Stickleback-GACP00000003744_2: 0.268855): 0.238953, ((Amazon_molly-PFOP00000012865_2: 0.052736, Medaka-ORLP00000013279_2: 0.033558): 0.007579, Nile_tilapia-ONIP00000021785_2: 0.018293): 0.024626): 0.013779, Northern_pike-scaffold00668_magi1_2: 0.038089): 0.033994): 0.023351): 0.006047): 0.014248, ((Zebrafish-DARP00000094744_1: 0.050216, (Northern_pike-scaffold00604_magi1_1: 0.046379, (Atlantic_cod-GMOP00000009906_1: 0.060857, (((Nile_tilapia-ONIP00000025651_1: 0.044698, Medaka-ORLP00000010133_1: 0.055212): 0.021363, (Fugu-TRUP00000018170_1: 0.021005, Greenpuffer-TNIP00000014070_1: 0.025778): 0.020628): 0.006146, (Amazon_molly-PFOP00000008695_1: 0.041177, Stickleback-GACP00000012318_1: 0.033695): 0.005093): 0.016208): 0.039777): 0.014706): 0.016517, Arowana-XP_018589597_1: 0.057314): 0.012721): 0.010255): 0.025890, (Human-P00000385450: 0.041919, Chicken-GALP00000012015: 0.058784): 0.111931): 0.020098, Spotted_gar-LOCP00000012560: 0.012527);


prickle2
amino acids
lnL = 14446.8453
((Spotted_gar-LOCP00000012612: 0.065176, ((((((Atlantic_cod-GMOP00000018065_2: 0.100539, ((Stickleback-GACP00000003753_2: 0.039669, (Fugu-TRUP00000010087_2: 0.005185, Greenpuffer-TNIP00000021071_2: 0.010733): 0.056565): 0.008629, ((Amazon_molly-PFOP00000012629_2: 0.049344, Medaka-ORLP00000013325_2: 0.048953): 0.011620, Nile_tilapia-ONIP00000021784_2: 0.027891): 0.010406): 0.053375): 0.036033, Northern_pike-m.4215_2: 0.079576): 0.118668, Zebrafish-DARP00000012600_2: 0.386195): 0.091812, Eel-g11716_prickle2_2: 0.217652): 0.040747, Arowana-XP_018616295_2: 0.323640): 0.056583, (Eel-g361_prickle2_1: 0.049126, (Arowana-XP_018589709_1: 0.110902, (Zebrafish-DARP00000135945_1: 0.140500, (Northern_pike-m.27852_1: 0.128231, (Atlantic_cod-GMOP00000009846_1: 0.147736, (Stickleback-GACP00000012277_1: 0.051512, ((Fugu-TRUP00000021470_1: 0.031406, Greenpuffer-TNIP00000014072_1: 0.062464): 0.097728, (Medaka-ORLP00000010202_1: 0.102176, (Amazon_molly-PFOP00000009643_1: 0.081745, Nile_tilapia-ONIP00000025653_1: 0.041220): 0.006340): 0.007619): 0.005226): 0.020916): 0.063384): 0.072061): 0.047287): 0.015610): 0.028251): 0.078075): 0.229373, (Chicken-GALP00000011851: 0.067840, Human-P00000455004: 0.083073): 0.045128);
DNA all codon positions
lnL = 34763.1765
(Chicken-GALP00000011851: 0.054561, ((((((((Atlantic_cod-GMOP00000018065_2: 0.150939, ((((Amazon_molly-PFOP00000012629_2: 0.097972, Medaka-ORLP00000013325_2: 0.122617): 0.022274, Nile_tilapia-ONIP00000021784_2: 0.069821): 0.022715, (Fugu-TRUP00000010087_2: 0.030481, Greenpuffer-TNIP00000021071_2: 0.034532): 0.096179): 0.044589, Stickleback-GACP00000003753_2: 0.074962): 0.084564): 0.065267, Northern_pike-m.4215_2: 0.152539): 0.150510, Zebrafish-DARP00000012600_2: 0.648553): 0.125846, Eel-g11716_prickle2_2: 0.270668): 0.032242, Arowana-XP_018616295_2: 0.412536): 0.043373, ((Zebrafish-DARP00000135945_1: 0.330023, (Northern_pike-m.27852_1: 0.211971, (Atlantic_cod-GMOP00000009846_1: 0.173620, ((Fugu-TRUP00000021470_1: 0.051896, Greenpuffer-TNIP00000014072_1: 0.080046): 0.126164, ((Medaka-ORLP00000010202_1: 0.181463, (Nile_tilapia-ONIP00000025653_1: 0.105839, Amazon_molly-PFOP00000009643_1: 0.152450): 0.008242): 0.016989, Stickleback-GACP00000012277_1: 0.094108): 0.007744): 0.077009): 0.099352): 0.088790): 0.088861, (Arowana-XP_018589709_1: 0.235051, Eel-g361_prickle2_1: 0.098874): 0.019615): 0.032001): 0.118625, Spotted_gar-LOCP00000012612: 0.263847): 0.366799, Human-P00000455004: 0.208291): 0.087878);
DNA RY-coding
lnL = 24381.0136
(((Zebrafish-DARP00000135945_1: 0.121251, (Northern_pike-m.27852_1: 0.110508, (Atlantic_cod-GMOP00000009846_1: 0.093110, ((Fugu-TRUP00000021470_1: 0.024882, Greenpuffer-TNIP00000014072_1: 0.034247): 0.054485, (Stickleback-GACP00000012277_1: 0.042211, (Nile_tilapia-ONIP00000025653_1: 0.036358, (Amazon_molly-PFOP00000009643_1: 0.058446, Medaka-ORLP00000010202_1: 0.067489): 0.006576): 0.008754): 0.006550): 0.024901): 0.047171): 0.056485): 0.047664, (Arowana-XP_018589709_1: 0.100865, Eel-g361_prickle2_1: 0.043705): 0.007088): 0.004829, (((Chicken-GALP00000011851: 0.064961, Human-P00000455004: 0.082798): 0.190322, Spotted_gar-LOCP00000012612: 0.086799): 0.061836, (((((Atlantic_cod-GMOP00000018065_2: 0.064884, ((Stickleback-GACP00000003753_2: 0.030234, (Fugu-TRUP00000010087_2: 0.008461, Greenpuffer-TNIP00000021071_2: 0.009705): 0.041054): 0.006052, ((Amazon_molly-PFOP00000012629_2: 0.039141, Medaka-ORLP00000013325_2: 0.043484): 0.012446, Nile_tilapia-ONIP00000021784_2: 0.023777): 0.005931): 0.045778): 0.028045, Northern_pike-m.4215_2: 0.071740): 0.085047, Zebrafish-DARP00000012600_2: 0.279763): 0.063017, Eel-g11716_prickle2_2: 0.142232): 0.020230, Arowana-XP_018616295_2: 0.192677): 0.028697): 0.014398);
DNA without 3rd codon positions
lnL = 14882.8790
((((Eel-g361_prickle2_1: 0.025936, (Arowana-XP_018589709_1: 0.071002, (Zebrafish-DARP00000135945_1: 0.092049, ((Atlantic_cod-GMOP00000009846_1: 0.077502, ((((Amazon_molly-PFOP00000009643_1: 0.042571, Nile_tilapia-ONIP00000025653_1: 0.027726): 0.003192, Medaka-ORLP00000010202_1: 0.061160): 0.005569, (Fugu-TRUP00000021470_1: 0.016503, Greenpuffer-TNIP00000014072_1: 0.035951): 0.044886): 0.001787, Stickleback-GACP00000012277_1: 0.031136): 0.020322): 0.044850, Northern_pike-m.27852_1: 0.076541): 0.039173): 0.031322): 0.008187): 0.016163, (Arowana-XP_018616295_2: 0.174895, ((((((Stickleback-GACP00000003753_2: 0.020417, (Fugu-TRUP00000010087_2: 0.003723, Greenpuffer-TNIP00000021071_2: 0.007708): 0.029823): 0.004611, ((Medaka-ORLP00000013325_2: 0.025695, Amazon_molly-PFOP00000012629_2: 0.024446): 0.008409, Nile_tilapia-ONIP00000021784_2: 0.011974): 0.003926): 0.027218, Atlantic_cod-GMOP00000018065_2: 0.052389): 0.023008, Northern_pike-m.4215_2: 0.047204): 0.067185, Zebrafish-DARP00000012600_2: 0.238803): 0.051664, Eel-g11716_prickle2_2: 0.126715): 0.021115): 0.020228): 0.050293, (Chicken-GALP00000011851: 0.033485, Human-P00000455004: 0.052829): 0.157052): 0.016183, Spotted_gar-LOCP00000012612: 0.039857);


rhodopsin
amino acids, see Fig.4a
lnL = 3454.3772
(((Chicken-GALP00000032596: 0.062268, Human-P00000296271: 0.092318): 0.068797, Spotted_gar-LOCP00000022347: 0.099263): 0.006592, ((Eel-g11715_fw-rho_2: 0.049234, Eel-g363_ds-rho_1: 0.098596): 0.015591, (((((((Amazon_molly-PFOP00000020595_2: 0.059066, (Medaka-ORLP00000013288_2: 0.021130, (Atlantic_cod-GMOP00000021871_2: 0.102397, Stickleback_rhodopsin_2: 0.095487): 0.030053): 0.011226): 0.013137, (Fugu-TRUP00000010753_2: 0.024127, Greenpuffer-TNIP00000021070_2: 0.031090): 0.013158): 0.005097, Nile_tilapia-ONIP00000026444_2: 0.027183): 0.029041, Northern_pike-m.3583_2: 0.122383): 0.051229, Zebrafish-DARP00000011562_2: 0.044310): 0.034253, Zebrafish-DARP00000094748_1: 0.254992): 0.021704, Arowana-XP_018589627_1: 0.055156): 0.022155): 0.005236);
DNA all codon positions
lnL = 8908.9893
(((Chicken-GALP00000032596: 0.140866, Human-P00000296271: 0.140537): 0.108534, ((((((Atlantic_cod-GMOP00000021871_2: 0.180514, Stickleback_rhodopsin_2: 0.121824): 0.031169, ((Nile_tilapia-ONIP00000026444_2: 0.071917, (Medaka-ORLP00000013288_2: 0.051910, Amazon_molly-PFOP00000020595_2: 0.083260): 0.019832): 0.040106, (Fugu-TRUP00000010753_2: 0.037635, Greenpuffer-TNIP00000021070_2: 0.050907): 0.027770): 0.056707): 0.024802, Northern_pike-m.3583_2: 0.214564): 0.067577, Zebrafish-DARP00000011562_2: 0.147135): 0.031678, Zebrafish-DARP00000094748_1: 0.608009): 0.028129, ((Eel-g11715_fw-rho_2: 0.138605, Eel-g363_ds-rho_1: 0.144331): 0.036504, Arowana-XP_018589627_1: 0.113317): 0.010535): 0.034532): 0.111898, Spotted_gar-LOCP00000022347: 0.100009);
DNA RY-coding, see Fig.4b
lnL = 6574.5002
((Spotted_gar-LOCP00000022347: 0.076234, (Chicken-GALP00000032596: 0.071707, Human-P00000296271: 0.088067): 0.073197): 0.021608, ((Eel-g363_ds-rho_1: 0.081969, (Eel-g11715_fw-rho_2: 0.027442, Zebrafish-DARP00000094748_1: 0.242733): 0.022707): 0.022890, (Arowana-XP_018589627_1: 0.065003, ((((Atlantic_cod-GMOP00000021871_2: 0.116475, Stickleback_rhodopsin_2: 0.070733): 0.016190, (((Amazon_molly-PFOP00000020595_2: 0.037123, Medaka-ORLP00000013288_2: 0.018343): 0.006975, Nile_tilapia-ONIP00000026444_2: 0.026807): 0.007605, (Fugu-TRUP00000010753_2: 0.018329, Greenpuffer-TNIP00000021070_2: 0.019183): 0.014463): 0.011710): 0.019986, Northern_pike-m.3583_2: 0.102477): 0.038367, Zebrafish-DARP00000011562_2: 0.100304): 0.034779): 0.005966): 0.000502);
DNA without 3rd codon positions
lnL = 3774.1245
(((((((((Amazon_molly-PFOP00000020595_2: 0.039979, (Medaka-ORLP00000013288_2: 0.014311, (Atlantic_cod-GMOP00000021871_2: 0.096491, Stickleback_rhodopsin_2: 0.062710): 0.015108): 0.005741): 0.009072, (Fugu-TRUP00000010753_2: 0.016556, Greenpuffer-TNIP00000021070_2: 0.018997): 0.007939): 0.003939, Nile_tilapia-ONIP00000026444_2: 0.019304): 0.021961, Northern_pike-m.3583_2: 0.097856): 0.038506, Zebrafish-DARP00000011562_2: 0.038226): 0.029008, Zebrafish-DARP00000094748_1: 0.193486): 0.011494, ((Eel-g11715_fw-rho_2: 0.034896, Eel-g363_ds-rho_1: 0.069015): 0.017129, Arowana-XP_018589627_1: 0.049099): 0.006262): 0.010663, Spotted_gar-LOCP00000022347: 0.079059): 0.002984, (Chicken-GALP00000032596: 0.040976, Human-P00000296271: 0.066034): 0.047970);


concatenated for each synteny
amino acids, see Fig.4c
lnL = 50929.7895
(human_synteny0: 0.055233, ((((eel_synteny1: 0.122760, ((zebrafish_synteny1: 0.138399, (pike_synteny1: 0.115102, (cod_synteny1: 0.137469, (stickleback_synteny1: 0.059009, ((greenpuffer_synteny1: 0.084661, fugu_synteny1: 0.030419): 0.067906, (molly_synteny1: 0.097275, (tilapia_synteny1: 0.055796, medaka_synteny1: 0.109890): 0.014400): 0.011395): 0.004890): 0.028682): 0.068701): 0.047383): 0.052295, arowana_synteny1: 0.140264): 0.016861): 0.013683, (((((((molly_synteny2: 0.067449, medaka_synteny2: 0.054886): 0.014155, tilapia_synteny2: 0.032738): 0.011110, ((cod_synteny2: 0.158749, stickleback_synteny2: 0.192541): 0.063514, (fugu_synteny2: 0.011901, greenpuffer_synteny2: 0.020516): 0.041111): 0.054770): 0.060392, pike_synteny2: 0.090783): 0.080670, zebrafish_synteny2: 0.329179): 0.073088, eel_synteny2: 0.247998): 0.020307, arowana_synteny2: 0.232058): 0.038650): 0.056448, gar_synteny0: 0.065538): 0.221535, chicken_synteny0: 0.076678): 0.051894);
DNA all codon positions
lnL = 116601.0263
((gar_synteny0: 0.134706, (((zebrafish_synteny1: 0.269403, (pike_synteny1: 0.152568, (cod_synteny1: 0.159484, (stickleback_synteny1: 0.075852, ((greenpuffer_synteny1: 0.096215, fugu_synteny1: 0.041764): 0.094029, (tilapia_synteny1: 0.095043, (molly_synteny1: 0.121611, medaka_synteny1: 0.137218): 0.017464): 0.023231): 0.006907): 0.067541): 0.091036): 0.057357): 0.075100, (eel_synteny1: 0.155644, arowana_synteny1: 0.207759): 0.021625): 0.011080, (((zebrafish_synteny2: 0.428628, (((cod_synteny2: 0.172057, stickleback_synteny2: 0.209451): 0.140009, (((molly_synteny2: 0.114543, medaka_synteny2: 0.104552): 0.020294, tilapia_synteny2: 0.067608): 0.026325, (fugu_synteny2: 0.031549, greenpuffer_synteny2: 0.041764): 0.075400): 0.034846): 0.075273, pike_synteny2: 0.148206): 0.091581): 0.072834, eel_synteny2: 0.282573): 0.020410, arowana_synteny2: 0.303181): 0.025802): 0.118021): 0.132173, (chicken_synteny0: 0.134998, human_synteny0: 0.165029): 0.132240);
DNA RY-coding, see Fig.4d
lnL = 85189.4523
(((((eel_synteny1: 0.085579, arowana_synteny1: 0.108209): 0.012074, (zebrafish_synteny1: 0.123019, (pike_synteny1: 0.084204, (cod_synteny1: 0.093088, (stickleback_synteny1: 0.039914, ((greenpuffer_synteny1: 0.054200, fugu_synteny1: 0.022528): 0.046425, (tilapia_synteny1: 0.044530, (molly_synteny1: 0.062671, medaka_synteny1: 0.066810): 0.008945): 0.012514): 0.004988): 0.029825): 0.055291): 0.040574): 0.045293): 0.010613, (((zebrafish_synteny2: 0.228042, ((((molly_synteny2: 0.056386, medaka_synteny2: 0.045591): 0.010479, tilapia_synteny2: 0.026084): 0.010985, ((cod_synteny2: 0.112348, stickleback_synteny2: 0.121323): 0.051955, (fugu_synteny2: 0.011864, greenpuffer_synteny2: 0.014176): 0.027452): 0.033929): 0.048650, pike_synteny2: 0.078368): 0.058902): 0.045040, eel_synteny2: 0.163119): 0.013640, arowana_synteny2: 0.156090): 0.020908): 0.054177, (human_synteny0: 0.084934, chicken_synteny0: 0.066300): 0.147194): 0.030659, gar_synteny0: 0.028724);
DNA without 3rd codon positions
lnL = 53306.7732
((eel_synteny1: 0.077355, ((zebrafish_synteny1: 0.091369, (pike_synteny1: 0.066830, (cod_synteny1: 0.074638, (stickleback_synteny1: 0.035316, ((greenpuffer_synteny1: 0.054763, fugu_synteny1: 0.018456): 0.037018, (molly_synteny1: 0.053015, (tilapia_synteny1: 0.036590, medaka_synteny1: 0.061797): 0.008286): 0.007492): 0.002259): 0.020617): 0.050398): 0.029084): 0.032127, arowana_synteny1: 0.081412): 0.010768): 0.004993, (((human_synteny0: 0.062833, chicken_synteny0: 0.045570): 0.131494, gar_synteny0: 0.043883): 0.037752, (((zebrafish_synteny2: 0.196016, ((((molly_synteny2: 0.042844, medaka_synteny2: 0.030837): 0.008884, tilapia_synteny2: 0.017239): 0.007046, ((cod_synteny2: 0.088946, stickleback_synteny2: 0.122317): 0.056738, (fugu_synteny2: 0.007774, greenpuffer_synteny2: 0.012779): 0.018161): 0.034799): 0.036656, pike_synteny2: 0.054474): 0.049542): 0.037375, eel_synteny2: 0.157182): 0.012027, arowana_synteny2: 0.140843): 0.016629): 0.003140);
